# Supplementary material for: Proteomic Characterization of Spinal Cord Myelin in the Mouse
Source: ASN Neuro. 2025 Dec 10;18(1):2595945. doi: 10.1080/17590914.2025.2595945 (PMC12795297; doi:10.1080/17590914.2025.2595945)
Supplement: Supplement_2_Comparison_clean.xlsx [file TASN_A_2595945_SM8741.xlsx]

## Sheet: Tabelle1
Index	Protein Name	Gene	Index	Protein (Jahn et al.)	ID	Gene
1	[Pyruvate dehydrogenase [acetyl-transferring]]-phosphatase 1_ mitochondrial	Pdp1
2	10 kDa heat shock protein_ mitochondrial	Hspe1
3	14-3-3 protein beta/alpha	Ywhab	27	14-3-3 protein beta	Q9CQV8	Ywhab
4	14-3-3 protein epsilon	Ywhae	28	14-3-3 protein epsilon	P62259	Ywhae
5	14-3-3 protein eta	Ywhah	29	14-3-3 protein eta	P68510	Ywhah
6	14-3-3 protein gamma	Ywhag	30	14-3-3 protein gamma	P61982	Ywhag
589	Septin-2	Sept2	283	Septin 2	P42208	Sept2
463	Neuronal-specific septin-3	Sept3
590	Septin-4	Sept4	284	Septin 4	P28661	Sept4
591	Septin-5	Sept5
592	Septin-6	Sept6
593	Septin-7	Sept7	285	Septin 7	O55131	Sept7
594	Septin-8	Sept8	286	Septin 8	Q8CHH9	Sept8
595	Septin-9	Sept9
587	Septin-10	Sept10
588	Septin-11	Sept11	287	Septin 11	Q8C1B7	Sept11
58	AP2-associated protein kinase 1	Aak1
17	4-aminobutyrate aminotransferase_ mitochondrial	Abat
79	ATP-binding cassette sub-family B member 8_ mitochondrial	Abcb8
80	ATP-binding cassette sub-family B member 9	Abcb9
400	Monoacylglycerol lipase ABHD12	Abhd12
22	Acetyl-CoA acetyltransferase_ mitochondrial	Acat1
81	ATP-citrate synthase	Acly
23	Aconitate hydratase_ mitochondrial	Aco2
178	Cytosolic acyl coenzyme A thioester hydrolase	Acot7	40	Acyl-CoA thioesterase 7	Q91V12	Acot7
364	Low molecular weight phosphotyrosine protein phosphatase	Acp1
363	Long-chain-fatty-acid--CoA ligase 6	Acsl6
			35	Actin α1	P68134	Acta1
24	Actin_ aortic smooth muscle	Acta2	36	Actin α	P62737	Acta2
25	Actin_ cytoplasmic 1	Actb	37	Actin β	P60710	Actb
			34	Actin α cardiac muscle 1	P68033	Actc1
			38	Actin γ1	P63260	Actg1
			39	Actin γ2	P63268	Actg2
41	Alpha-centractin	Actr1a	80	Centractin α	P61164	Actr1a
92	Beta-centractin	Actr1b
26	Actin-related protein 3	Actr3
29	Acylphosphatase-1	Acyp1
195	Disintegrin and metalloproteinase domain-containing protein 10	Adam10
196	Disintegrin and metalloproteinase domain-containing protein 22	Adam22
197	Disintegrin and metalloproteinase domain-containing protein 23	Adam23	41	ADAM 23	Q9R1V7	Adam23
40	Alpha-adducin	Add1
91	Beta-adducin	Add2
9	1-acyl-sn-glycerol-3-phosphate acyltransferase delta	Agpat4
533	Putative adenosylhomocysteinase 3	Ahcyl2
27	Activator of 90 kDa heat shock protein ATPase homolog 1	Ahsa1
30	Adenylate kinase isoenzyme 1	Ak1
36	A-kinase anchor protein 12	Akap12
606	Serum albumin	Alb
			49	Aldehyde dehydrogenase 1A1	P24549	Aldh1a1
236	Fatty aldehyde dehydrogenase	Aldh3a2
37	Aldehyde dehydrogenase family 3 member B1	Aldh3b1
38	Aldehyde dehydrogenase family 3 member B2	Aldh3b2
631	Succinate-semialdehyde dehydrogenase_ mitochondrial	Aldh5a1
244	Fructose-bisphosphate aldolase A	Aldoa	50	Aldolase A, fructose-bisphosphate	P05064	Aldoa
245	Fructose-bisphosphate aldolase C	Aldoc	51	Aldolase C, fructose bisphosphate	P05063	Aldoc
39	Alpha-1_3/1_6-mannosyltransferase ALG2	Alg2
48	Amphiphysin	Amph
49	Anillin	Anln	53	Anillin	Q8K298	Anln
			54	Annexin A2	P07356	Anxa2
50	Annexin A5	Anxa5
51	Annexin A6	Anxa6	55	Annexin A6	P14824	Anxa6
52	AP-1 complex subunit beta-1	Ap1b1
53	AP-2 complex subunit alpha-1	Ap2a1
54	AP-2 complex subunit alpha-2	Ap2a2
55	AP-2 complex subunit beta	Ap2b1
56	AP-2 complex subunit mu	Ap2m1
57	AP-2 complex subunit sigma	Ap2s1
59	Apolipoprotein D	Apod
382	MICOS complex subunit Mic26	Apoo
			43	ADP ribosylation factor 1	P84078	Arf1
			44	ADP ribosylation factor 2	Q8BSL7	Arf2
34	ADP-ribosylation factor 3	Arf3	45	ADP ribosylation factor 3	P61205	Arf3
			46	ADP ribosylation factor 4	P61750	Arf4
			47	ADP ribosylation factor 5	P84084	Arf5
35	ADP-ribosylation factor 6	Arf6	48	ADP ribosylation factor 6	P62331	Arf6
577	Rho GDP-dissociation inhibitor 1	Arhgdia	277	Rho GDP dissociation inhibitor 1	Q99PT1	Arhgdia
60	Arf-GAP with SH3 domain_ ANK repeat and PH domain-containing protein 2	Asap2
78	ATPase Asna1	Asna1
			56	Argininosuccinate synthase 1	P16460	Ass1
507	Potassium-transporting ATPase alpha chain 2	Atp12a	164	H+/K+ ATPase α2	Q9Z1W8	Atp12a
611	Sodium/potassium-transporting ATPase subunit alpha-1	Atp1a1	201	Na+/K+ ATPase α1	Q8VDN2	Atp1a1
612	Sodium/potassium-transporting ATPase subunit alpha-2	Atp1a2	202	Na+/K+ ATPase α2	Q6PIE5	Atp1a2
613	Sodium/potassium-transporting ATPase subunit alpha-3	Atp1a3	203	Na+/K+ ATPase α3	Q6PIC6	Atp1a3
			204	Na+/K+ ATPase α4	Q9WV27	Atp1a4
614	Sodium/potassium-transporting ATPase subunit beta-1	Atp1b1	205	Na+/K+ ATPase β1	P14094	Atp1b1
615	Sodium/potassium-transporting ATPase subunit beta-2	Atp1b2
616	Sodium/potassium-transporting ATPase subunit beta-3	Atp1b3	206	H+/K+ ATPase β3	P97370	Atp1b3
585	Sarcoplasmic/endoplasmic reticulum calcium ATPase 2	Atp2a2
496	Plasma membrane calcium-transporting ATPase 1	Atp2b1	62	Ca2+ ATPase 1	Q3TSK3	Atp2b1
497	Plasma membrane calcium-transporting ATPase 2	Atp2b2	63	Ca2+ ATPase 2	Q9R0K7	Atp2b2
			64	Ca2+ ATPase 3	Q0VF55	Atp2b3
498	Plasma membrane calcium-transporting ATPase 4	Atp2b4	65	Ca2+ ATPase 4	Q6Q476	Atp2b4
			163	H+/K+ ATPase α1	Q64436	Atp4a
67	ATP synthase subunit alpha_ mitochondrial	Atp5f1a
68	ATP synthase subunit beta_ mitochondrial	Atp5f1b
75	ATP synthase subunit gamma_ mitochondrial	Atp5f1c
70	ATP synthase subunit delta_ mitochondrial	Atp5f1d
72	ATP synthase subunit epsilon_ mitochondrial	Atp5f1e
700	Up-regulated during skeletal muscle growth protein 5	Atp5md
71	ATP synthase subunit e_ mitochondrial	Atp5me
73	ATP synthase subunit f_ mitochondrial	Atp5mf
74	ATP synthase subunit g_ mitochondrial	Atp5mg
65	ATP synthase F(0) complex subunit B1_ mitochondrial	Atp5pb
69	ATP synthase subunit d_ mitochondrial	Atp5pd
77	ATP synthase-coupling factor 6_ mitochondrial	Atp5pf
76	ATP synthase subunit O_ mitochondrial	Atp5po
715	V-type proton ATPase catalytic subunit A	Atp6v1a	337	Vacuolar ATP synthase A	P50516	Atp6v1a
716	V-type proton ATPase subunit B_ brain isoform	Atp6v1b2	338	Vacuolar ATP synthase B, brain	P62814	Atp6v1b2
717	V-type proton ATPase subunit C 1	Atp6v1c1	339	Vacuolar ATP synthase C	Q9Z1G3	Atp6v1c1
718	V-type proton ATPase subunit D	Atp6v1d
719	V-type proton ATPase subunit E 1	Atp6v1e1	340	Vacuolar ATP synthase E1	P50518	Atp6v1e1
720	V-type proton ATPase subunit G 1	Atp6v1g1
721	V-type proton ATPase subunit G 2	Atp6v1g2
722	V-type proton ATPase subunit H	Atp6v1h
379	Methylglutaconyl-CoA hydratase_ mitochondrial	Auh
96	Brain acid soluble protein 1	Basp1	59	Brain acid soluble protein 1, NAP22	Q91XV3	Basp1
98	Breast carcinoma-amplified sequence 1 homolog	Bcas1	60	Breast carcinoma amplified seq 1	Q80YN3	Bcas1
97	Branched-chain-amino-acid aminotransferase_ cytosolic	Bcat1
180	D-beta-hydroxybutyrate dehydrogenase_ mitochondrial	Bdh1
402	Myc box-dependent-interacting protein 1	Bin1	52	Amphiphysin 2, bridging integrator 1	O08539	Bin1
90	Basigin	Bsg
141	Complement component 1 Q subcomponent-binding protein_ mitochondrial	C1qbp
113	Carbonic anhydrase 14	Ca14
114	Carbonic anhydrase 2	Ca2
123	Cell adhesion molecule 2	Cadm2
124	Cell adhesion molecule 3	Cadm3	16	Necl1, Ig superfamily member 4b	Q99N28	Cadm3
125	Cell adhesion molecule 4	Cadm4	17	Necl4, Ig superfamily member 4c	Q8R464	Cadm4
100	Calbindin	Calb1
110	Calretinin	Calb2
106	Calmodulin-1	Calm1
			66	Calmodulin CaM	P62204	Calm3
107	Calmodulin-like protein 3	Calml3
109	Calreticulin	Calr
101	Calcium/calmodulin-dependent protein kinase type II subunit alpha	Camk2a	69	CaM kinase IIα	P11798	Camk2a
102	Calcium/calmodulin-dependent protein kinase type II subunit beta	Camk2b	70	CaM kinase IIβ	P28652	Camk2b
103	Calcium/calmodulin-dependent protein kinase type II subunit delta	Camk2d	71	CaM kinase IIδ	Q6PHZ2	Camk2d
104	Calcium/calmodulin-dependent protein kinase type II subunit gamma	Camk2g	72	CaM kinase IIγ	Q923T9	Camk2g
151	Cullin-associated NEDD8-dissociated protein 1	Cand1
108	Calnexin	Canx	67	Calnexin	P35564	Canx
31	Adenylyl cyclase-associated protein 1	Cap1	42	Adenylate cyclase associated 1	P40124	Cap1
			68	Calpain 5	O08688	Capn5
232	F-actin-capping protein subunit alpha-2	Capza2
233	F-actin-capping protein subunit beta	Capzb
			74	Carbonic anhydrase 2	P00920	Car2
654	T-complex protein 1 subunit beta	Cct2	310	T-complex 1β	P80314	Cct2
658	T-complex protein 1 subunit gamma	Cct3	313	T-complex 1γ	P80318	Cct3
655	T-complex protein 1 subunit delta	Cct4	311	T-complex 1δ	P80315	Cct4
656	T-complex protein 1 subunit epsilon	Cct5	312	T-complex 1ε	P80316	Cct5
660	T-complex protein 1 subunit zeta	Cct6a
657	T-complex protein 1 subunit eta	Cct7
659	T-complex protein 1 subunit theta	Cct8
359	Leukocyte surface antigen CD47	Cd47	75	CD47, integrin signal transducer	Q61735	Cd47
117	CD59A glycoprotein	Cd59a
118	CD81 antigen	Cd81	1	CD81	P35762	Cd81
119	CD82 antigen	Cd82	76	CD82	P40237	Cd82
120	CD9 antigen	Cd9	2	CD9	P40240	Cd9
127	Cell division control protein 42 homolog	Cdc42	79	Cell division control protein 42	P60766	Cdc42
597	Serine/threonine-protein kinase MRCK beta	Cdc42bpb
121	Cdc42 effector protein 1	Cdc42ep1
99	Cadherin-2	Cdh2
486	Phosphatidate cytidylyltransferase 2	Cds2
126	Cell cycle exit and neuronal differentiation protein 1	Cend1	78	Cell cycle exit and neuronal diff.	Q9JKC6	Cend1
139	Cofilin-1	Cfl1	83	Cofilin 1	P18760	Cfl1
140	Cofilin-2	Cfl2	84	Cofilin 2	P45591	Cfl2
380	MICOS complex subunit Mic19	Chchd3
381	MICOS complex subunit Mic25	Chchd6
128	Charged multivesicular body protein 6	Chmp6
122	CDGSH iron-sulfur domain-containing protein 1	Cisd1	77	CDGSH iron sulfur domain 1	Q91WS0	Cisd1
177	Cytoskeleton-associated protein 5	Ckap5
147	Creatine kinase B-type	Ckb	87	Creatine kinase brain	Q04447	Ckb
148	Creatine kinase M-type	Ckm
149	Creatine kinase U-type_ mitochondrial	Ckmt1
138	Claudin-11	Cldn11	3	Claudin 11, OSP	Q60771	Cldn11
150	C-type lectin domain family 2 member L	Clec2l
129	Chloride intracellular channel protein 4	Clic4
136	Clathrin light chain A	Clta
137	Clathrin light chain B	Cltb
135	Clathrin heavy chain 1	Cltc	82	Clathrin heavy chain	Q68FD5	Cltc
133	CKLF-like MARVEL transmembrane domain-containing protein 5	Cmtm5
10	2'_3'-cyclic-nucleotide 3'-phosphodiesterase	Cnp	4	CNP	P16330	Cnp
			73	Cannabinoid receptor interacting 1	Q5M8N0	Cnrip1
142	Contactin-1	Cntn1	5	Contactin 1	P12960	Cntn1
143	Contactin-2	Cntn2
144	Contactin-associated protein 1	Cntnap1	85	Contactin associated protein 1	O54991	Cntnap1
145	Contactin-associated protein-like 2	Cntnap2
146	Coronin-1C	Coro1c	86	Coronin 1C	Q9WUM4	Coro1c
163	Cytochrome c oxidase subunit 4 isoform 1_ mitochondrial	Cox4i1
164	Cytochrome c oxidase subunit 5A_ mitochondrial	Cox5a
165	Cytochrome c oxidase subunit 5B_ mitochondrial	Cox5b
166	Cytochrome c oxidase subunit 6B1	Cox6b1
167	Cytochrome c oxidase subunit 6C	Cox6c
168	Cytochrome c oxidase subunit 7A2_ mitochondrial	Cox7a2
115	Carboxypeptidase M	Cpm
189	Dihydropyrimidinase-related protein 1	Crmp1	100	Dihydropyrimidinase-like 1, CRMP1	P97427	Crmp1
42	Alpha-crystallin B chain	Cryab	88	Crystallin α2	P23927	Cryab
132	Citrate synthase_ mitochondrial	Cs
116	Casein kinase II subunit alpha	Csnk2a1
152	Cysteine and glycine-rich protein 1	Csrp1	90	Cysteine and glycine rich protein 1	P97315	Csrp1
153	Cytochrome b5	Cyb5a
154	Cytochrome b5 type B	Cyb5b
451	NADH-cytochrome b5 reductase 3	Cyb5r3
171	Cytochrome c1_ heme protein_ mitochondrial	Cyc1
170	Cytochrome c_ somatic	Cycs
176	Cytoplasmic FMR1-interacting protein 2	Cyfip2
194	Disheveled-associated activator of morphogenesis 2	Daam2
28	Acyl-CoA-binding protein	Dbi
596	Serine/threonine-protein kinase DCLK1	Dclk1
203	Dynactin subunit 1	Dctn1
204	Dynactin subunit 2	Dctn2	106	Dynactin 2	Q99KJ8	Dctn2
205	Dynactin subunit 3	Dctn3
418	N(G)_N(G)-dimethylarginine dimethylaminohydrolase 2	Ddah2
181	D-dopachrome decarboxylase	Ddt
85	ATP-dependent RNA helicase DDX1	Ddx1
			98	Desmin	P31001	Des
182	Dehydrogenase/reductase SDR family member 1	Dhrs1
193	Disco-interacting protein 2 homolog B	Dip2b
186	Dihydrolipoyllysine-residue acetyltransferase component of pyruvate dehydrogenase complex_ mitochondrial	Dlat
185	Dihydrolipoyl dehydrogenase_ mitochondrial	Dld
198	Disks large homolog 1	Dlg1
187	Dihydrolipoyllysine-residue succinyltransferase component of 2-oxoglutarate dehydrogenase complex_ mitochondrial	Dlst
183	Dematin	Dmtn
199	DnaJ homolog subfamily A member 1	Dnaja1
200	DnaJ homolog subfamily A member 2	Dnaja2
201	DnaJ homolog subfamily C member 5	Dnajc5
206	Dynamin-1	Dnm1	107	Dynamin 1	P39053	Dnm1
207	Dynamin-2	Dnm2	108	Dynamin 2	P39054	Dnm2
208	Dynamin-3	Dnm3	109	Dynamin 3	Q8BZ98	Dnm3
192	Dipeptidyl aminopeptidase-like protein 6	Dpp6	104	Dipeptidylpeptidase 6	Q9Z218	Dpp6
190	Dihydropyrimidinase-related protein 2	Dpysl2	101	Dihydropyrimidinase-like 2, CRMP2	O08553	Dpysl2
191	Dihydropyrimidinase-related protein 3	Dpysl3	102	Dihydropyrimidinase-like 3, CRMP4	Q62188	Dpysl3
			103	Dihydropyrimidinase-like 4, CRMP3	O35098	Dpysl4
			105	Down syndrome cell adhesion like 1	Q8R4B4	Dscaml1
184	Destrin	Dstn	99	Destrin	Q9R0P5	Dstn
202	Dual specificity protein phosphatase 15	Dusp15
			110	Dynein heavy chain	Q9JHU4	Dync1h1
172	Cytoplasmic dynein 1 intermediate chain 1	Dync1i1
173	Cytoplasmic dynein 1 intermediate chain 2	Dync1i2
174	Cytoplasmic dynein 1 light intermediate chain 1	Dync1li1
175	Cytoplasmic dynein 1 light intermediate chain 2	Dync1li2
209	Dynein light chain 1_ cytoplasmic	Dynll1
210	Dynein light chain 2_ cytoplasmic	Dynll2
211	Dynein light chain roadblock-type 1	Dynlrb1
218	Elongation factor 1-alpha 1	Eef1a1	115	Elongation factor 1α1	P10126	Eef1a1
219	Elongation factor 1-alpha 2	Eef1a2	116	Elongation factor 1α2	P62631	Eef1a2
			117	Elongation factor 1β	O70251	Eef1b2
			118	Elongation factor 2	P58252	Eef2
213	EF-hand domain-containing protein D2	Efhd2
225	Ephrin-B3	Efnb3
214	EH domain-containing protein 1	Ehd1	112	EH domain containing protein 1	Q9WVK4	Ehd1
215	EH domain-containing protein 3	Ehd3	113	EH domain containing protein 3	Q9QXY6	Ehd3
			114	EH domain containing protein 4	Q9EQP2	Ehd4
221	Endonuclease domain-containing 1 protein	Endod1	119	Endonuclease domain containing 1	Q8C522	Endod1
43	Alpha-enolase	Eno1	120	Enolase 1, non-neuronal	P17182	Eno1
247	Gamma-enolase	Eno2	121	Enolase 2, neuronal	P17183	Eno2
93	Beta-enolase	Eno3	122	Enolase 3, muscle	P21550	Eno3
212	Ectonucleotide pyrophosphatase/phosphodiesterase family member 6	Enpp6	111	Ectonucleotide pyrophosphatase 6	Q8BGN3	Enpp6
87	Band 4.1-like protein 1	Epb41l1
88	Band 4.1-like protein 2	Epb41l2
89	Band 4.1-like protein 3	Epb41l3	58	Band 4.1 like protein 3	Q9WV92	Epb4.1l3
226	Epoxide hydrolase 1	Ephx1
227	Ermin	Ermn	6	Ermin	Q5EBJ4	Ermn
			7	Ezrin	P26040	Ezr
231	Extended synaptotagmin-1	Esyt1
216	Electron transfer flavoprotein subunit alpha_ mitochondrial	Etfa
217	Electron transfer flavoprotein subunit beta	Etfb
230	Exocyst complex component 4	Exoc4
235	Fatty acid-binding protein 5	Fabp5
521	Protein FAM177A1	Fam177a1
			124	Fatty acid synthase	P19096	Fasn
237	F-box only protein 2	Fbxo2
246	Fumarate hydratase_ mitochondrial	Fh
474	Peptidyl-prolyl cis-trans isomerase FKBP1A	Fkbp1a	125	FK506 binding protein 1a	P26883	Fkbp1a
475	Peptidyl-prolyl cis-trans isomerase FKBP3	Fkbp3
240	Flotillin-1	Flot1	126	Flotillin 1	O08917	Flot1
241	Flotillin-2	Flot2
242	Formin-like protein 1	Fmnl1
243	Formin-like protein 2	Fmnl2
257	Glutamate carboxypeptidase 2	Folh1
234	Fascin	Fscn1	123	Fascin	Q61553	Fscn1
239	Fibronectin type III and SPRY domain-containing protein 1	Fsd1
238	Ferritin heavy chain	Fth1
466	Neutral alpha-glucosidase AB	Ganab
461	Neuromodulin	Gap43	161	Growth associated protein 43	P06837	Gap43
263	Glyceraldehyde-3-phosphate dehydrogenase	Gapdh	146	GAPDH	P16858	Gapdh
			147	GAPDH sperm	Q64467	Gapdhs
266	Glycine--tRNA ligase	Gars
250	Ganglioside-induced differentiation-associated protein 1	Gdap1
540	Rab GDP dissociation inhibitor alpha	Gdi1	265	Rab GDP dissociation inhibitor α	P50396	Gdi1
541	Rab GDP dissociation inhibitor beta	Gdi2	266	Rab GDP dissociation inhibitor β	Q61598	Gdi2
254	Glial fibrillary acidic protein	Gfap	149	Glial fibrillary acidic protein	P03995	Gfap
251	Gap junction beta-1 protein	Gjb1
252	Gap junction gamma-3 protein	Gjc3
269	Glyoxalase domain-containing protein 4	Glod4
268	Glycolipid transfer protein	Gltp
258	Glutamate dehydrogenase 1_ mitochondrial	Glud1
259	Glutamine synthetase	Glul	154	Glutamine synthetase	P15105	Glul
			136	G protein αO2	P18873	Gna0
289	Guanine nucleotide-binding protein subunit alpha-11	Gna11	130	G protein α11	P21278	Gna11
290	Guanine nucleotide-binding protein subunit alpha-13	Gna13
291	Guanine nucleotide-binding protein subunit alpha-14	Gna14	131	G protein α14	P30677	Gna14
275	Guanine nucleotide-binding protein G(i) subunit alpha-1	Gnai1	132	G protein αI1	B2RSH2	Gnai1
276	Guanine nucleotide-binding protein G(i) subunit alpha-2	Gnai2	133	G protein αI2	P08752	Gnai2
283	Guanine nucleotide-binding protein G(k) subunit alpha	Gnai3	134	G protein αI3	Q9DC51	Gnai3
285	Guanine nucleotide-binding protein G(olf) subunit alpha	Gnal	139	G protein αS olfactory	Q8CGK7	Gnal
284	Guanine nucleotide-binding protein G(o) subunit alpha	Gnao1	135	G protein αO1	P18872	Gnao1
286	Guanine nucleotide-binding protein G(q) subunit alpha	Gnaq	137	G protein αq	P21279	Gnaq
287	Guanine nucleotide-binding protein G(s) subunit alpha isoforms short	Gnas	138	G protein αS	P63094	Gnas
			127	G protein α transducing 1	P20612	Gnat1
			128	G protein α transducing 2	P50149	Gnat2
			129	G protein α transducing 3	Q3V3I2	Gnat3
288	Guanine nucleotide-binding protein G(z) subunit alpha	Gnaz
281	Guanine nucleotide-binding protein G(I)/G(S)/G(T) subunit beta-1	Gnb1	140	G protein β1	P62874	Gnb1
282	Guanine nucleotide-binding protein G(I)/G(S)/G(T) subunit beta-2	Gnb2	141	G protein β2	P62880	Gnb2
			142	G protein β3	Q61011	Gnb3
292	Guanine nucleotide-binding protein subunit beta-4	Gnb4	143	G protein β4	P29387	Gnb4
			144	G protein β5	P62881	Gnb5
277	Guanine nucleotide-binding protein G(I)/G(S)/G(O) subunit gamma-12	Gng12	145	G protein γ12	Q9DAS9	Gng12
278	Guanine nucleotide-binding protein G(I)/G(S)/G(O) subunit gamma-2	Gng2
279	Guanine nucleotide-binding protein G(I)/G(S)/G(O) subunit gamma-3	Gng3
280	Guanine nucleotide-binding protein G(I)/G(S)/G(O) subunit gamma-7	Gng7
271	Golgin subfamily A member 7	Golga7
62	Aspartate aminotransferase_ cytoplasmic	Got1	151	Glutamate oxaloacetate transaminase	P05201	Got1
63	Aspartate aminotransferase_ mitochondrial	Got2
264	Glycerol-3-phosphate dehydrogenase [NAD(+)]_ cytoplasmic	Gpd1
265	Glycerol-3-phosphate dehydrogenase_ mitochondrial	Gpd2
255	Glucose-6-phosphate isomerase	Gpi	150	Glucose-6-phosphate isomerase	P06745	Gpi1
462	Neuronal membrane glycoprotein M6-b	Gpm6b	8	Glycoprotein M6B	P35803	Gpm6b
494	Phospholipid hydroperoxide glutathione peroxidase	Gpx4
270	Glyoxylate reductase/hydroxypyruvate reductase	Grhpr
253	Gelsolin	Gsn	148	Gelsolin	P13020	Gsn
261	Glutathione S-transferase Mu 1	Gstm1	156	Glutathione S transferase Mu1	P10649	Gstm1
			157	Glutathione S transferase Mu2	P15626	Gstm2
			158	Glutathione S transferase Mu6	O35660	Gstm6
262	Glutathione S-transferase P 1	Gstp1	159	Glutathione S transferase P1	P19157	Gstp1
			160	Glutathione S transferase P2	P46425	Gstp2
312	Histone H1.0	H1f0
701	Very-long-chain (3R)-3-hydroxyacyl-CoA dehydratase 3	Hacd3
670	Trifunctional enzyme subunit alpha_ mitochondrial	Hadha
671	Trifunctional enzyme subunit beta_ mitochondrial	Hadhb
305	Hemoglobin subunit alpha	Hba
306	Hemoglobin subunit beta-1	Hbb-b1
505	Potassium/sodium hyperpolarization-activated cyclic nucleotide-gated channel 2	Hcn2
506	Potassium/sodium hyperpolarization-activated cyclic nucleotide-gated channel 4	Hcn4
311	Histone deacetylase 11	Hdac11
293	Haloacid dehalogenase-like hydrolase domain-containing protein 2	Hdhd2
307	Hepatocyte cell adhesion molecule	Hepacam
15	3-hydroxyisobutyrate dehydrogenase_ mitochondrial	Hibadh
309	Histidine triad nucleotide-binding protein 1	Hint1
310	Histidine triad nucleotide-binding protein 3	Hint3
313	Histone H1.2	Hist1h1c
314	Histone H1.4	Hist1h1e
308	Hexokinase-1	Hk1	175	Hexokinase 1	P17710	Hk1
			176	Hexokinase 2	O08528	Hk2
304	Heme oxygenase 2	Hmox2
			214	Neurotrimin	Q99PJ0	Hnt
			343	Visinin like protein 3	P62748	Hpcal1
272	GTPase HRas	Hras
228	Estradiol 17-beta-dehydrogenase 11	Hsd17b11
702	Very-long-chain 3-oxoacyl-CoA reductase	Hsd17b12
302	Heat shock protein HSP 90-alpha	Hsp90aa1	173	Heat shock protein 90 kDa αA1	P07901	Hsp90aa1
303	Heat shock protein HSP 90-beta	Hsp90ab1	174	Heat shock protein 90 kDa αB1	P11499	Hsp90ab1
224	Endoplasmin	Hsp90b1
294	Heat shock 70 kDa protein 12A	Hspa12a	172	Heat shock 70 kDa protein 12A	Q8K0U4	Hspa12a
			165	Heat shock 70 kDa protein 1A	Q61696	Hspa1a
295	Heat shock 70 kDa protein 1B	Hspa1b	166	Heat shock 70 kDa protein 1B	P17879	Hspa1b
			167	Heat shock 70 kDa protein 1L	P16627	Hspa1l
			168	Heat shock 70 kDa protein 2	P17156	Hspa2
296	Heat shock 70 kDa protein 4	Hspa4	169	Heat shock 70 kDa protein 4	Q61316	Hspa4
297	Heat shock 70 kDa protein 4L	Hspa4l
223	Endoplasmic reticulum chaperone BiP	Hspa5	170	Heat shock 70 kDa protein 5	P20029	Hspa5
298	Heat shock cognate 71 kDa protein	Hspa8	171	Heat shock 70 kDa protein 8	P63017	Hspa8
625	Stress-70 protein_ mitochondrial	Hspa9
301	Heat shock protein beta-1	Hspb1
19	60 kDa heat shock protein_ mitochondrial	Hspd1
299	Heat shock protein 105 kDa	Hsph1
320	Isocitrate dehydrogenase [NAD] subunit alpha_ mitochondrial	Idh3a
321	Isocitrate dehydrogenase [NAD] subunit gamma 1_ mitochondrial	Idh3g
316	Immunoglobulin superfamily member 8	Igsf8	177	Ig superfamily member 8, EWI-2	Q8R366	Igsf8
21	Acetolactate synthase-like protein	Ilvbl
383	MICOS complex subunit Mic60	Immt
317	Inositol monophosphatase 1	Impa1
44	Alpha-internexin	Ina	178	Internexin α, Neurofilament 66 kDa	P46660	Ina
318	Inverted formin-2	Inf2
319	IQ motif and SEC7 domain-containing protein 1	Iqsec1
323	Junctional adhesion molecule C	Jam3	179	Junctional adhesion molecule C	Q9D8B7	Jam3
322	Junction plakoglobin	Jup
502	Potassium voltage-gated channel subfamily A member 1	Kcna1	180	K+ channel A1	P16388	Kcna1
503	Potassium voltage-gated channel subfamily A member 2	Kcna2	181	K+ channel A2	P63141	Kcna2
			182	K+ channel A3	P16390	Kcna3
713	Voltage-gated potassium channel subunit beta-2	Kcnab2	183	K+ channel B2	P62482	Kcnab2
504	Potassium voltage-gated channel subfamily C member 3	Kcnc3
86	ATP-sensitive inward rectifier potassium channel 10	Kcnj10
346	Kinesin-like protein KIF15	Kif15
347	Kinesin-like protein KIF21A	Kif21a
348	Kinesin-like protein KIF2A	Kif2a
345	Kinesin-1 heavy chain	Kif5b
342	Kinesin heavy chain isoform 5C	Kif5c
343	Kinesin light chain 1	Klc1
344	Kinesin light chain 2	Klc2
273	GTPase KRas	Kras
331	Keratin_ type II cytoskeletal 1	Krt1	91	Cytokeratin 1	P04104	Krt1
324	Keratin_ type I cytoskeletal 10	Krt10	96	Cytokeratin 10	P02535	Krt10
325	Keratin_ type I cytoskeletal 14	Krt14
326	Keratin_ type I cytoskeletal 15	Krt15
327	Keratin_ type I cytoskeletal 16	Krt16	97	Cytokeratin 16	Q9Z2K1	Krt16
328	Keratin_ type I cytoskeletal 17	Krt17
332	Keratin_ type II cytoskeletal 2 epidermal	Krt2
329	Keratin_ type I cytoskeletal 20	Krt20
341	Keratin-like protein KRT222	Krt222
330	Keratin_ type I cytoskeletal 42	Krt42
334	Keratin_ type II cytoskeletal 5	Krt5	93	Cytokeratin 5	Q922U2	Krt5
335	Keratin_ type II cytoskeletal 6A	Krt6a	94	Cytokeratin 6A	P50446	Krt6a
336	Keratin_ type II cytoskeletal 6B	Krt6b
			95	Cytokeratin 6G	Q9R0H5	Krt71
337	Keratin_ type II cytoskeletal 73	Krt73
338	Keratin_ type II cytoskeletal 74	Krt74
339	Keratin_ type II cytoskeletal 75	Krt75
333	Keratin_ type II cytoskeletal 2 oral	Krt76
			92	Cytokeratin 1B	Q6IFZ6	Krt77
340	Keratin_ type II cytoskeletal 8	Krt8
367	Lysosome-associated membrane glycoprotein 1	Lamp1
260	Glutathione S-transferase LANCL1	Lancl1
349	LanC-like protein 2	Lancl2
361	Lipid droplet-associated hydrolase	Ldah
			184	Lactate dehydrogenase A	P06151	Ldha
362	L-lactate dehydrogenase B chain	Ldhb	185	Lactate dehydrogenase B	P16125	Ldhb
			186	Lactate dehydrogenase C	P00342	Ldhc
397	Mitochondrial proton/calcium exchanger protein	Letm1
352	Leucine-rich glioma-inactivated protein 1	Lgi1
353	Leucine-rich repeat LGI family member 2	Lgi2
354	Leucine-rich repeat LGI family member 3	Lgi3	188	Leucine rich repeat LGI 3	Q8K406	Lgi3
350	Lethal(2) giant larvae protein homolog 1	Llgl1
356	Leucine-rich repeat-containing protein 57	Lrrc57	187	Leucine rich repeat containing 57	Q9D1G5	Lrrc57
355	Leucine-rich repeat neuronal protein 1	Lrrn1
360	Limbic system-associated membrane protein	Lsamp	189	Limbic system associated membrane	Q8BLK3	Lsamp
357	Leucine-rich single-pass membrane protein 1	Lsmem1
351	Leucine zipper protein 1	Luzp1
366	Lymphocyte antigen 6H	Ly6h	190	Lymphocyte antigen 6H	Q9WUC3	Ly6h
365	Ly-6/neurotoxin-like protein 1	Lynx1
406	Myelin-associated glycoprotein	Mag	10	Myelin-associated glycoprotein	P20917	Mag
			9	Myelin and lymphocyte protein	O09198	Mal
377	Mesencephalic astrocyte-derived neurotrophic factor	Manf
47	Amine oxidase [flavin-containing] A	Maoa
391	Microtubule-associated proteins 1A/1B light chain 3A	Map1lc3a
385	Microtubule-associated protein 4	Map4
386	Microtubule-associated protein 6	Map6
372	MAP6 domain-containing protein 1	Map6d1
373	MAP7 domain-containing protein 2	Map7d2
			197	Mitogen activated protein kinase 1	P63085	Mapk1
387	Microtubule-associated protein RP/EB family member 1	Mapre1
388	Microtubule-associated protein RP/EB family member 2	Mapre2
389	Microtubule-associated protein RP/EB family member 3	Mapre3
390	Microtubule-associated protein tau	Mapt	196	Microtubule associated protein tau	P10637	Mapt
417	Myristoylated alanine-rich C-kinase substrate	Marcks
374	MARCKS-related protein	Marcksl1	193	MARCKS related protein	P28667	Marcksl1
378	Metallo-beta-lactamase domain-containing protein 2	Mblac2
403	Myelin basic protein	Mbp	11	Myelin basic protein	P04370	Mbp
370	Malate dehydrogenase_ cytoplasmic	Mdh1	192	Malate dehydrogenase	P14152	Mdh1
371	Malate dehydrogenase_ mitochondrial	Mdh2
384	Microsomal glutathione S-transferase 3	Mgst3	155	Glutathione S transferase micros. 3	Q9CPU4	Mgst3
368	Macrophage migration inhibitory factor	Mif	191	Macrophage migration inhibitory factor	P34884	Mif
407	Myelin-associated oligodendrocyte basic protein	Mobp	15	Myelin/oligodendrocyte basic protein	Q9D2P8	Mobp
408	Myelin-oligodendrocyte glycoprotein	Mog	12	Myelin oligodendrocyte glycoprotein	Q61885	Mog
398	Mitochondrial pyruvate carrier 2	Mpc2
404	Myelin protein P0	Mpz	13	Myelin protein zero, P0	P27573	Mpz
12	28S ribosomal protein S36_ mitochondrial	Mrps36
582	Ribosome-recycling factor_ mitochondrial	Mrrf
399	Moesin	Msn	198	Moesin	P26041	Msn
			194	Microtubule associated protein 1B	P14873	Mtap1b
			195	Microtubule associated protein 6	Q7TSJ2	Mtap6
66	ATP synthase protein 8	Mtatp8
393	Mitochondrial carrier homolog 2	Mtch2
162	Cytochrome c oxidase subunit 2	Mtco2
409	Myeloid-associated differentiation marker	Myadm
413	Myosin-10	Myh10
414	Myosin-11	Myh11
415	Myosin-14	Myh14
416	Myosin-9	Myh9
410	Myosin light chain 1/3_ skeletal muscle isoform	Myl1
412	Myosin regulatory light chain 12B	Myl12b
411	Myosin light polypeptide 6	Myl6
697	Unconventional myosin-Id	Myo1d	200	Myosin Id	Q5SYD0	Myo1d
698	Unconventional myosin-Va	Myo5a
699	Unconventional myosin-VI	Myo6
45	Alpha-soluble NSF attachment protein	Napa	289	Soluble NSF attachment protein α	Q9DB05	Napa
94	Beta-soluble NSF attachment protein	Napb	290	Soluble NSF attachment protein β	P28663	Napb
419	N-acyl-phosphatidylethanolamine-hydrolyzing phospholipase D	Napepld
248	Gamma-soluble NSF attachment protein	Napg	291	Soluble NSF attachment protein γ	Q9CWZ7	Napg
61	Asparagine--tRNA ligase_ cytoplasmic	Nars
			209	Neurocalcin δ	Q91X97	Ncald
455	Neural cell adhesion molecule 1	Ncam1	18	Neural cell adhesion molecule 1	P13595	Ncam1
456	Neurochondrin	Ncdn
453	Nck-associated protein 1	Nckap1
454	NCK-interacting protein with SH3 domain	Nckipsd
525	Protein NDRG1	Ndrg1	215	N-myc downstream regulated	Q62433	Ndrg1
422	NADH dehydrogenase [ubiquinone] 1 alpha subcomplex subunit 1	Ndufa1
423	NADH dehydrogenase [ubiquinone] 1 alpha subcomplex subunit 10_ mitochondrial	Ndufa10
424	NADH dehydrogenase [ubiquinone] 1 alpha subcomplex subunit 12	Ndufa12
425	NADH dehydrogenase [ubiquinone] 1 alpha subcomplex subunit 13	Ndufa13
426	NADH dehydrogenase [ubiquinone] 1 alpha subcomplex subunit 2	Ndufa2
169	Cytochrome c oxidase subunit NDUFA4	Ndufa4
427	NADH dehydrogenase [ubiquinone] 1 alpha subcomplex subunit 5	Ndufa5
428	NADH dehydrogenase [ubiquinone] 1 alpha subcomplex subunit 6	Ndufa6
429	NADH dehydrogenase [ubiquinone] 1 alpha subcomplex subunit 7	Ndufa7
430	NADH dehydrogenase [ubiquinone] 1 alpha subcomplex subunit 8	Ndufa8
431	NADH dehydrogenase [ubiquinone] 1 alpha subcomplex subunit 9_ mitochondrial	Ndufa9
421	NADH dehydrogenase [ubiquinone] 1 alpha subcomplex assembly factor 2	Ndufaf2
432	NADH dehydrogenase [ubiquinone] 1 beta subcomplex subunit 1	Ndufb1
433	NADH dehydrogenase [ubiquinone] 1 beta subcomplex subunit 10	Ndufb10
434	NADH dehydrogenase [ubiquinone] 1 beta subcomplex subunit 11_ mitochondrial	Ndufb11
435	NADH dehydrogenase [ubiquinone] 1 beta subcomplex subunit 3	Ndufb3
436	NADH dehydrogenase [ubiquinone] 1 beta subcomplex subunit 4	Ndufb4
437	NADH dehydrogenase [ubiquinone] 1 beta subcomplex subunit 5_ mitochondrial	Ndufb5
438	NADH dehydrogenase [ubiquinone] 1 beta subcomplex subunit 6	Ndufb6
439	NADH dehydrogenase [ubiquinone] 1 beta subcomplex subunit 7	Ndufb7
440	NADH dehydrogenase [ubiquinone] 1 beta subcomplex subunit 8_ mitochondrial	Ndufb8
441	NADH dehydrogenase [ubiquinone] 1 beta subcomplex subunit 9	Ndufb9
452	NADH-ubiquinone oxidoreductase 75 kDa subunit_ mitochondrial	Ndufs1
444	NADH dehydrogenase [ubiquinone] iron-sulfur protein 2_ mitochondrial	Ndufs2
445	NADH dehydrogenase [ubiquinone] iron-sulfur protein 3_ mitochondrial	Ndufs3
446	NADH dehydrogenase [ubiquinone] iron-sulfur protein 4_ mitochondrial	Ndufs4
447	NADH dehydrogenase [ubiquinone] iron-sulfur protein 5	Ndufs5
448	NADH dehydrogenase [ubiquinone] iron-sulfur protein 6_ mitochondrial	Ndufs6
449	NADH dehydrogenase [ubiquinone] iron-sulfur protein 7_ mitochondrial	Ndufs7
450	NADH dehydrogenase [ubiquinone] iron-sulfur protein 8_ mitochondrial	Ndufs8
442	NADH dehydrogenase [ubiquinone] flavoprotein 1_ mitochondrial	Ndufv1
443	NADH dehydrogenase [ubiquinone] flavoprotein 2_ mitochondrial	Ndufv2
458	Neurofilament heavy polypeptide	Nefh	210	Neurofilament H	P19246	Nefh
459	Neurofilament light polypeptide	Nefl	211	Neurofilament L	P08551	Nefl
460	Neurofilament medium polypeptide	Nefm	212	Neurofilament M	P08553	Nefm
376	Merlin	Nf2
457	Neurofascin	Nfasc	19	Neurofascin	Q810U3	Nfasc
526	Protein NipSnap homolog 1	Nipsnap1
			213	Neuroligin 1	Q99K10	Nlgn1
467	Nucleoside diphosphate kinase A	Nme1	216	Nucleoside diphosphate kinase A	P15532	Nme1
468	Nucleoside diphosphate kinase B	Nme2	217	Nucleoside diphosphate kinase B	Q01768	Nme2
532	Puromycin-sensitive aminopeptidase	Npepps
464	Neuroplastin	Nptn
707	Vesicle-fusing ATPase	Nsf	208	N-ethylmaleimide sensitive fusion	P46460	Nsf
465	Neurotrimin	Ntm
14	2-oxoglutarate dehydrogenase_ mitochondrial	Ogdh
469	Oligodendrocyte-myelin glycoprotein	Omg	20	Oligodendrocyte myelin glycoprotein	Q63912	Omg
			21	Opalin, TMP10	Q7M750	Opalin
519	Protein disulfide-isomerase	P4hb
523	Protein kinase C and casein kinase substrate in neurons protein 1	Pacsin1	306	Syndapin 1	Q61644	Pacsin1
524	Protein kinase C and casein kinase substrate in neurons protein 2	Pacsin2
522	Protein kinase C and casein kinase II substrate protein 3	Pacsin3
531	Protein-arginine deiminase type-2	Padi2	236	Protein arginine deiminase 2	Q08642	Padi2
500	Platelet-activating factor acetylhydrolase IB subunit beta	Pafah1b2
470	Paralemmin-1	Palm
530	Protein/nucleic acid deglycase DJ-1	Park7	218	Parkinson disease protein 7	Q99LX0	Park7
535	Pyruvate carboxylase_ mitochondrial	Pc
513	ProSAAS	Pcsk1n
			233	Programmed cell death 6 interacting	Q9WU78	Pdcd6ip
536	Pyruvate dehydrogenase E1 component subunit alpha_ somatic form_ mitochondrial	Pdha1
537	Pyruvate dehydrogenase E1 component subunit beta_ mitochondrial	Pdhb
538	Pyruvate dehydrogenase protein X component_ mitochondrial	Pdhx
518	Protein disulfide-isomerase A3	Pdia3	237	Protein disulfide isomerase A3	P27773	Pdia3
534	Pyridoxal kinase	Pdxk
64	Astrocytic phosphoprotein PEA-15	Pea15
487	Phosphatidylethanolamine-binding protein 1	Pebp1	222	Phosphatidylethanolamine binding 1	P70296	Pebp1
483	PEX5-related protein	Pex5l
82	ATP-dependent 6-phosphofructokinase_ liver type	Pfkl
83	ATP-dependent 6-phosphofructokinase_ muscle type	Pfkm	224	Phosphofructokinase 1	P47857	Pfkm
84	ATP-dependent 6-phosphofructokinase_ platelet type	Pfkp
508	Profilin-1	Pfn1
509	Profilin-2	Pfn2
493	Phosphoglycerate mutase 1	Pgam1	228	Phosphoglycerate mutase 1	Q9DBJ1	Pgam1
492	Phosphoglycerate kinase 1	Pgk1	226	Phosphoglycerate kinase 1	P09411	Pgk1
			227	Phosphoglycerate kinase 2	P09041	Pgk2
375	Membrane-associated progesterone receptor component 1	Pgrmc1
510	Prohibitin	Phb	234	Prohibitin	P67778	Phb
511	Prohibitin-2	Phb2	235	Prohibitin 2	O35129	Phb2
484	PHD finger protein 24	Phf24
179	D-3-phosphoglycerate dehydrogenase	Phgdh	225	Phosphoglycerate dehydrogenase	Q61753	Phgdh
491	Phosphatidylinositol-binding clathrin assembly protein	Picalm
489	Phosphatidylinositol 5-phosphate 4-kinase type-2 alpha	Pip4k2a
490	Phosphatidylinositol transfer protein alpha isoform	Pitpna	223	Phosphatidylinositol transfer α	P53810	Pitpna
539	Pyruvate kinase PKM	Pkm
			239	Pyruvate kinase isozyme M2	P52480	Pkm2
499	Plasmolipin	Pllp
			229	Phospholipase Cβ1	Q9Z1B3	Plcb1
			22	Plasmolipin	Q9DCU2	Pllp
405	Myelin proteolipid protein	Plp1	14	Myelin proteolipid protein	P60202	Plp1
472	Peptidyl-prolyl cis-trans isomerase A	Ppia	89	Cyclophilin A	P17742	Ppia
473	Peptidyl-prolyl cis-trans isomerase B	Ppib
603	Serine/threonine-protein phosphatase PP1-alpha catalytic subunit	Ppp1ca
527	Protein phosphatase 1 regulatory subunit 14A	Ppp1r14a
599	Serine/threonine-protein phosphatase 2A catalytic subunit alpha isoform	Ppp2ca
600	Serine/threonine-protein phosphatase 2A catalytic subunit beta isoform	Ppp2cb
598	Serine/threonine-protein phosphatase 2A 65 kDa regulatory subunit A alpha isoform	Ppp2r1a
601	Serine/threonine-protein phosphatase 2B catalytic subunit alpha isoform	Ppp3ca
602	Serine/threonine-protein phosphatase 2B catalytic subunit beta isoform	Ppp3cb
478	Peroxiredoxin-1	Prdx1	219	Peroxiredoxin 1	P35700	Prdx1
479	Peroxiredoxin-2	Prdx2	220	Peroxiredoxin 2	Q61171	Prdx2
663	Thioredoxin-dependent peroxide reductase_ mitochondrial	Prdx3
480	Peroxiredoxin-5_ mitochondrial	Prdx5	221	Peroxiredoxin 5	P99029	Prdx5
481	Peroxiredoxin-6	Prdx6
111	cAMP-dependent protein kinase catalytic subunit alpha	Prkaca
112	cAMP-dependent protein kinase type I-alpha regulatory subunit	Prkar1a
			238	Protein kinase Cγ	P63318	Prkcc
256	Glucosidase 2 subunit beta	Prkcsh
			232	Prion protein dublet	Q9QYT9	Prnd
369	Major prion protein	Prnp	231	Prion protein	P04925	Prnp
477	Peripherin	Prph
512	Proline-rich transmembrane protein 2	Prrt2
476	Periaxin	Prx
482	Peroxiredoxin-like 2A	Prxl2a
514	Prosaposin	Psap
495	Phosphoserine aminotransferase	Psat1	230	Phosphoserine aminotransferase	Q99K85	Psat1
515	Proteasome subunit alpha type-1	Psma1
516	Proteasome subunit alpha type-5	Psma5
517	Proteasome subunit alpha type-7	Psma7
11	26S proteasome regulatory subunit 6A	Psmc3
665	Transcriptional activator protein Pur-alpha	Pura
471	Parvalbumin alpha	Pvalb
267	Glycogen phosphorylase_ brain form	Pygb
188	Dihydropteridine reductase	Qdpr	240	Quinoid dihydropteridine reductase	Q8BVI4	Qdpr
546	Ras-related protein Rab-10	Rab10	253	Rab 10	P61027	Rab10
547	Ras-related protein Rab-11B	Rab11b
			254	Rab 12	P35283	Rab12
			255	Rab 13	Q9DD03	Rab13
548	Ras-related protein Rab-14	Rab14	256	Rab 14	Q91V41	Rab14
549	Ras-related protein Rab-15	Rab15	257	Rab 15	Q8K386	Rab15
550	Ras-related protein Rab-18	Rab18	258	Rab 18	P35293	Rab18
551	Ras-related protein Rab-1A	Rab1A	241	Rab 1A	P62821	Rab1
552	Ras-related protein Rab-1B	Rab1b	242	Rab 1B	Q9D1G1	Rab1b
553	Ras-related protein Rab-21	Rab21
554	Ras-related protein Rab-22A	Rab22a
			259	Rab 26	Q504M8	Rab26
555	Ras-related protein Rab-2A	Rab2a	243	Rab 2A	P53994	Rab2a
			244	Rab 2B	P59279	Rab2b
			260	Rab 30	Q923S9	Rab30
556	Ras-related protein Rab-31	Rab31
557	Ras-related protein Rab-35	Rab35	261	Rab 35	Q6PHN9	Rab35
			262	Rab 37	Q9JKM7	Rab37
			263	Rab 39B	Q8BHC1	Rab39b
558	Ras-related protein Rab-3A	Rab3a	23	Ras-related protein Rab 3A	P63011	Rab3a
			245	Rab 3B	Q9CZT8	Rab3b
559	Ras-related protein Rab-3C	Rab3c	24	Ras-related protein Rab 3C	P62823	Rab3c
			246	Rab 3D	P35276	Rab3d
			264	Rab 43	Q8CG50	Rab43
			247	Rab 4A	P56371	Rab4a
			248	Rab 4B	Q91ZR1	Rab4b
560	Ras-related protein Rab-5A	Rab5a
561	Ras-related protein Rab-5B	Rab5b
562	Ras-related protein Rab-5C	Rab5c	249	Rab 5C	P35278	Rab5c
563	Ras-related protein Rab-6A	Rab6a
564	Ras-related protein Rab-6B	Rab6b
565	Ras-related protein Rab-7a	Rab7a	250	Rab 7A	P51150	Rab7
566	Ras-related protein Rab-8A	Rab8a	251	Rab 8A	P55258	Rab8a
			252	Rab 8B	P61028	Rab8b
545	Ras-related C3 botulinum toxin substrate 1	Rac1	267	Rac1	P63001	Rac1
			268	Rac2	Q05144	Rac2
			269	Rac3	P60764	Rac3
567	Ras-related protein Ral-A	Rala	271	Ras-related protein Ral A	P63321	Rala
568	Ras-related protein Ral-B	Ralb	272	Ras-related protein Ral B	Q9JIW9	Ralb
274	GTP-binding nuclear protein Ran	Ran	162	GTPase Ran	P62827	Ran
569	Ras-related protein Rap-1A	Rap1a	273	Ras-related protein Rap 1A	P62835	Rap1a
570	Ras-related protein Rap-1b	Rap1b	274	Ras-related protein Rap 1B	Q99JI6	Rap1b
571	Ras-related protein Rap-2a	Rap2a	275	Ras-related protein Rap 2a	Q80ZJ1	Rap2a
572	Ras-related protein Rap-2b	Rap2b
544	Ras GTPase-activating protein 3	Rasa3
542	Radixin	Rdx	270	Radixin	P26043	Rdx
573	Receptor expression-enhancing protein 5	Reep5
543	Raftlin	Rftn1
666	Transforming protein RhoA	Rhoa	278	RhoA	Q9QUI0	Rhoa
578	Rho-related GTP-binding protein RhoB	Rhob	279	RhoB	P62746	Rhob
579	Rho-related GTP-binding protein RhoC	Rhoc	280	RhoC	Q62159	Rhoc
580	Rho-related GTP-binding protein RhoG	Rhog	281	RhoG	P84096	Rhog
13	2-iminobutanoate/2-iminopropanoate deaminase	Rida
581	Ribonuclease inhibitor	Rnh1
20	60S ribosomal protein L12	Rpl12
16	40S ribosomal protein S3	Rps3
675	tRNA-splicing ligase RtcB homolog	Rtcb
574	Reticulon-1	Rtn1
575	Reticulon-3	Rtn3	276	Reticulon 3	Q9ES97	Rtn3
576	Reticulon-4	Rtn4
583	RNA transcription_ translation and transport factor protein	RTRAF
528	Protein RUFY3	Rufy3
			282	S-100β	P50114	S100b
488	Phosphatidylinositide phosphatase SAC1	Sacm1l
604	Serine--tRNA ligase_ cytoplasmic	Sars
584	Saccharopine dehydrogenase-like oxidoreductase	Sccpdh
586	Secernin-1	Scrn1
627	Succinate dehydrogenase [ubiquinone] flavoprotein subunit_ mitochondrial	Sdha
628	Succinate dehydrogenase [ubiquinone] iron-sulfur subunit_ mitochondrial	Sdhb
358	Leukocyte elastase inhibitor A	Serpinb1a
			31	14-3-3 protein sigma, stratifin	O70456	Sfn
607	Sideroflexin-3	Sfxn3	288	Sideroflexin 3	Q91V61	Sfxn3
222	Endophilin-A1	Sh3gl2
420	NAD-dependent protein deacetylase sirtuin-2	Sirt2	25	Sirtuin 2	Q8VDQ8	Sirt2
621	S-phase kinase-associated protein 1	Skp1
617	Solute carrier family 12 member 2	Slc12a2	207	Na+/K+/Cl- cotransporter	P55012	Slc12a2
401	Monocarboxylate transporter 1	Slc16a1
229	Excitatory amino acid transporter 2	Slc1a2	153	Glutamate transporter GLT1	P43006	Slc1a2
			152	Glutamate transporter GLAST	P56564	Slc1a3
392	Mitochondrial 2-oxoglutarate/malate carrier protein	Slc25a11
105	Calcium-binding mitochondrial carrier protein Aralar1	Slc25a12
394	Mitochondrial glutamate carrier 1	Slc25a22
485	Phosphate carrier protein_ mitochondrial	Slc25a3
32	ADP/ATP translocase 1	Slc25a4
33	ADP/ATP translocase 2	Slc25a5
618	Solute carrier family 2_ facilitated glucose transporter member 1	Slc2a1
619	Solute carrier family 2_ facilitated glucose transporter member 3	Slc2a3
18	4F2 cell-surface antigen heavy chain	Slc3a2
130	Choline transporter-like protein 1	Slc44a1	81	Choline transporter CD92	Q6X893	Slc44a1
131	Choline transporter-like protein 2	Slc44a2
610	Sodium- and chloride-dependent glycine transporter 2	Slc6a5
609	Sodium- and chloride-dependent glycine transporter 1	Slc6a9
640	Synaptosomal-associated protein 23	Snap23	302	Synaptosomal associated protein 23	O09044	Snap23
641	Synaptosomal-associated protein 25	Snap25	303	Synaptosomal associated protein 25	P60879	Snap25
134	Clathrin coat assembly protein AP180	Snap91
46	Alpha-synuclein	Snca	57	α-Synuclein	O55042	Snca
95	Beta-synuclein	Sncb	61	β-Synuclein	Q91ZZ3	Sncb
249	Gamma-synuclein	Sncg
644	Syntaphilin	Snph
632	Superoxide dismutase [Cu-Zn]	Sod1	295	Superoxide dismutase	P08228	Sod1
633	Superoxide dismutase [Mn]_ mitochondrial	Sod2
529	Protein SOGA1	Soga1
			292	Spectrin α2	P16546	Spna2
			293	Spectrin β2	Q62261	Spnb2
620	Spectrin beta chain_ erythrocytic	Sptb
622	SRC kinase signaling inhibitor 1	Srcin1
315	Hsc70-interacting protein	St13
626	Stress-induced-phosphoprotein 1	Stip1	294	Stress induced phosphoprotein 1	Q60864	Stip1
623	Stathmin	Stmn1
624	STIP1 homology and U box-containing protein 1	Stub1
645	Syntaxin-1A	Stx1a	307	Syntaxin 1A	O35526	Stx1a
646	Syntaxin-1B	Stx1b	308	Syntaxin 1B	P61264	Stx1b
647	Syntaxin-4	Stx4
648	Syntaxin-7	Stx7
649	Syntaxin-binding protein 1	Stxbp1	199	Munc 18, syntaxin binding protein 1	O08599	Stxbp1
650	Syntaxin-binding protein 3	Stxbp3
651	Syntaxin-binding protein 6	Stxbp6
630	Succinate--CoA ligase [ADP-forming] subunit beta_ mitochondrial	Sucla2
629	Succinate--CoA ligase [ADP/GDP-forming] subunit alpha_ mitochondrial	Suclg1
608	Small VCP/p97-interacting protein	Svip
634	Synapsin-1	Syn1	296	Synapsin 1	O88935	Syn1
635	Synapsin-2	Syn2	297	Synapsin 2	Q64332	Syn2
637	Synaptojanin-1	Synj1
638	Synaptophysin	Syp	301	Synaptophysin	Q62277	Syp
639	Synaptophysin-like protein 1	Sypl1
			304	Synaptotagmin 1	P46096	Syt1
642	Synaptotagmin-2	Syt2
643	Synaptotagmin-like protein 2	Sytl2
			305	Synaptotagmin 5	Q9R0N5	Syt5
667	Transgelin-3	Tagln3	315	Transgelin 3	Q9R1Q8	Tagln3
652	TBC1 domain family member 24	Tbc1d24
653	T-complex protein 1 subunit alpha	Tcp1	309	T-complex 1α	P11983	Tcp1
703	Very-long-chain enoyl-CoA reductase	Tecr
605	Serotransferrin	Tf
664	Thy-1 membrane glycoprotein	Thy1	314	Thy 1 membrane glycoprotein	P01831	Thy1
395	Mitochondrial import inner membrane translocase subunit Tim13	Timm13
669	Transketolase	Tkt	317	Transketolase	P40142	Tkt
676	Tropomodulin-2	Tmod2
520	Protein disulfide-isomerase TMX3	Tmx3
661	Tenascin-R	Tnr
396	Mitochondrial import receptor subunit TOM70	Tomm70
672	Triosephosphate isomerase	Tpi1	318	Triosephosphate isomerase	P17751	Tpi1
677	Tropomyosin alpha-3 chain	Tpm3
690	Tubulin polymerization-promoting protein	Tppp	332	Tubulin polymerization promoting	Q7TQD2	Tppp
689	Tubulin polymerization-promoting protein family member 3	Tppp3	333	Tubulin polymerization promoting 3	Q9CRB6	Tppp3
300	Heat shock protein 75 kDa_ mitochondrial	Trap1
673	Tripartite motif-containing protein 2	Trim2
674	Tripartite motif-containing protein 3	Trim3
662	Tetraspanin-2	Tspan2	26	Tetraspanin 2	Q922J6	Tspan2
			319	Tubulin α1A	P68369	Tuba1a
680	Tubulin alpha-1B chain	Tuba1b	320	Tubulin α1B	P05213	Tuba1b
			321	Tubulin α1C	P68373	Tuba1c
			322	Tubulin α3A	P05214	Tuba3a
681	Tubulin alpha-4A chain	Tuba4a	323	Tubulin α4A	P68368	Tuba4a
682	Tubulin alpha-8 chain	Tuba8	324	Tubulin α8	Q9JJZ2	Tuba8
683	Tubulin beta-2A chain	Tubb2a	325	Tubulin β2A	Q7TMM9	Tubb2a
684	Tubulin beta-2B chain	Tubb2b	326	Tubulin β2B	Q9CWF2	Tubb2b
			327	Tubulin β2C	P68372	Tubb2c
685	Tubulin beta-3 chain	Tubb3	328	Tubulin β3	Q9ERD7	Tubb3
			329	Tubulin β4	Q9D6F9	Tubb4
686	Tubulin beta-4A chain	Tubb4a
687	Tubulin beta-5 chain	Tubb5	330	Tubulin β5	P99024	Tubb5
688	Tubulin beta-6 chain	Tubb6	331	Tubulin β6	Q922F4	Tubb6
220	Elongation factor Tu_ mitochondrial	Tufm
			334	Ubiquitin	P62991	Ub
695	Ubiquitin-like modifier-activating enzyme 1	Uba1	335	Ubiquitin activating enzyme E1	Q02053	Uba1
501	Polyubiquitin-B	Ubb
693	Ubiquitin-conjugating enzyme E2 N	Ube2n
694	Ubiquitin-conjugating enzyme E2 variant 1	Ube2v1
692	Ubiquitin carboxyl-terminal hydrolase isozyme L1	Uchl1	336	Ubiquitin C-terminal hydrolase L1	Q9R0P9	Uchl1
160	Cytochrome b-c1 complex subunit 9	Uqcr10
158	Cytochrome b-c1 complex subunit 7	Uqcrb
155	Cytochrome b-c1 complex subunit 1_ mitochondrial	Uqcrc1
156	Cytochrome b-c1 complex subunit 2_ mitochondrial	Uqcrc2
161	Cytochrome b-c1 complex subunit Rieske_ mitochondrial	Uqcrfs1
157	Cytochrome b-c1 complex subunit 6_ mitochondrial	Uqcrh
159	Cytochrome b-c1 complex subunit 8	Uqcrq
691	Ubiquitin carboxyl-terminal hydrolase 5	Usp5
			299	Synaptobrevin 2	P63044	Vamp2
704	Vesicle-associated membrane protein 3	Vamp3	300	Synaptobrevin 3	P63024	Vamp3
705	Vesicle-associated membrane protein-associated protein A	Vapa
706	Vesicle-associated membrane protein-associated protein B	Vapb
636	Synaptic vesicle membrane protein VAT-1 homolog	Vat1	298	Synaptic vesicle membrane protein	Q62465	Vat1
668	Transitional endoplasmic reticulum ATPase	Vcp	316	Transitional ER ATPase	Q01853	Vcp
710	Voltage-dependent anion-selective channel protein 1	Vdac1
711	Voltage-dependent anion-selective channel protein 2	Vdac2
712	Voltage-dependent anion-selective channel protein 3	Vdac3
708	Vimentin	Vim	341	Vimentin	P20152	Vim
709	Visinin-like protein 1	Vsnl1	342	Visinin like protein 1	P62761	Vsnl1
714	von Willebrand factor A domain-containing protein 5A	Vwa5a
679	Tryptophan--tRNA ligase_ cytoplasmic	Wars
723	WD repeat-containing protein 1	Wdr1	344	WD repeat protein 1	O88342	Wdr1
7	14-3-3 protein theta	Ywhaq	32	14-3-3 protein theta	P68254	Ywhaq
8	14-3-3 protein zeta/delta	Ywhaz	33	14-3-3 protein zeta delta	P63101	Ywhaz
678	Trypsin
696	Uncharacterized protein C1orf198 homolog

## Sheet: Same
Index	Protein (Jahn et al.)	ID	Gene
1	CD81	P35762	Cd81
2	CD9	P40240	Cd9
3	Claudin 11, OSP	Q60771	Cldn11
4	CNP	P16330	Cnp
5	Contactin 1	P12960	Cntn1
6	Ermin	Q5EBJ4	Ermn
7	Ezrin	P26040	Ezr
8	Glycoprotein M6B	P35803	Gpm6b
9	Myelin and lymphocyte protein	O09198	Mal
10	Myelin-associated glycoprotein	P20917	Mag
11	Myelin basic protein	P04370	Mbp
12	Myelin oligodendrocyte glycoprotein	Q61885	Mog
13	Myelin protein zero, P0	P27573	Mpz
14	Myelin proteolipid protein	P60202	Plp1
15	Myelin/oligodendrocyte basic protein	Q9D2P8	Mobp
16	Necl1, Ig superfamily member 4b	Q99N28	Cadm3
17	Necl4, Ig superfamily member 4c	Q8R464	Cadm4
18	Neural cell adhesion molecule 1	P13595	Ncam1
19	Neurofascin	Q810U3	Nfasc
20	Oligodendrocyte myelin glycoprotein	Q63912	Omg
21	Opalin, TMP10	Q7M750	Opalin
22	Plasmolipin	Q9DCU2	Pllp
23	Ras-related protein Rab 3A	P63011	Rab3a
24	Ras-related protein Rab 3C	P62823	Rab3c
25	Sirtuin 2	Q8VDQ8	Sirt2
26	Tetraspanin 2	Q922J6	Tspan2
27	14-3-3 protein beta	Q9CQV8	Ywhab
28	14-3-3 protein epsilon	P62259	Ywhae
29	14-3-3 protein eta	P68510	Ywhah
30	14-3-3 protein gamma	P61982	Ywhag
31	14-3-3 protein sigma, stratifin	O70456	Sfn
32	14-3-3 protein theta	P68254	Ywhaq
33	14-3-3 protein zeta delta	P63101	Ywhaz
34	Actin α cardiac muscle 1	P68033	Actc1
35	Actin α1	P68134	Acta1
36	Actin α	P62737	Acta2
37	Actin β	P60710	Actb
38	Actin γ1	P63260	Actg1
39	Actin γ2	P63268	Actg2
40	Acyl-CoA thioesterase 7	Q91V12	Acot7
41	ADAM 23	Q9R1V7	Adam23
42	Adenylate cyclase associated 1	P40124	Cap1
43	ADP ribosylation factor 1	P84078	Arf1
44	ADP ribosylation factor 2	Q8BSL7	Arf2
45	ADP ribosylation factor 3	P61205	Arf3
46	ADP ribosylation factor 4	P61750	Arf4
47	ADP ribosylation factor 5	P84084	Arf5
48	ADP ribosylation factor 6	P62331	Arf6
49	Aldehyde dehydrogenase 1A1	P24549	Aldh1a1
50	Aldolase A, fructose-bisphosphate	P05064	Aldoa
51	Aldolase C, fructose bisphosphate	P05063	Aldoc
52	Amphiphysin 2, bridging integrator 1	O08539	Bin1
53	Anillin	Q8K298	Anln
54	Annexin A2	P07356	Anxa2
55	Annexin A6	P14824	Anxa6
56	Argininosuccinate synthase 1	P16460	Ass1
57	α-Synuclein	O55042	Snca
58	Band 4.1 like protein 3	Q9WV92	Epb4.1l3
59	Brain acid soluble protein 1, NAP22	Q91XV3	Basp1
60	Breast carcinoma amplified seq 1	Q80YN3	Bcas1
61	β-Synuclein	Q91ZZ3	Sncb
62	Ca2+ ATPase 1	Q3TSK3	Atp2b1
63	Ca2+ ATPase 2	Q9R0K7	Atp2b2
64	Ca2+ ATPase 3	Q0VF55	Atp2b3
65	Ca2+ ATPase 4	Q6Q476	Atp2b4
66	Calmodulin CaM	P62204	Calm3
67	Calnexin	P35564	Canx
68	Calpain 5	O08688	Capn5
69	CaM kinase IIα	P11798	Camk2a
70	CaM kinase IIβ	P28652	Camk2b
71	CaM kinase IIδ	Q6PHZ2	Camk2d
72	CaM kinase IIγ	Q923T9	Camk2g
73	Cannabinoid receptor interacting 1	Q5M8N0	Cnrip1
74	Carbonic anhydrase 2	P00920	Car2
75	CD47, integrin signal transducer	Q61735	Cd47
76	CD82	P40237	Cd82
77	CDGSH iron sulfur domain 1	Q91WS0	Cisd1
78	Cell cycle exit and neuronal diff.	Q9JKC6	Cend1
79	Cell division control protein 42	P60766	Cdc42
80	Centractin α	P61164	Actr1a
81	Choline transporter CD92	Q6X893	Slc44a1
82	Clathrin heavy chain	Q68FD5	Cltc
83	Cofilin 1	P18760	Cfl1
84	Cofilin 2	P45591	Cfl2
85	Contactin associated protein 1	O54991	Cntnap1
86	Coronin 1C	Q9WUM4	Coro1c
87	Creatine kinase brain	Q04447	Ckb
88	Crystallin α2	P23927	Cryab
89	Cyclophilin A	P17742	Ppia
90	Cysteine and glycine rich protein 1	P97315	Csrp1
91	Cytokeratin 1	P04104	Krt1
92	Cytokeratin 1B	Q6IFZ6	Krt77
93	Cytokeratin 5	Q922U2	Krt5
94	Cytokeratin 6A	P50446	Krt6a
95	Cytokeratin 6G	Q9R0H5	Krt71
96	Cytokeratin 10	P02535	Krt10
97	Cytokeratin 16	Q9Z2K1	Krt16
98	Desmin	P31001	Des
99	Destrin	Q9R0P5	Dstn
100	Dihydropyrimidinase-like 1, CRMP1	P97427	Crmp1
101	Dihydropyrimidinase-like 2, CRMP2	O08553	Dpysl2
102	Dihydropyrimidinase-like 3, CRMP4	Q62188	Dpysl3
103	Dihydropyrimidinase-like 4, CRMP3	O35098	Dpysl4
104	Dipeptidylpeptidase 6	Q9Z218	Dpp6
105	Down syndrome cell adhesion like 1	Q8R4B4	Dscaml1
106	Dynactin 2	Q99KJ8	Dctn2
107	Dynamin 1	P39053	Dnm1
108	Dynamin 2	P39054	Dnm2
109	Dynamin 3	Q8BZ98	Dnm3
110	Dynein heavy chain	Q9JHU4	Dync1h1
111	Ectonucleotide pyrophosphatase 6	Q8BGN3	Enpp6
112	EH domain containing protein 1	Q9WVK4	Ehd1
113	EH domain containing protein 3	Q9QXY6	Ehd3
114	EH domain containing protein 4	Q9EQP2	Ehd4
115	Elongation factor 1α1	P10126	Eef1a1
116	Elongation factor 1α2	P62631	Eef1a2
117	Elongation factor 1β	O70251	Eef1b2
118	Elongation factor 2	P58252	Eef2
119	Endonuclease domain containing 1	Q8C522	Endod1
120	Enolase 1, non-neuronal	P17182	Eno1
121	Enolase 2, neuronal	P17183	Eno2
122	Enolase 3, muscle	P21550	Eno3
123	Fascin	Q61553	Fscn1
124	Fatty acid synthase	P19096	Fasn
125	FK506 binding protein 1a	P26883	Fkbp1a
126	Flotillin 1	O08917	Flot1
127	G protein α transducing 1	P20612	Gnat1
128	G protein α transducing 2	P50149	Gnat2
129	G protein α transducing 3	Q3V3I2	Gnat3
130	G protein α11	P21278	Gna11
131	G protein α14	P30677	Gna14
132	G protein αI1	B2RSH2	Gnai1
133	G protein αI2	P08752	Gnai2
134	G protein αI3	Q9DC51	Gnai3
135	G protein αO1	P18872	Gnao1
136	G protein αO2	P18873	Gna0
137	G protein αq	P21279	Gnaq
138	G protein αS	P63094	Gnas
139	G protein αS olfactory	Q8CGK7	Gnal
140	G protein β1	P62874	Gnb1
141	G protein β2	P62880	Gnb2
142	G protein β3	Q61011	Gnb3
143	G protein β4	P29387	Gnb4
144	G protein β5	P62881	Gnb5
145	G protein γ12	Q9DAS9	Gng12
146	GAPDH	P16858	Gapdh
147	GAPDH sperm	Q64467	Gapdhs
148	Gelsolin	P13020	Gsn
149	Glial fibrillary acidic protein	P03995	Gfap
150	Glucose-6-phosphate isomerase	P06745	Gpi1
151	Glutamate oxaloacetate transaminase	P05201	Got1
152	Glutamate transporter GLAST	P56564	Slc1a3
153	Glutamate transporter GLT1	P43006	Slc1a2
154	Glutamine synthetase	P15105	Glul
155	Glutathione S transferase micros. 3	Q9CPU4	Mgst3
156	Glutathione S transferase Mu1	P10649	Gstm1
157	Glutathione S transferase Mu2	P15626	Gstm2
158	Glutathione S transferase Mu6	O35660	Gstm6
159	Glutathione S transferase P1	P19157	Gstp1
160	Glutathione S transferase P2	P46425	Gstp2
161	Growth associated protein 43	P06837	Gap43
162	GTPase Ran	P62827	Ran
163	H+/K+ ATPase α1	Q64436	Atp4a
164	H+/K+ ATPase α2	Q9Z1W8	Atp12a
165	Heat shock 70 kDa protein 1A	Q61696	Hspa1a
166	Heat shock 70 kDa protein 1B	P17879	Hspa1b
167	Heat shock 70 kDa protein 1L	P16627	Hspa1l
168	Heat shock 70 kDa protein 2	P17156	Hspa2
169	Heat shock 70 kDa protein 4	Q61316	Hspa4
170	Heat shock 70 kDa protein 5	P20029	Hspa5
171	Heat shock 70 kDa protein 8	P63017	Hspa8
172	Heat shock 70 kDa protein 12A	Q8K0U4	Hspa12a
173	Heat shock protein 90 kDa αA1	P07901	Hsp90aa1
174	Heat shock protein 90 kDa αB1	P11499	Hsp90ab1
175	Hexokinase 1	P17710	Hk1
176	Hexokinase 2	O08528	Hk2
177	Ig superfamily member 8, EWI-2	Q8R366	Igsf8
178	Internexin α, Neurofilament 66 kDa	P46660	Ina
179	Junctional adhesion molecule C	Q9D8B7	Jam3
180	K+ channel A1	P16388	Kcna1
181	K+ channel A2	P63141	Kcna2
182	K+ channel A3	P16390	Kcna3
183	K+ channel B2	P62482	Kcnab2
184	Lactate dehydrogenase A	P06151	Ldha
185	Lactate dehydrogenase B	P16125	Ldhb
186	Lactate dehydrogenase C	P00342	Ldhc
187	Leucine rich repeat containing 57	Q9D1G5	Lrrc57
188	Leucine rich repeat LGI 3	Q8K406	Lgi3
189	Limbic system associated membrane	Q8BLK3	Lsamp
190	Lymphocyte antigen 6H	Q9WUC3	Ly6h
191	Macrophage migration inhibitory factor	P34884	Mif
192	Malate dehydrogenase	P14152	Mdh1
193	MARCKS related protein	P28667	Marcksl1
194	Microtubule associated protein 1B	P14873	Mtap1b
195	Microtubule associated protein 6	Q7TSJ2	Mtap6
196	Microtubule associated protein tau	P10637	Mapt
197	Mitogen activated protein kinase 1	P63085	Mapk1
198	Moesin	P26041	Msn
199	Munc 18, syntaxin binding protein 1	O08599	Stxbp1
200	Myosin Id	Q5SYD0	Myo1d
201	Na+/K+ ATPase α1	Q8VDN2	Atp1a1
202	Na+/K+ ATPase α2	Q6PIE5	Atp1a2
203	Na+/K+ ATPase α3	Q6PIC6	Atp1a3
204	Na+/K+ ATPase α4	Q9WV27	Atp1a4
205	Na+/K+ ATPase β1	P14094	Atp1b1
206	H+/K+ ATPase β3	P97370	Atp1b3
207	Na+/K+/Cl- cotransporter	P55012	Slc12a2
208	N-ethylmaleimide sensitive fusion	P46460	Nsf
209	Neurocalcin δ	Q91X97	Ncald
210	Neurofilament H	P19246	Nefh
211	Neurofilament L	P08551	Nefl
212	Neurofilament M	P08553	Nefm
213	Neuroligin 1	Q99K10	Nlgn1
214	Neurotrimin	Q99PJ0	Hnt
215	N-myc downstream regulated	Q62433	Ndrg1
216	Nucleoside diphosphate kinase A	P15532	Nme1
217	Nucleoside diphosphate kinase B	Q01768	Nme2
218	Parkinson disease protein 7	Q99LX0	Park7
219	Peroxiredoxin 1	P35700	Prdx1
220	Peroxiredoxin 2	Q61171	Prdx2
221	Peroxiredoxin 5	P99029	Prdx5
222	Phosphatidylethanolamine binding 1	P70296	Pebp1
223	Phosphatidylinositol transfer α	P53810	Pitpna
224	Phosphofructokinase 1	P47857	Pfkm
225	Phosphoglycerate dehydrogenase	Q61753	Phgdh
226	Phosphoglycerate kinase 1	P09411	Pgk1
227	Phosphoglycerate kinase 2	P09041	Pgk2
228	Phosphoglycerate mutase 1	Q9DBJ1	Pgam1
229	Phospholipase Cβ1	Q9Z1B3	Plcb1
230	Phosphoserine aminotransferase	Q99K85	Psat1
231	Prion protein	P04925	Prnp
232	Prion protein dublet	Q9QYT9	Prnd
233	Programmed cell death 6 interacting	Q9WU78	Pdcd6ip
234	Prohibitin	P67778	Phb
235	Prohibitin 2	O35129	Phb2
236	Protein arginine deiminase 2	Q08642	Padi2
237	Protein disulfide isomerase A3	P27773	Pdia3
238	Protein kinase Cγ	P63318	Prkcc
239	Pyruvate kinase isozyme M2	P52480	Pkm2
240	Quinoid dihydropteridine reductase	Q8BVI4	Qdpr
241	Rab 1A	P62821	Rab1
242	Rab 1B	Q9D1G1	Rab1b
243	Rab 2A	P53994	Rab2a
244	Rab 2B	P59279	Rab2b
245	Rab 3B	Q9CZT8	Rab3b
246	Rab 3D	P35276	Rab3d
247	Rab 4A	P56371	Rab4a
248	Rab 4B	Q91ZR1	Rab4b
249	Rab 5C	P35278	Rab5c
250	Rab 7A	P51150	Rab7
251	Rab 8A	P55258	Rab8a
252	Rab 8B	P61028	Rab8b
253	Rab 10	P61027	Rab10
254	Rab 12	P35283	Rab12
255	Rab 13	Q9DD03	Rab13
256	Rab 14	Q91V41	Rab14
257	Rab 15	Q8K386	Rab15
258	Rab 18	P35293	Rab18
259	Rab 26	Q504M8	Rab26
260	Rab 30	Q923S9	Rab30
261	Rab 35	Q6PHN9	Rab35
262	Rab 37	Q9JKM7	Rab37
263	Rab 39B	Q8BHC1	Rab39b
264	Rab 43	Q8CG50	Rab43
265	Rab GDP dissociation inhibitor α	P50396	Gdi1
266	Rab GDP dissociation inhibitor β	Q61598	Gdi2
267	Rac1	P63001	Rac1
268	Rac2	Q05144	Rac2
269	Rac3	P60764	Rac3
270	Radixin	P26043	Rdx
271	Ras-related protein Ral A	P63321	Rala
272	Ras-related protein Ral B	Q9JIW9	Ralb
273	Ras-related protein Rap 1A	P62835	Rap1a
274	Ras-related protein Rap 1B	Q99JI6	Rap1b
275	Ras-related protein Rap 2a	Q80ZJ1	Rap2a
276	Reticulon 3	Q9ES97	Rtn3
277	Rho GDP dissociation inhibitor 1	Q99PT1	Arhgdia
278	RhoA	Q9QUI0	Rhoa
279	RhoB	P62746	Rhob
280	RhoC	Q62159	Rhoc
281	RhoG	P84096	Rhog
282	S-100β	P50114	S100b
283	Septin 2	P42208	Sept2
284	Septin 4	P28661	Sept4
285	Septin 7	O55131	Sept7
286	Septin 8	Q8CHH9	Sept8
287	Septin 11	Q8C1B7	Sept11
288	Sideroflexin 3	Q91V61	Sfxn3
289	Soluble NSF attachment protein α	Q9DB05	Napa
290	Soluble NSF attachment protein β	P28663	Napb
291	Soluble NSF attachment protein γ	Q9CWZ7	Napg
292	Spectrin α2	P16546	Spna2
293	Spectrin β2	Q62261	Spnb2
294	Stress induced phosphoprotein 1	Q60864	Stip1
295	Superoxide dismutase	P08228	Sod1
296	Synapsin 1	O88935	Syn1
297	Synapsin 2	Q64332	Syn2
298	Synaptic vesicle membrane protein	Q62465	Vat1
299	Synaptobrevin 2	P63044	Vamp2
300	Synaptobrevin 3	P63024	Vamp3
301	Synaptophysin	Q62277	Syp
302	Synaptosomal associated protein 23	O09044	Snap23
303	Synaptosomal associated protein 25	P60879	Snap25
304	Synaptotagmin 1	P46096	Syt1
305	Synaptotagmin 5	Q9R0N5	Syt5
306	Syndapin 1	Q61644	Pacsin1
307	Syntaxin 1A	O35526	Stx1a
308	Syntaxin 1B	P61264	Stx1b
309	T-complex 1α	P11983	Tcp1
310	T-complex 1β	P80314	Cct2
311	T-complex 1δ	P80315	Cct4
312	T-complex 1ε	P80316	Cct5
313	T-complex 1γ	P80318	Cct3
314	Thy 1 membrane glycoprotein	P01831	Thy1
315	Transgelin 3	Q9R1Q8	Tagln3
316	Transitional ER ATPase	Q01853	Vcp
317	Transketolase	P40142	Tkt
318	Triosephosphate isomerase	P17751	Tpi1
319	Tubulin α1A	P68369	Tuba1a
320	Tubulin α1B	P05213	Tuba1b
321	Tubulin α1C	P68373	Tuba1c
322	Tubulin α3A	P05214	Tuba3a
323	Tubulin α4A	P68368	Tuba4a
324	Tubulin α8	Q9JJZ2	Tuba8
325	Tubulin β2A	Q7TMM9	Tubb2a
326	Tubulin β2B	Q9CWF2	Tubb2b
327	Tubulin β2C	P68372	Tubb2c
328	Tubulin β3	Q9ERD7	Tubb3
329	Tubulin β4	Q9D6F9	Tubb4
330	Tubulin β5	P99024	Tubb5
331	Tubulin β6	Q922F4	Tubb6
332	Tubulin polymerization promoting	Q7TQD2	Tppp
333	Tubulin polymerization promoting 3	Q9CRB6	Tppp3
334	Ubiquitin	P62991	Ub
335	Ubiquitin activating enzyme E1	Q02053	Uba1
336	Ubiquitin C-terminal hydrolase L1	Q9R0P9	Uchl1
337	Vacuolar ATP synthase A	P50516	Atp6v1a
338	Vacuolar ATP synthase B, brain	P62814	Atp6v1b2
339	Vacuolar ATP synthase C	Q9Z1G3	Atp6v1c1
340	Vacuolar ATP synthase E1	P50518	Atp6v1e1
341	Vimentin	P20152	Vim
342	Visinin like protein 1	P62761	Vsnl1
343	Visinin like protein 3	P62748	Hpcal1
344	WD repeat protein 1	O88342	Wdr1
