# Supplementary material for: Proteomic Characterization of Spinal Cord Myelin in the Mouse
Source: ASN Neuro. 2025 Dec 10;18(1):2595945. doi: 10.1080/17590914.2025.2595945 (PMC12795297; doi:10.1080/17590914.2025.2595945)
Supplement: Supplement_4_Presence_absence_matrix.xlsx [file TASN_A_2595945_SM8740.xlsx]

## Sheet: presence_absence_matrix_casefol
Gene	Schmitt	Siems	Vanro	Ishii	Roth	Jahn
PDP1	1	0	0	0	0	0
FLNA	0	1	0	0	0	0
ACTB	1	1	1	0	1	1
CNP	1	1	0	1	1	1
KRT10	1	0	0	0	1	1
YWHAB	1	1	0	1	0	1
HSPE1	1	1	0	0	0	0
PRX	1	1	0	0	0	0
ALDOA	0	0	1	0	0	0
PSMD8	0	0	0	1	0	0
HSPD1	1	1	0	1	1	0
YWHAE	1	1	1	0	1	1
DMD	0	1	0	0	0	0
ARF1	0	0	1	0	0	1
ANLN	1	0	0	1	1	1
YWHAG	1	1	1	0	1	1
YWHAH	1	1	0	0	0	1
NXN	0	1	0	0	0	0
ARHGDIA	0	0	1	0	0	0
ARF4	0	1	0	1	0	1
LAMA4	0	1	0	0	0	0
ATP1A1	1	1	1	1	1	1
ATP5I	0	1	0	1	0	0
YWHAZ	1	1	1	1	1	1
SFN	0	1	0	0	0	1
DYNC1H1	0	1	0	1	1	1
ATP1B1	0	0	1	0	0	0
ATP5C1	0	1	0	1	1	0
ACO2	1	1	0	1	1	0
YWHAQ	1	1	0	1	0	1
FASN	0	1	0	1	1	1
ATP5F1A	0	0	1	0	0	0
ATP5O	0	1	0	1	0	0
FBN1	0	1	0	0	0	0
ATP5F1C	0	0	1	0	0	0
ATP5A1	0	1	0	1	1	0
ACTA2	1	0	0	0	1	1
AGPAT4	1	0	0	0	0	0
NEFM	1	1	0	1	1	1
BASP1	0	0	1	0	0	0
ATP5B	0	1	0	1	1	0
ACOT7	1	1	0	0	1	1
ACTC1	0	0	0	0	0	1
EPB41L2	1	1	0	1	0	0
CA2	0	0	1	0	0	0
SLC25A12	1	1	0	1	0	0
ALDOA	1	1	0	1	1	1
ACTA1	0	0	0	0	0	1
PSMC3	1	1	0	0	0	0
MPZ	1	1	0	0	1	1
CALM1	0	0	1	0	0	0
CANX	1	1	0	1	1	1
MRPS36	1	1	0	0	0	0
SPTAN1	0	1	0	1	0	0
CALM2	0	0	1	0	0	0
SNAP91	1	0	0	1	0	0
ACTG1	0	0	0	0	0	1
RIDA	1	0	0	0	0	0
HDLBP	0	1	0	0	0	0
CALM3	0	0	1	0	0	0
CLTC	1	1	0	1	1	1
ANXA6	1	1	0	0	1	1
ACTG2	0	0	0	0	0	1
OGDH	1	1	0	0	0	0
SPTBN1	0	1	0	1	1	0
CFL1	1	1	1	1	0	1
HIBADH	1	1	0	0	0	0
MBP	1	1	0	1	1	1
CKB	0	0	1	0	0	0
CKB	1	1	0	1	1	1
ADAM23	1	0	0	0	0	1
RPS3	1	1	0	0	0	0
LAMC1	0	1	0	0	0	0
CKMT1	1	1	1	0	1	0
UQCRC1	1	1	0	1	1	0
CAP1	1	1	0	1	0	1
ABAT	1	1	0	0	1	0
TF	1	1	0	0	0	0
CLDN11	0	0	1	0	0	0
UQCRC2	1	1	0	1	1	0
ATP1B1	1	1	0	1	1	1
SLC3A2	1	1	0	1	0	0
MPP2	0	1	0	1	0	0
CNP	0	0	1	0	0	0
CYCS	1	1	1	1	1	0
ATP1A2	1	1	0	0	1	1
ARF2	0	0	0	0	0	1
ENO1	1	1	0	1	0	1
CNTN	0	0	1	0	0	0
COX2	0	0	0	1	0	0
ATP1A3	1	1	0	1	1	1
ARF3	1	0	0	0	0	1
RPL12	1	1	0	0	0	0
PLEC	0	1	0	0	0	0
COX4I1	0	0	1	0	0	0
COX4I1	1	1	0	1	1	0
ILVBL	1	0	0	0	0	0
RAB39A	0	1	0	0	0	0
COX6B1	0	0	1	0	0	0
COX5A	1	0	0	1	0	0
PHB2	1	1	0	1	1	1
ARF5	0	1	0	0	0	1
ACAT1	1	1	0	1	0	0
TUBA8	1	1	0	0	0	1
COX7A2	0	0	1	0	0	0
CYC1	1	1	0	1	0	0
ARF6	1	1	0	0	0	1
NEFL	1	1	0	1	1	1
COX7C	0	0	1	0	0	0
ALDH1A1	0	1	0	0	0	1
CRYAB	0	0	1	0	0	0
FMR1	0	0	0	1	0	0
CCT3	1	1	0	0	1	1
DPYSL2	1	1	0	1	1	1
NDRG1	1	1	0	1	0	1
CS	1	1	0	0	1	0
ALDOC	1	1	0	1	0	1
ACTR3	1	1	0	0	0	0
TUBA4A	1	1	0	0	0	1
DCTN2	1	1	1	1	0	1
DLD	1	1	0	1	0	0
BIN1	1	1	0	1	0	1
AHSA1	1	1	0	0	0	0
EEF1A1	1	1	0	0	1	1
DPYSL2	0	0	1	0	0	0
DPYSL1	0	0	0	1	0	0
DBI	1	0	0	0	0	0
CD9	1	1	0	0	0	1
EEF1A1	0	0	1	0	0	0
CNTN1	1	1	0	1	1	1
ANXA2	0	1	0	0	0	1
ACYP1	1	0	0	0	0	0
VIM	1	1	0	0	0	1
EHD1	0	0	1	0	0	0
DPYSL3	1	1	0	1	0	1
AK1	1	1	0	0	0	0
SEC23A	0	1	0	0	0	0
ENO1	0	0	1	0	0	0
DPP6	1	0	0	1	0	1
ASS1	0	0	0	0	0	1
TKT	1	1	1	1	0	1
ENO2	0	0	1	0	0	0
DAAM2	1	0	0	1	0	0
EPB4.1L3	0	0	0	0	0	1
SLC25A4	1	1	0	1	0	0
MAP1B	0	1	0	1	0	0
FKBP1A	0	0	1	0	0	0
DCTN1	1	1	0	1	0	0
BASP1	1	1	0	1	0	1
SLC25A5	1	1	0	1	1	0
GAPDH	0	0	1	0	0	0
BCAS1	1	1	0	1	0	1
GDI1	0	0	1	0	0	0
DNM1	1	1	0	1	1	1
DNM3	1	1	0	0	1	1
ATP2B1	1	1	0	1	0	1
GLUL	0	0	1	0	0	0
DNM2	1	1	0	1	0	1
ATP2B2	1	1	0	1	0	1
AKAP12	1	1	0	0	0	0
FLNB	0	1	0	0	0	0
GNAO1	0	0	1	0	0	0
OPA1	0	1	0	1	0	0
ATP2B3	0	0	0	0	0	1
ALDH3B1	1	0	0	0	0	0
GAPDH	1	1	0	1	0	1
GNAS	0	0	1	0	0	0
ELMO1	0	0	0	1	0	0
ATP2B4	1	0	0	0	0	1
ALDH3B2	1	0	0	0	0	0
MAG	1	1	1	1	1	1
GNB1	1	1	1	0	0	1
ECH1	0	1	0	1	0	0
CALM3	0	0	0	0	0	1
ALG2	1	0	0	0	0	0
NEFH	1	1	0	1	0	1
GNB2	1	1	1	0	1	1
KIAA1189	0	0	0	1	0	0
GSN	1	1	0	1	1	1
ADD1	1	1	0	0	0	0
GOT2	0	0	1	0	0	0
EZR	0	1	0	1	0	1
SLC1A2	1	0	0	1	1	1
CAPN5	0	1	0	0	0	1
ACTR1A	1	1	0	0	0	1
JUP	1	1	0	0	0	0
GSN	0	0	1	0	0	0
GPI1	0	0	0	0	1	1
CAMK2A	1	0	0	1	0	1
CRYAB	1	1	0	0	0	1
HSPA8	1	1	0	1	1	1
GSTP1	0	0	1	0	0	0
GPI	1	1	0	1	1	0
CAMK2B	1	1	0	1	0	1
COL1A2	0	1	0	0	0	0
HBA	0	0	1	0	0	0
GFAP	1	1	0	1	0	1
GOT2	1	1	0	1	1	0
CAMK2G	1	1	0	0	0	1
INA	1	1	1	1	1	1
TUBB5	1	1	0	0	0	1
HBB-B1	1	0	1	0	0	0
GLUD1	1	1	0	1	0	0
CAMK2D	1	1	0	0	0	1
NAPA	1	1	0	1	0	1
MYH9	1	1	0	1	0	0
HPCAL1	0	1	1	0	0	1
GLUL	1	1	0	1	0	1
HBA-A1	0	0	0	0	1	0
CNRIP1	0	1	0	0	0	1
SNCA	1	0	0	0	0	1
HSPA8	0	0	1	0	0	0
GSTM1	1	1	0	1	0	1
HBB	0	0	0	0	1	0
CAR2	0	0	0	0	0	1
MAOA	1	1	0	0	0	0
TLN1	0	1	0	0	0	0
HSPD1	0	0	1	0	0	0
GSTP1	1	1	0	1	0	1
CD47	1	1	0	0	0	1
AMPH	1	0	0	1	0	0
HSPG2	0	1	0	0	0	0
IDH3A	1	1	1	1	0	0
GAS7	0	0	0	1	0	0
HSPA1B	1	0	0	0	1	1
CD81	1	1	0	1	0	1
MAP4	1	1	0	0	0	0
IDH3B	0	0	1	1	0	0
GNAI3	1	1	0	1	0	1
CD82	1	1	0	0	0	1
ANXA5	1	1	0	1	0	0
CAB39	0	1	0	0	0	0
GNAO1	1	1	0	1	0	1
IGSF8	1	0	0	1	1	1
ACTBL2	0	1	0	0	0	0
JAM3	1	1	1	1	0	1
GNAZ	1	0	0	1	0	0
CISD1	1	1	0	0	0	1
AP1B1	1	1	0	1	0	0
COL1A1	0	1	0	0	0	0
LSAM	0	0	1	0	0	0
GNA11	1	1	0	1	0	1
CEND1	1	1	0	0	0	1
AP2A1	1	0	0	1	0	0
HBA1	0	0	0	1	0	0
MDH2	1	1	0	0	1	0
CDC42	1	1	0	0	0	1
AP2A2	1	1	0	1	0	0
CKM	1	1	0	0	0	0
MARCKSL1	0	0	1	0	0	0
HDAC11	1	0	0	1	0	0
MOG	1	0	1	1	1	1
AP2B1	1	1	0	0	0	0
PKM	1	1	0	0	0	0
MDH1	0	0	1	0	0	0
SLC44A1	1	1	0	1	0	1
AP2M1	1	1	0	0	0	0
MDH2	0	0	1	0	0	0
AP2S1	1	1	0	0	0	0
FLNC	0	1	0	0	0	0
MIF	1	1	1	0	0	1
CLDN11	1	0	0	1	0	1
AAK1	1	0	0	0	0	0
PRPH	1	1	0	0	0	0
MYO1D	1	0	0	1	1	1
APOD	1	0	0	0	0	0
C3	0	1	0	0	0	0
NCALD	0	0	1	0	0	0
KIF5C	1	1	0	1	0	0
NDUFA10L1	0	0	0	0	1	0
ASAP2	1	0	0	0	0	0
PLP1	1	1	0	1	0	1
NCAM1	0	0	1	0	0	0
L2GL1	0	0	0	1	0	0
NDUFS1	1	1	0	1	1	0
CFL2	1	1	0	0	0	1
NARS	1	0	0	0	0	0
PYGB	1	1	0	0	0	0
NDRG1	0	0	1	0	0	0
LLGL1	1	0	0	1	0	0
GOT1	1	0	0	1	0	1
NEFL	0	0	1	0	0	0
LRRC57	1	1	0	1	0	1
NSF	1	1	0	1	1	1
CNTNAP1	1	0	0	1	0	1
DSP	0	1	0	0	0	0
NME1	0	0	1	0	0	0
LSAMP	1	0	0	1	0	1
NFASC	1	1	0	1	1	1
CORO1C	1	1	0	0	0	1
PEA15	1	0	0	0	0	0
NME2	1	1	1	1	0	1
ATP5PB	1	0	0	0	0	0
PMP2	0	1	0	0	0	0
P	0	0	1	0	0	0
MDH1	1	1	0	1	0	1
MTATP8	1	0	0	0	0	0
FN1	0	1	0	0	0	0
PEBP1	0	0	1	0	0	0
PRDX1	1	1	0	0	1	1
PPIA	1	1	1	0	0	1
ATP5F1A	1	0	0	0	0	0
TUBB3	1	1	0	0	0	1
PGAM1	1	1	1	1	0	1
MAP2K1	0	0	0	1	0	0
PSAT1	1	0	0	1	1	1
CSRP1	1	1	0	0	0	1
ATP5F1B	1	0	0	0	0	0
PGK1	0	0	1	0	0	0
MAP1A	0	1	0	1	0	0
GDI1	1	1	0	0	1	1
KRT1	1	0	0	0	0	1
ATP5PD	1	0	0	0	0	0
GDI2	1	1	0	0	0	1
PKM	0	0	1	0	0	0
RAB2A	1	1	0	0	1	1
ATP5F1D	1	0	0	0	0	0
TWF2	0	1	0	0	0	0
PLP1	0	0	1	0	0	0
MAP2	0	0	0	1	0	0
RAC1	1	1	1	1	1	1
KRT16	1	0	0	0	0	1
ATP5ME	1	0	0	0	0	0
PPP2R1A	1	1	0	0	0	0
MAPT	1	1	0	1	0	1
RAP2A	1	1	0	1	1	1
KRT77	0	0	0	0	0	1
ATP5F1E	1	0	0	0	0	0
VCP	1	1	0	1	0	1
PRDX1	0	0	1	0	0	0
SLC25A11	1	1	0	1	0	0
RAB7	0	0	0	0	1	1
KRT5	1	0	0	0	0	1
ATP5MF	1	0	0	0	0	0
PRDX2	0	0	1	0	0	0
IMMT	1	1	0	1	0	0
RAP1A	1	1	0	0	1	1
KRT6A	1	0	0	0	0	1
ATP5MG	1	0	0	0	0	0
PRDX5	0	0	1	0	0	0
MSN	1	1	0	1	0	1
RTN3	1	0	0	1	1	1
KRT71	0	0	0	0	0	1
ATP5F1C	1	0	0	0	0	0
RAB10	1	1	1	0	0	1
S100B	0	1	0	1	1	1
DES	0	1	0	0	0	1
ATP5PO	1	0	0	0	0	0
PABPC1	0	1	0	0	0	0
MYH 14	0	0	0	1	0	0
SEPTIN7	0	0	0	0	1	0
DSTN	1	1	0	0	0	1
ATP5PF	1	0	0	0	0	0
COL6A1	0	1	0	0	0	0
RAP1A	0	0	1	0	0	0
SEPTIN8	0	0	0	0	1	0
CRMP1	1	1	0	0	0	1
ASNA1	1	0	0	0	0	0
SEPTIN2	0	0	1	0	0	0
ALB	1	0	0	0	1	0
ABCB8	1	0	0	0	0	0
HK1	1	1	0	1	0	1
SEPTIN7	0	0	1	0	0	0
MYO5A	1	0	0	1	0	0
SIRT2	1	1	0	1	1	1
ABCB9	1	0	0	0	0	0
SEPTIN8	0	0	1	0	0	0
MYO18A	0	0	0	1	0	0
DPYSL4	0	1	0	0	0	1
ACLY	1	1	0	1	0	0
RDX	1	1	0	1	0	1
SIRT2	0	0	1	0	0	0
PFKL	1	1	0	0	0	0
ITGB4	0	1	0	0	0	0
SNAP25	0	0	1	0	0	0
NDUFV2	1	1	0	1	0	0
SNAP25	1	0	0	0	1	1
DSCAML1	0	0	0	0	0	1
PFKM	1	1	0	1	0	1
P4HB	1	1	0	0	0	0
SOD1	1	0	1	0	0	1
NDUFS3	1	1	0	1	0	0
STXBP1	1	1	0	0	1	1
PFKP	1	1	0	1	0	0
SOD2	0	0	1	0	0	0
CYB5R3	1	1	0	1	0	0
SLC25A31	0	1	0	0	1	0
DDX1	1	1	0	0	0	0
STX1B	0	0	1	0	0	0
NDUFA9	1	1	0	1	0	0
THY1	1	1	0	1	1	1
KCNJ10	1	0	0	0	0	0
LAMA2	0	1	0	0	0	0
THY1	0	0	1	0	0	0
EPB41L1	1	0	0	1	0	0
FAM129B	0	1	0	0	0	0
NCAM1	1	1	0	1	0	1
TUBA1A	0	0	0	0	1	1
TPI1	0	0	1	0	0	0
NCAM2	0	0	0	1	0	0
ENPP6	1	0	0	0	0	1
EPB41L3	1	1	0	1	0	0
COL14A1	0	1	0	0	0	0
TPPP3	1	1	1	1	0	1
EHD1	1	1	0	0	0	1
BSG	1	1	0	0	0	0
TUBA1B	0	0	1	0	0	0
VDAC1	1	1	0	1	1	0
EHD3	1	1	0	1	0	1
ADD2	1	0	0	0	0	0
TUBB4A	0	0	1	0	0	0
VAT1	1	1	0	1	1	1
EHD4	0	1	0	0	0	1
ACTR1B	1	1	0	1	0	0
TUBB4B	0	0	1	0	0	0
VSNL1	1	1	0	0	1	1
ENO3	1	1	0	0	0	1
TUBB4B	0	1	0	0	0	0
UBC	0	0	1	0	0	0
NEGR1	0	0	0	1	0	0
EEF1A2	1	1	0	1	0	1
NAPB	1	1	0	0	0	1
MYH10	1	1	0	0	0	0
UQCRB	1	1	1	0	0	0
GPM6A	0	0	0	1	0	0
EEF1B2	0	0	0	0	0	1
SNCB	1	0	0	0	0	1
PLLP	1	1	0	0	0	1
UQCRC	0	0	1	0	0	0
HNT	0	0	0	1	0	1
EEF2	0	1	0	0	0	1
TUBB2B	1	1	0	0	0	1
VSNL1	0	0	1	0	0	0
NME1	1	1	0	1	0	1
ENDOD1	1	1	0	1	0	1
BCAT1	1	0	0	0	0	0
FERMT2	0	1	0	0	0	0
YHCO	0	0	1	0	0	0
RTN4	1	1	0	1	0	0
OTUB1	0	1	0	1	0	0
ENO2	1	1	0	1	0	1
CDH2	1	0	0	0	0	0
COL6A2	0	1	0	0	0	0
SNIP	0	0	0	1	0	0
CALB1	1	0	0	0	0	0
LAMB1	0	1	0	0	0	0
PACSIN1	1	1	0	1	0	1
ERMN	1	0	0	0	0	1
VCL	0	1	0	0	0	0
PDX1	0	0	0	1	0	0
PALM	1	0	0	1	0	0
FSCN1	1	1	0	0	0	1
PRDX2	1	1	0	1	0	1
NID1	0	1	0	0	0	0
SLC25A3	1	1	0	1	0	0
FKBP1A	1	1	0	0	0	1
HSPA12A	1	1	0	1	0	1
PIP4K2A	1	1	0	1	0	0
FLOT1	1	1	0	1	0	1
CALM1	1	1	0	0	0	0
GNAT1	0	0	0	0	0	1
CALML3	1	0	0	0	0	0
HADHA	1	1	0	0	0	0
PGK1	1	1	0	1	0	1
GNAT2	0	0	0	0	0	1
LMNA	0	1	0	0	0	0
GNAT3	0	0	0	0	0	1
CALR	1	1	0	0	0	0
CCT6A	1	1	0	0	0	0
PLCB1	0	0	0	1	0	1
CALB2	1	0	0	0	0	0
GNA14	1	0	0	0	0	1
PRKACA	1	1	0	0	0	0
APOA4	0	1	0	0	0	0
PLEC1	0	0	0	1	0	0
GNAI1	1	1	0	0	0	1
PRKAR1A	1	0	0	1	0	0
ATP8A1	0	0	0	1	0	0
GNAI2	1	1	0	1	0	1
CA14	1	0	0	1	0	0
PTRF	0	1	0	0	0	0
PHB	1	1	0	1	0	1
CA2	1	1	0	1	0	0
CPM	1	0	0	0	0	0
C14ORF166	0	0	0	1	0	0
GNA0	0	0	0	0	0	1
CSNK2A1	1	1	0	0	0	0
SYNCRIP	0	1	0	0	0	0
FAM49A	0	0	0	1	0	0
GNAQ	1	1	0	0	0	1
CD59A	1	1	0	0	0	0
SNX2	0	1	0	0	0	0
FAM49B	0	1	0	1	0	0
GNAS	1	1	0	0	0	1
PHGDH	1	1	0	1	0	1
FAM62A	0	0	0	1	0	0
GNAL	1	0	0	0	0	1
HSP90AB1	1	1	0	1	0	1
PRKAG2	0	0	0	1	0	0
OXSR1	0	1	0	0	0	0
NIPSNAP1	1	1	0	1	0	0
CDC42EP1	1	0	0	0	0	0
FGA	0	1	0	0	0	0
GNB3	0	0	0	0	0	1
CTNND1	0	1	0	0	0	0
PADI2	1	0	0	1	0	1
GNB4	1	1	0	0	0	1
CADM2	1	0	0	0	0	0
CAT	0	1	0	0	0	0
DLAT	1	1	0	1	0	0
GNB5	0	0	0	0	0	1
CADM3	1	1	0	0	0	1
SERPINH1	0	1	0	0	0	0
PDHB	1	1	0	1	0	0
GNG12	1	1	0	0	0	1
CADM4	1	1	0	1	0	1
PKM2	0	0	0	1	0	1
KLC2	1	1	0	0	0	0
ARHGDIA	1	1	0	1	0	1
GAPDHS	0	1	0	0	0	1
ARHGDIB	0	0	0	1	0	0
CHMP6	1	0	0	0	0	0
MYH11	1	1	0	0	0	0
CLIC4	1	0	0	1	0	0
RAB14	1	1	0	1	0	1
SLC44A2	1	1	0	0	0	0
RAB1B	1	1	0	1	0	1
SLC1A3	0	0	0	1	0	1
RAB3A	1	1	0	1	0	1
CMTM5	1	1	0	0	0	0
RAB5A	1	1	0	1	0	0
IGH-3	0	1	0	0	0	0
RAB5C	1	1	0	1	0	1
MGST3	1	1	0	0	0	1
RAB6A	1	1	0	1	0	0
CLTA	1	0	0	0	0	0
RALA	1	1	0	1	0	1
GSTM2	0	1	0	0	0	1
CLTB	1	0	0	0	0	0
RALB	1	1	0	1	0	1
GSTM6	0	0	0	0	0	1
POSTN	0	1	0	0	0	0
REEP5	1	1	0	1	0	0
GSTP2	0	0	0	0	0	1
GPM6B	1	0	0	0	0	1
C1QBP	1	1	0	0	0	0
RDH11	0	0	0	1	0	0
GAP43	1	0	0	0	0	1
ITPR3	0	1	0	0	0	0
RAN	1	1	0	0	0	1
CNTN2	1	0	0	1	0	0
SERPINF1	0	1	0	0	0	0
RPN1	0	1	0	1	0	0
ATP4A	0	1	0	0	0	1
TUBB2A	1	1	0	0	0	1
ATP2A2	1	1	0	1	0	0
ATP12A	1	1	0	0	0	1
CNTNAP2	1	0	0	0	0	0
SEPT2	1	1	0	1	0	1
SEPT4	1	0	0	1	0	1
HSPA1A	0	1	0	0	0	1
SEPT5	1	0	0	1	0	0
APOH	0	1	0	0	0	0
SEPT6	1	1	0	1	0	0
HSPA1L	0	1	0	0	0	1
VAT1L	0	1	0	0	0	0
SEPT7	1	1	0	1	0	1
HSPA2	0	1	0	1	0	1
CLEC2L	1	0	0	0	0	0
ITGA6	0	1	0	0	0	0
SEPT8	1	1	0	1	0	1
HSPA4	1	0	0	0	0	1
CAND1	1	1	0	0	0	0
FGG	0	1	0	0	0	0
SEPT9	1	1	0	1	0	0
HSPA5	1	1	0	1	0	1
COL4A2	0	1	0	0	0	0
PPP2R5B	0	0	0	1	0	0
CYB5A	1	1	0	0	0	0
ACTN4	0	1	0	0	0	0
PPP3CA	1	1	0	1	0	0
HSP90AA1	1	1	0	0	0	1
CYB5B	1	1	0	0	0	0
COL15A1	0	1	0	0	0	0
TTR	0	0	0	1	0	0
ALDH2	0	1	0	0	0	0
SFXN3	1	1	0	1	0	1
ACTN1	0	1	0	0	0	0
SIRPA	0	0	0	1	0	0
HK2	0	0	0	0	0	1
UQCRH	1	0	0	0	0	0
LOC153364	0	0	0	1	0	0
MGLL	0	1	0	0	0	0
UQCRQ	1	0	0	0	0	0
SPTBN2	0	0	0	1	0	0
UQCR10	1	0	0	0	0	0
KCNA1	1	0	0	1	0	1
UQCRFS1	1	1	0	1	0	0
SDHB	1	1	0	1	0	0
KCNA2	1	0	0	0	0	1
MTCO2	1	1	0	0	0	0
VWA5A	1	1	0	0	0	0
SUCLG1	1	1	0	1	0	0
KCNA3	0	0	0	0	0	1
OXCT1	0	1	0	1	0	0
KCNAB2	1	0	0	1	0	1
TUBB4A	1	1	0	0	0	0
SYN1	1	0	0	1	0	1
LDHA	0	1	0	0	0	1
COX5B	1	0	0	0	0	0
SV2A	0	0	0	1	0	0
LDHB	1	1	0	1	0	1
COX6B1	1	1	0	0	0	0
DCN	0	1	0	0	0	0
LDHC	0	1	0	0	0	1
COX6C	1	1	0	0	0	0
SYT1	0	0	0	1	0	1
COX7A2	1	1	0	0	0	0
STX12	0	1	0	1	0	0
LGI3	1	0	0	0	0	1
NDUFA4	1	1	0	0	0	0
APOA1	0	1	0	0	0	0
STX1A	1	0	0	1	0	1
STX1B	1	1	0	1	0	1
LY6H	1	0	0	0	0	1
STX4	1	0	0	1	0	0
DYNC1I1	1	0	0	0	0	0
AHCY	0	1	0	0	0	0
STX6	0	0	0	1	0	0
DYNC1I2	1	1	0	0	0	0
UBA1	1	1	0	0	0	1
STX7	1	1	0	1	0	0
MARCKSL1	1	0	0	0	0	1
DYNC1LI1	1	1	0	0	0	0
STXBP5L	0	0	0	1	0	0
MTAP1B	0	0	0	0	0	1
DYNC1LI2	1	1	0	0	0	0
ATP2A1	0	1	0	0	0	0
CCT4	1	1	0	1	0	1
MTAP6	0	0	0	0	0	1
CYFIP2	1	0	0	0	0	0
FGB	0	1	0	0	0	0
TNR	1	0	0	1	0	0
CKAP5	1	0	0	0	0	0
TTC35	0	0	0	1	0	0
MAPK1	0	1	0	0	0	1
RPL10	0	1	0	0	0	0
ANXA1	0	1	0	0	0	0
TJP2	0	1	0	1	0	0
BDH1	1	1	0	0	0	0
MYO1C	0	1	0	0	0	0
MAL	0	0	0	0	0	1
DDT	1	0	0	0	0	0
PURA	1	1	0	1	0	0
DHRS1	1	1	0	0	0	0
HADHB	1	1	0	0	0	0
DMTN	1	0	0	0	0	0
GJC3	1	1	0	0	0	0
TPI1	1	1	0	1	0	1
TPPP	1	0	0	1	0	1
VAPB	1	1	0	1	0	0
TUBB4	0	0	0	1	0	1
MOBP	1	0	0	0	0	1
DLST	1	1	0	0	0	0
RRBP1	0	1	0	0	0	0
TUBB6	1	1	0	1	0	1
QDPR	1	0	0	1	0	1
TLN2	0	1	0	0	0	0
GLG1	0	1	0	0	0	0
UCHL1	1	1	0	1	0	1
AIFM1	0	1	0	0	0	0
C1ORF198	0	0	0	1	0	0
VAPA	1	1	0	1	0	0
DIP2B	1	0	0	0	0	0
ATP6V0A1	0	0	0	1	0	0
ATP1A4	0	1	0	0	0	1
MPP6	0	1	0	0	0	0
ADAM10	1	1	0	0	0	0
DRP2	0	1	0	0	0	0
ATP1B3	1	1	0	0	0	1
ADAM22	1	0	0	1	0	0
VDAC2	1	1	0	1	0	0
SLC12A2	1	0	0	1	0	1
DUSP15	1	1	0	0	0	0
VDAC3	1	1	0	1	0	0
DLG1	1	1	0	0	0	0
ANXA7	0	1	0	0	0	0
NAPG	1	0	0	1	0	1
DNAJA1	1	1	0	0	0	0
PLG	0	1	0	0	0	0
DNAJA2	1	1	0	0	0	0
SDHA	1	1	0	0	0	0
NCALD	0	0	0	0	0	1
DNAJC5	1	0	0	0	0	0
EHD2	0	1	0	0	0	0
HSP90B1	1	1	0	1	0	0
SEC31A	0	1	0	0	0	0
DCTN3	1	0	0	0	0	0
RPS3A	0	1	0	1	0	0
NLGN1	0	0	0	0	0	1
DYNLL1	1	1	0	0	0	0
CFH	0	1	0	0	0	0
OMG	1	0	0	0	0	1
DYNLL2	1	1	0	0	0	0
ASAH1	0	1	0	1	0	0
OPALIN	0	0	0	0	0	1
DYNLRB1	1	0	0	0	0	0
PARK7	1	1	0	0	0	1
PDIA3	1	1	0	1	0	1
EFHD2	1	0	0	0	0	0
UGT8	0	1	0	0	0	0
PRDX5	1	1	0	0	0	1
PEBP1	1	1	0	0	0	1
ETFA	1	1	0	0	0	0
PRELP	0	1	0	0	0	0
PITPNA	1	1	0	0	0	1
ETFB	1	1	0	0	0	0
PDCD6IP	0	1	0	0	0	1
ENTPD2	0	1	0	0	0	0
TUFM	1	1	0	0	0	0
MYH14	1	1	0	0	0	0
PGK2	0	0	0	0	0	1
SH3GL2	1	0	0	0	0	0
DAG1	0	1	0	0	0	0
LAMB2	0	1	0	0	0	0
ATP5H	0	1	0	1	0	0
EFNB3	1	0	0	0	0	0
PRNP	1	1	0	0	0	1
EPHX1	1	1	0	0	0	0
ACAA2	0	1	0	0	0	0
PRND	0	0	0	0	0	1
HSD17B11	1	1	0	0	0	0
EXOC4	1	0	0	0	0	0
DPYSL5	0	1	0	0	0	0
BCAP31	0	1	0	1	0	0
ESYT1	1	1	0	0	0	0
CAPZA2	1	1	0	0	0	0
PRKCC	0	0	0	0	0	1
CAPZB	1	1	0	0	0	0
HMGCS1	0	1	0	0	0	0
CDH13	0	0	0	1	0	0
MME	0	1	0	0	0	0
FABP5	1	1	0	0	0	0
CAPG	0	1	0	0	0	0
ALDH3A2	1	1	0	0	0	0
CA3	0	1	0	0	0	0
RAB12	0	1	0	0	0	1
FBXO2	1	1	0	0	0	0
RAB13	0	0	0	0	0	1
FTH1	1	0	0	0	0	0
FSD1	1	0	0	0	0	0
CTNNB1	0	1	0	1	0	0
RAB15	1	0	0	0	0	1
DDOST	0	1	0	0	0	0
ALCAM	0	1	0	1	0	0
RAB18	1	1	0	0	0	1
FLOT2	1	1	0	1	0	0
RAB1	0	0	0	0	0	1
FMNL1	1	0	0	0	0	0
NES	0	1	0	0	0	0
CDC42SE1	0	0	0	1	0	0
FMNL2	1	0	0	0	0	0
PPIB	1	1	0	0	0	0
RAB26	0	0	0	0	0	1
NDUFC2	0	1	0	0	0	0
CHMP4B	0	0	0	1	0	0
RAB2B	0	1	0	0	0	1
FH	1	1	0	0	0	0
HSD17B4	0	1	0	0	0	0
RAB30	0	0	0	0	0	1
CCT2	1	1	0	1	0	1
RAB35	1	1	0	0	0	1
ZC3HAV1L	0	1	0	0	0	0
RAB37	0	0	0	0	0	1
SNCG	1	0	0	0	0	0
TNS3	0	1	0	0	0	0
RAB39B	0	0	0	0	0	1
GDAP1	1	0	0	0	0	0
WDR1	1	1	0	0	0	1
RAB3B	0	0	0	0	0	1
GJB1	1	1	0	0	0	0
MYO1B	0	1	0	0	0	0
RAB3D	0	0	0	0	0	1
ICA	0	1	0	0	0	0
RAB43	0	1	0	0	0	1
IQGAP1	0	1	0	0	0	0
DDAH2	1	1	0	1	0	0
RAB4A	0	0	0	0	0	1
RAB4B	0	1	0	0	0	1
KIF5B	1	1	0	0	0	0
PRKCSH	1	0	0	0	0	0
ITGB1	0	1	0	0	0	0
FOLH1	1	0	0	0	0	0
HSD17B3	0	0	0	1	0	0
RAB8A	1	1	0	0	0	1
RAB8B	0	1	0	0	0	1
MTCO1	0	1	0	0	0	0
LANCL1	1	1	0	0	0	0
AHSG	0	1	0	0	0	0
RAC2	0	0	0	0	0	1
RAC3	0	0	0	0	0	1
GPD1	1	1	0	0	0	0
FXYD6	0	0	0	1	0	0
GPD2	1	1	0	0	0	0
KPNB1	0	1	0	0	0	0
GARS	1	0	0	0	0	0
RAB3C	1	0	0	0	0	1
PFN1	1	1	0	0	0	0
HRAS	1	1	0	1	0	0
GLTP	1	0	0	0	0	0
STXBP6	1	1	0	0	0	0
KRAS	1	1	0	1	0	0
GLOD4	1	1	0	0	0	0
GRHPR	1	0	0	0	0	0
PLS3	0	1	0	0	0	0
GNA13	1	1	0	1	0	0
RAP1B	1	1	0	0	0	1
GOLGA7	1	0	0	0	0	0
SBDS	0	1	0	0	0	0
LUM	0	1	0	0	0	0
MAP6	1	1	0	0	0	0
HSP9OAA1	0	0	0	1	0	0
RHOA	1	1	0	0	0	1
RHOB	1	1	0	0	0	1
TALDO1	0	1	0	0	0	0
RHOC	1	1	0	0	0	1
GNB2L1	0	1	0	0	0	0
HMOX2	1	0	0	1	0	0
RHOG	1	1	0	0	0	1
GNG2	1	1	0	0	0	0
OGN	0	1	0	0	0	0
GNG3	1	1	0	0	0	0
CAV1	0	1	0	0	0	0
SEPT11	1	1	0	1	0	1
GNG7	1	0	0	0	0	0
ATP5F1	0	1	0	0	0	0
ALDH7A1	0	1	0	0	0	0
PGRMC1	1	1	0	1	0	0
ATP6V1A	1	1	0	1	0	1
CKAP4	0	1	0	0	0	0
SLC8A2	0	0	0	1	0	0
COPB1	0	1	0	0	0	0
SPNA2	0	0	0	0	0	1
SPNB2	0	0	0	0	0	1
STIP1	1	1	0	0	0	1
HDHD2	1	0	0	0	0	0
IDH2	0	1	0	0	0	0
HAGH	0	1	0	0	0	0
SYN2	1	0	0	0	0	1
RTN1	1	1	0	1	0	0
COL18A1	0	1	0	0	0	0
VAMP2	0	0	0	0	0	1
HSPA4L	1	0	0	0	0	0
VAMP3	1	1	0	0	0	1
TCP1	1	1	0	1	0	1
SYP	1	0	0	0	0	1
HSPH1	1	0	0	0	0	0
PKP1	0	1	0	0	0	0
SNAP23	1	0	0	0	0	1
TRAP1	1	0	0	0	0	0
KIF5A	0	1	0	0	0	0
HSPB1	1	1	0	0	0	0
ATP6V1D	1	1	0	1	0	0
SYT5	0	0	0	0	0	1
COPA	0	1	0	0	0	0
CAPN2	0	1	0	0	0	0
HBA	1	0	0	0	0	0
NDUFB10	1	1	0	0	0	0
SLC25A1	0	1	0	0	0	0
HEPACAM	1	1	0	0	0	0
CCT5	1	1	0	0	0	1
HINT1	1	1	0	0	0	0
HINT3	1	0	0	0	0	0
TSPAN2	1	0	0	0	0	1
H1F0	1	1	0	0	0	0
HIST1H1C	1	0	0	0	0	0
TAGLN3	1	1	0	0	0	1
HIST1H1E	1	1	0	0	0	0
TJP1	0	1	0	0	0	0
ST13	1	0	0	0	0	0
ACADL	0	1	0	0	0	0
HIST1H4A	0	1	0	0	0	0
IMPA1	1	0	0	0	0	0
STK39	0	1	0	0	0	0
INF2	1	0	0	0	0	0
IQSEC1	1	0	0	0	0	0
CRIP2	0	1	0	0	0	0
TUBA1B	1	0	0	0	0	1
IDH3G	1	1	0	0	0	0
TUBA1C	0	0	0	0	0	1
ACAT2	0	1	0	0	0	0
TUBA3A	0	0	0	0	0	1
LIMCH1	0	1	0	0	0	0
DDAH1	0	1	0	0	0	0
KRT14	1	0	0	0	0	0
EML1	0	1	0	0	0	0
KRT15	1	0	0	0	0	0
GPD1L	0	1	0	0	0	0
TAGLN	0	1	0	0	0	0
TUBB2C	0	0	0	0	0	1
KRT17	1	0	0	0	0	0
KRT20	1	0	0	0	0	0
KRT42	1	0	0	0	0	0
KIT	0	1	0	0	0	0
KRT2	1	0	0	0	0	0
CNN3	0	1	0	0	0	0
UB	0	0	0	0	0	1
KRT76	1	0	0	0	0	0
KRT6B	1	0	0	0	0	0
HSPA9	1	1	0	0	0	0
ATP6V1B2	1	1	0	0	0	1
KRT73	1	0	0	0	0	0
ATP6V1C1	1	1	0	0	0	1
KRT74	1	0	0	0	0	0
SLC16A1	1	1	0	0	0	0
ATP6V1E1	1	1	0	0	0	1
KRT75	1	0	0	0	0	0
ALDH6A1	0	1	0	0	0	0
KRT8	1	0	0	0	0	0
PPP2R2A	0	1	0	0	0	0
KRT222	1	0	0	0	0	0
KLC1	1	1	0	0	0	0
PCOLCE	0	1	0	0	0	0
SLC2A1	1	1	0	0	0	0
LAMP1	1	1	0	0	0	0
KIF15	1	0	0	0	0	0
KIF21A	1	0	0	0	0	0
TAGLN2	0	1	0	0	0	0
KIF2A	1	0	0	0	0	0
MRC1	0	1	0	0	0	0
LANCL2	1	0	0	0	0	0
ISLR	0	1	0	0	0	0
LUZP1	1	0	0	0	0	0
RUFY3	1	1	0	0	0	0
LGI1	1	0	0	0	0	0
UGP2	0	1	0	0	0	0
LGI2	1	0	0	0	0	0
LRRN1	1	0	0	0	0	0
RAB7A	1	1	0	0	0	0
LSMEM1	1	0	0	0	0	0
CTNNA1	0	1	0	0	0	0
SERPINB1A	1	0	0	0	0	0
COPG1	0	1	0	0	0	0
OSBPL1A	0	1	0	0	0	0
BZW1	0	1	0	0	0	0
LDAH	1	0	0	0	0	0
NNT	0	1	0	0	0	0
RPN2	0	1	0	0	0	0
ACSL6	1	0	0	0	0	0
TUBAL3	0	1	0	0	0	0
ACP1	1	0	0	0	0	0
NID2	0	1	0	0	0	0
LYNX1	1	0	0	0	0	0
RPL21	0	1	0	0	0	0
HADH	0	1	0	0	0	0
VPS35	0	1	0	0	0	0
PYGM	0	1	0	0	0	0
SUSD2	0	1	0	0	0	0
MAP6D1	1	0	0	0	0	0
RPL4	0	1	0	0	0	0
MAP7D2	1	0	0	0	0	0
ASPN	0	1	0	0	0	0
PLCD1	0	1	0	0	0	0
ACADVL	0	1	0	0	0	0
NF2	1	0	0	0	0	0
UBE2D1	0	1	0	0	0	0
MANF	1	0	0	0	0	0
MBLAC2	1	0	0	0	0	0
AUH	1	1	0	0	0	0
PGAM2	0	1	0	0	0	0
CHCHD3	1	1	0	0	0	0
CHCHD6	1	0	0	0	0	0
CD151	0	1	0	0	0	0
APOO	1	0	0	0	0	0
BCAM	0	1	0	0	0	0
MAPRE1	1	1	0	0	0	0
MAPRE2	1	0	0	0	0	0
MCAM	0	1	0	0	0	0
MAPRE3	1	1	0	0	0	0
SORBS1	0	1	0	0	0	0
MAP1LC3A	1	1	0	0	0	0
CAPN1	0	1	0	0	0	0
FHL1	0	1	0	0	0	0
MTCH2	1	1	0	0	0	0
RPL7	0	1	0	0	0	0
SLC25A22	1	0	0	0	0	0
IDI1	0	1	0	0	0	0
TIMM13	1	0	0	0	0	0
TOMM70	1	0	0	0	0	0
CES1D	0	1	0	0	0	0
LETM1	1	1	0	0	0	0
PDHA1	1	1	0	0	0	0
MPC2	1	0	0	0	0	0
TGM3	0	1	0	0	0	0
ABHD12	1	1	0	0	0	0
CP	0	1	0	0	0	0
RPS27A	0	1	0	0	0	0
F13A1	0	1	0	0	0	0
TXNDC5	0	1	0	0	0	0
MYADM	1	1	0	0	0	0
MYL1	1	0	0	0	0	0
MYL6	1	1	0	0	0	0
MYL12B	1	1	0	0	0	0
MARCKS	1	1	0	0	0	0
RTCB	1	1	0	0	0	0
PC	1	1	0	0	0	0
NAPEPLD	1	0	0	0	0	0
PAFAH1B1	0	1	0	0	0	0
CTNNA3	0	1	0	0	0	0
NDUFAF2	1	0	0	0	0	0
NDUFA1	1	0	0	0	0	0
NDUFA10	1	1	0	0	0	0
USP5	1	1	0	0	0	0
NDUFA12	1	1	0	0	0	0
NDUFA13	1	1	0	0	0	0
NDUFA2	1	1	0	0	0	0
NDUFA5	1	1	0	0	0	0
NDUFA6	1	1	0	0	0	0
NDUFA7	1	1	0	0	0	0
NDUFA8	1	1	0	0	0	0
RPSA	0	1	0	0	0	0
NDUFB1	1	0	0	0	0	0
MAPK3	0	1	0	0	0	0
PAICS	0	1	0	0	0	0
NDUFB11	1	1	0	0	0	0
NDUFB3	1	1	0	0	0	0
NDUFB4	1	1	0	0	0	0
NDUFB5	1	0	0	0	0	0
ME1	0	1	0	0	0	0
NDUFB6	1	1	0	0	0	0
BROX	0	1	0	0	0	0
NDUFB7	1	1	0	0	0	0
NDUFB8	1	1	0	0	0	0
CCT7	1	1	0	0	0	0
NDUFB9	1	0	0	0	0	0
CYFIP1	0	1	0	0	0	0
NDUFV1	1	1	0	0	0	0
NDUFS2	1	1	0	0	0	0
NDUFS4	1	1	0	0	0	0
RPL3	0	1	0	0	0	0
NDUFS5	1	0	0	0	0	0
NDUFS6	1	0	0	0	0	0
IPO5	0	1	0	0	0	0
NDUFS7	1	1	0	0	0	0
CORO1A	0	1	0	0	0	0
NDUFS8	1	1	0	0	0	0
GATM	0	1	0	0	0	0
CPNE3	0	1	0	0	0	0
NCKAP1	1	0	0	0	0	0
NEDD4	0	1	0	0	0	0
NCKIPSD	1	0	0	0	0	0
RPLP0	0	1	0	0	0	0
SND1	0	1	0	0	0	0
NCDN	1	1	0	0	0	0
OLA1	0	1	0	0	0	0
DDX3X	0	1	0	0	0	0
FUT8	0	1	0	0	0	0
LSS	0	1	0	0	0	0
NSDHL	0	1	0	0	0	0
SEPT3	1	0	0	0	0	0
NPTN	1	1	0	0	0	0
COPB2	0	1	0	0	0	0
NTM	1	0	0	0	0	0
GANAB	1	1	0	0	0	0
FABP9	0	1	0	0	0	0
CAST	0	1	0	0	0	0
PVALB	1	0	0	0	0	0
POR	0	1	0	0	0	0
CERS2	0	1	0	0	0	0
FKBP3	1	1	0	0	0	0
FAM129A	0	1	0	0	0	0
ALDH1A7	0	1	0	0	0	0
ASPA	0	1	0	0	0	0
PRDX6	1	0	0	0	0	0
PRXL2A	1	0	0	0	0	0
PEX5L	1	0	0	0	0	0
TGFBI	0	1	0	0	0	0
PHF24	1	0	0	0	0	0
ACTR2	0	1	0	0	0	0
CDS2	1	0	0	0	0	0
KNG1	0	1	0	0	0	0
ADD3	0	1	0	0	0	0
SACM1L	1	1	0	0	0	0
ACSL1	0	1	0	0	0	0
PICALM	1	1	0	0	0	0
ALDH9A1	0	1	0	0	0	0
RAB1A	1	1	0	0	0	0
GPX4	1	1	0	0	0	0
ANPEP	0	1	0	0	0	0
ARPC1B	0	1	0	0	0	0
PAFAH1B2	1	1	0	0	0	0
HNRNPK	0	1	0	0	0	0
UBB	1	0	0	0	0	0
EIF4A2	0	1	0	0	0	0
MTHFD1	0	1	0	0	0	0
KCNC3	1	0	0	0	0	0
HCN2	1	0	0	0	0	0
HCN4	1	0	0	0	0	0
WARS	1	1	0	0	0	0
PFN2	1	0	0	0	0	0
AVIL	0	1	0	0	0	0
TECR	1	1	0	0	0	0
PRRT2	1	0	0	0	0	0
PCSK1N	1	0	0	0	0	0
PSAP	1	0	0	0	0	0
PSMA1	1	1	0	0	0	0
ABCD3	0	1	0	0	0	0
PSMA5	1	1	0	0	0	0
PSMA7	1	1	0	0	0	0
FDFT1	0	1	0	0	0	0
PLIN3	0	1	0	0	0	0
EPRS	0	1	0	0	0	0
TMX3	1	0	0	0	0	0
CTSD	0	1	0	0	0	0
FAM177A1	1	1	0	0	0	0
LAP3	0	1	0	0	0	0
PACSIN3	1	0	0	0	0	0
AACS	0	1	0	0	0	0
PACSIN2	1	1	0	0	0	0
HIST1H3B	0	1	0	0	0	0
PPP1R14A	1	0	0	0	0	0
EIF4A1	0	1	0	0	0	0
PCMT1	0	1	0	0	0	0
SOGA1	1	0	0	0	0	0
TMED10	0	1	0	0	0	0
SCP2	0	1	0	0	0	0
NPEPPS	1	0	0	0	0	0
UBE2V1	1	1	0	0	0	0
AHCYL2	1	0	0	0	0	0
PDXK	1	0	0	0	0	0
PPIC	0	1	0	0	0	0
PDHX	1	0	0	0	0	0
MLEC	0	1	0	0	0	0
RPS2	0	1	0	0	0	0
RFTN1	1	0	0	0	0	0
ART3	0	1	0	0	0	0
RASA3	1	0	0	0	0	0
RSU1	0	1	0	0	0	0
PPP2R1B	0	1	0	0	0	0
RAB11B	1	1	0	0	0	0
ECHS1	0	1	0	0	0	0
RAB21	1	1	0	0	0	0
ACO1	0	1	0	0	0	0
RAB22A	1	1	0	0	0	0
RAB31	1	0	0	0	0	0
AGPS	0	1	0	0	0	0
ECI1	0	1	0	0	0	0
ETFDH	0	1	0	0	0	0
ILK	0	1	0	0	0	0
RAB5B	1	1	0	0	0	0
MICAL1	0	1	0	0	0	0
RAB6B	1	1	0	0	0	0
PCBP1	0	1	0	0	0	0
PCYOX1	0	1	0	0	0	0
CNTF	0	1	0	0	0	0
ITGAV	0	1	0	0	0	0
RAP2B	1	1	0	0	0	0
CDH1	0	1	0	0	0	0
RPL7A	0	1	0	0	0	0
RPL18	0	1	0	0	0	0
PA2G4	0	1	0	0	0	0
TMED4	0	1	0	0	0	0
CASQ1	0	1	0	0	0	0
RNH1	1	0	0	0	0	0
MRRF	1	0	0	0	0	0
DARS	0	1	0	0	0	0
RTRAF	1	0	0	0	0	0
ARPC2	0	1	0	0	0	0
SCCPDH	1	1	0	0	0	0
MAP2K4	0	1	0	0	0	0
CPT1A	0	1	0	0	0	0
SCRN1	1	0	0	0	0	0
UBE2N	1	1	0	0	0	0
SEPT10	1	0	0	0	0	0
PDIA4	0	1	0	0	0	0
RPL6	0	1	0	0	0	0
PSMB6	0	1	0	0	0	0
SNTA1	0	1	0	0	0	0
PXN	0	1	0	0	0	0
DCLK1	1	0	0	0	0	0
ALAD	0	1	0	0	0	0
CDC42BPB	1	0	0	0	0	0
SUCLA2	1	1	0	0	0	0
AOC3	0	1	0	0	0	0
PPP2CA	1	0	0	0	0	0
HSD17B10	0	1	0	0	0	0
PPP2CB	1	0	0	0	0	0
MARC2	0	1	0	0	0	0
PPP3CB	1	0	0	0	0	0
PPP1CA	1	1	0	0	0	0
STT3A	0	1	0	0	0	0
SARS	1	1	0	0	0	0
EEF1G	0	1	0	0	0	0
SVIP	1	1	0	0	0	0
TM9SF3	0	1	0	0	0	0
SLC6A9	1	0	0	0	0	0
SERPINA1D	0	1	0	0	0	0
SLC6A5	1	0	0	0	0	0
APOOL	0	1	0	0	0	0
DNM1L	0	1	0	0	0	0
RPL14	0	1	0	0	0	0
ATP1B2	1	0	0	0	0	0
DNPEP	0	1	0	0	0	0
SLC2A3	1	0	0	0	0	0
SPTB	1	0	0	0	0	0
SKP1	1	1	0	0	0	0
CPNE6	0	1	0	0	0	0
SRCIN1	1	0	0	0	0	0
STMN1	1	0	0	0	0	0
STUB1	1	0	0	0	0	0
DECR1	0	1	0	0	0	0
CYP51A1	0	1	0	0	0	0
RPS6KA3	0	1	0	0	0	0
SEC61A1	0	1	0	0	0	0
COPG2	0	1	0	0	0	0
ARCN1	0	1	0	0	0	0
RPS4X	0	1	0	0	0	0
ALDH5A1	1	0	0	0	0	0
RPL8	0	1	0	0	0	0
RARS	0	1	0	0	0	0
SOD2	1	1	0	0	0	0
CLDN19	0	1	0	0	0	0
RPL13	0	1	0	0	0	0
RPS10	0	1	0	0	0	0
CFB	0	1	0	0	0	0
SYNJ1	1	0	0	0	0	0
SYPL1	1	1	0	0	0	0
DHCR7	0	1	0	0	0	0
SLC25A10	0	1	0	0	0	0
LPP	0	1	0	0	0	0
SYT2	1	0	0	0	0	0
SPARC	0	1	0	0	0	0
SYTL2	1	0	0	0	0	0
FAR1	0	1	0	0	0	0
SNPH	1	0	0	0	0	0
PDIA6	0	1	0	0	0	0
LRRC59	0	1	0	0	0	0
CALU	0	1	0	0	0	0
STXBP3	1	0	0	0	0	0
RPS8	0	1	0	0	0	0
TBC1D24	1	0	0	0	0	0
UBE2L3	0	1	0	0	0	0
ABCE1	0	1	0	0	0	0
TUBB1	0	1	0	0	0	0
GMFB	0	1	0	0	0	0
CCT8	1	1	0	0	0	0
ATP6V1H	1	1	0	0	0	0
PLIN1	0	1	0	0	0	0
PRDX3	1	1	0	0	0	0
CMTM6	0	1	0	0	0	0
ATL3	0	1	0	0	0	0
PPP1CB	0	1	0	0	0	0
LAMP2	0	1	0	0	0	0
CD36	0	1	0	0	0	0
BAG5	0	1	0	0	0	0
TOMM40	0	1	0	0	0	0
TRIM2	1	0	0	0	0	0
TRIM3	1	0	0	0	0	0
AGK	0	1	0	0	0	0
TOMM70A	0	1	0	0	0	0
TMOD2	1	0	0	0	0	0
SCARB2	0	1	0	0	0	0
TPM3	1	0	0	0	0	0
ANXA3	0	1	0	0	0	0
ACSS2	0	1	0	0	0	0
RPL17	0	1	0	0	0	0
SORD	0	1	0	0	0	0
EEF1D	0	1	0	0	0	0
LCP1	0	1	0	0	0	0
NCL	0	1	0	0	0	0
APPL1	0	1	0	0	0	0
HSD17B12	1	1	0	0	0	0
ATP5J2	0	1	0	0	0	0
G6PDX	0	1	0	0	0	0
ARPC4	0	1	0	0	0	0
ACADM	0	1	0	0	0	0
MYO6	1	0	0	0	0	0
ATP5MD	1	0	0	0	0	0
PSMD5	0	1	0	0	0	0
HACD3	1	0	0	0	0	0
S100A10	0	1	0	0	0	0
MTMR2	0	1	0	0	0	0
SBSPON	0	1	0	0	0	0
CAPZA1	0	1	0	0	0	0
PRKCA	0	1	0	0	0	0
RPL5	0	1	0	0	0	0
ANXA11	0	1	0	0	0	0
APOE	0	1	0	0	0	0
LXN	0	1	0	0	0	0
ERLIN2	0	1	0	0	0	0
UBE2M	0	1	0	0	0	0
ATP6V1G1	1	1	0	0	0	0
HIBCH	0	1	0	0	0	0
ATP6V1G2	1	0	0	0	0	0
RPL15	0	1	0	0	0	0
SULT1A1	0	1	0	0	0	0
SGCD	0	1	0	0	0	0
SURF4	0	1	0	0	0	0
EIF2S1	0	1	0	0	0	0
SAMM50	0	1	0	0	0	0
ASL	0	1	0	0	0	0
LIN7C	0	1	0	0	0	0
HSPA12B	0	1	0	0	0	0
ADH1	0	1	0	0	0	0
ACADS	0	1	0	0	0	0
TOM1L2	0	1	0	0	0	0
HNRNPA2B1	0	1	0	0	0	0
RPL23A	0	1	0	0	0	0
PCBP2	0	1	0	0	0	0
SFT2D2	0	1	0	0	0	0
FAM213A	0	1	0	0	0	0
NDRG2	0	1	0	0	0	0
RPS13	0	1	0	0	0	0
SERHL	0	1	0	0	0	0
RTKN	0	1	0	0	0	0
PRKACB	0	1	0	0	0	0
PGD	0	1	0	0	0	0
STEAP3	0	1	0	0	0	0
TMED9	0	1	0	0	0	0
COX6A1	0	1	0	0	0	0
KPNA4	0	1	0	0	0	0
MAT2A	0	1	0	0	0	0
CAB39L	0	1	0	0	0	0
RPS18	0	1	0	0	0	0
RPL19	0	1	0	0	0	0
AKR1B1	0	1	0	0	0	0
RPS7	0	1	0	0	0	0
RPS14	0	1	0	0	0	0
RPL9	0	1	0	0	0	0
CARKD	0	1	0	0	0	0
PPA2	0	1	0	0	0	0
GLRX3	0	1	0	0	0	0
RPS19	0	1	0	0	0	0
GSK3B	0	1	0	0	0	0
RPL13A	0	1	0	0	0	0
RPL23	0	1	0	0	0	0
IST1	0	1	0	0	0	0
SNX1	0	1	0	0	0	0
PRUNE	0	1	0	0	0	0
RPS16	0	1	0	0	0	0
LMAN2	0	1	0	0	0	0
HPRT1	0	1	0	0	0	0
PDLIM5	0	1	0	0	0	0
PRPS1	0	1	0	0	0	0
FDPS	0	1	0	0	0	0
HNRNPD	0	1	0	0	0	0
CACYBP	0	1	0	0	0	0
SERPING1	0	1	0	0	0	0
ARHGAP1	0	1	0	0	0	0
SDPR	0	1	0	0	0	0
CAV2	0	1	0	0	0	0
ARPC5	0	1	0	0	0	0
DUSP3	0	1	0	0	0	0
CAPNS1	0	1	0	0	0	0
ACAA1A	0	1	0	0	0	0
RCN3	0	1	0	0	0	0
LYPLA2	0	1	0	0	0	0
PSMC6	0	1	0	0	0	0
YBX1	0	1	0	0	0	0
PGM1	0	1	0	0	0	0
ARL8A	0	1	0	0	0	0
GLS	0	1	0	0	0	0
KIAA1045	0	1	0	0	0	0
PURB	0	1	0	0	0	0
ADH5	0	1	0	0	0	0
RPL35	0	1	0	0	0	0
BGN	0	1	0	0	0	0
RPS20	0	1	0	0	0	0
ARPC3	0	1	0	0	0	0
ETF1	0	1	0	0	0	0
LASP1	0	1	0	0	0	0
SSR1	0	1	0	0	0	0
SLC25A24	0	1	0	0	0	0
PARVA	0	1	0	0	0	0
DCTN4	0	1	0	0	0	0
NAP1L1	0	1	0	0	0	0
MPST	0	1	0	0	0	0
PPP2R4	0	1	0	0	0	0
MCTS2	0	1	0	0	0	0
ACTN3	0	1	0	0	0	0
EIF5A	0	1	0	0	0	0
BPHL	0	1	0	0	0	0
PSMA4	0	1	0	0	0	0
MYL9	0	1	0	0	0	0
SEC22B	0	1	0	0	0	0
NAGA	0	1	0	0	0	0
HRSP12	0	1	0	0	0	0
PSMB4	0	1	0	0	0	0
SERPINB6	0	1	0	0	0	0
MACROD1	0	1	0	0	0	0
ATP6V0C	0	1	0	0	0	0
RCN1	0	1	0	0	0	0
D10JHU81E	0	1	0	0	0	0
NPM1	0	1	0	0	0	0
M6PR	0	1	0	0	0	0
RPS6	0	1	0	0	0	0
RPL10A	0	1	0	0	0	0
MVK	0	1	0	0	0	0
RPL27	0	1	0	0	0	0
ARL8B	0	1	0	0	0	0
AK2	0	1	0	0	0	0
FN3KRP	0	1	0	0	0	0
RPL22	0	1	0	0	0	0
PSMC5	0	1	0	0	0	0
HSD17B7	0	1	0	0	0	0
ELOVL1	0	1	0	0	0	0
YARS	0	1	0	0	0	0
TSPAN15	0	1	0	0	0	0
UCP1	0	1	0	0	0	0
PSMB1	0	1	0	0	0	0
NAP1L4	0	1	0	0	0	0
FYN	0	1	0	0	0	0
ZC2HC1A	0	1	0	0	0	0
HIST1H1B	0	1	0	0	0	0
OSTF1	0	1	0	0	0	0
ADSL	0	1	0	0	0	0
PSMA2	0	1	0	0	0	0
EIF4H	0	1	0	0	0	0
COPE	0	1	0	0	0	0
SSR4	0	1	0	0	0	0
ISOC1	0	1	0	0	0	0
ATP5D	0	1	0	0	0	0
RPS15	0	1	0	0	0	0
CNN2	0	1	0	0	0	0
PSMF1	0	1	0	0	0	0
CNDP2	0	1	0	0	0	0
QKI	0	1	0	0	0	0
STOML2	0	1	0	0	0	0
EIF3E	0	1	0	0	0	0
TST	0	1	0	0	0	0
RPL27A	0	1	0	0	0	0
NPC2	0	1	0	0	0	0
ANP32B	0	1	0	0	0	0
TMX1	0	1	0	0	0	0
PSMA3	0	1	0	0	0	0
MPC1	0	1	0	0	0	0
S100A6	0	1	0	0	0	0
RPS24	0	1	0	0	0	0
YKT6	0	1	0	0	0	0
DPEP1	0	1	0	0	0	0
GCLM	0	1	0	0	0	0
RPS9	0	1	0	0	0	0
GSTM5	0	1	0	0	0	0
RPS15A	0	1	0	0	0	0
FNDC9	0	1	0	0	0	0
MCTS1	0	1	0	0	0	0
PLEKHB1	0	1	0	0	0	0
SSR3	0	1	0	0	0	0
BLVRB	0	1	0	0	0	0
RPS11	0	1	0	0	0	0
PSMA6	0	1	0	0	0	0
RPL24	0	1	0	0	0	0
TIMM50	0	1	0	0	0	0
APEX1	0	1	0	0	0	0
RPL32	0	1	0	0	0	0
RPS5	0	1	0	0	0	0
RPL31	0	1	0	0	0	0
ERP29	0	1	0	0	0	0
TMED2	0	1	0	0	0	0
AKR1A1	0	1	0	0	0	0
AK3	0	1	0	0	0	0
RPS25	0	1	0	0	0	0
GPX7	0	1	0	0	0	0
SET	0	1	0	0	0	0
RPL11	0	1	0	0	0	0
SAR1A	0	1	0	0	0	0
HMGB1	0	1	0	0	0	0
PSMB2	0	1	0	0	0	0
NIPSNAP3B	0	1	0	0	0	0
VPS26A	0	1	0	0	0	0
NDRG4	0	1	0	0	0	0
RPS23	0	1	0	0	0	0
PSMD7	0	1	0	0	0	0
USMG5	0	1	0	0	0	0
RPL30	0	1	0	0	0	0
RPL36	0	1	0	0	0	0
CST3	0	1	0	0	0	0
RRAS	0	1	0	0	0	0
UFD1L	0	1	0	0	0	0
SRI	0	1	0	0	0	0
GPX3	0	1	0	0	0	0
UBE2I	0	1	0	0	0	0
ARL6IP5	0	1	0	0	0	0
VPS29	0	1	0	0	0	0
MAP1LC3B	0	1	0	0	0	0
GAMT	0	1	0	0	0	0
LYZ2	0	1	0	0	0	0
RPS26	0	1	0	0	0	0
COMT	0	1	0	0	0	0
EFNB1	0	1	0	0	0	0
PRDX4	0	1	0	0	0	0
ATP5L	0	1	0	0	0	0
PGLS	0	1	0	0	0	0
CDIPT	0	1	0	0	0	0
GSTK1	0	1	0	0	0	0
NRAS	0	1	0	0	0	0
ARL1	0	1	0	0	0	0
SMCO3	0	1	0	0	0	0
LGALS1	0	1	0	0	0	0
GPX1	0	1	0	0	0	0
TOMM34	0	1	0	0	0	0
RPL29	0	1	0	0	0	0
MDP1	0	1	0	0	0	0
PTGES3	0	1	0	0	0	0
RPL28	0	1	0	0	0	0
ARL3	0	1	0	0	0	0
YBX3	0	1	0	0	0	0
RER1	0	1	0	0	0	0
RPL26	0	1	0	0	0	0
PPP1CC	0	1	0	0	0	0
IDH1	0	1	0	0	0	0
PITPNB	0	1	0	0	0	0
GLIPR2	0	1	0	0	0	0
FIS1	0	1	0	0	0	0
ANP32A	0	1	0	0	0	0
SEC61B	0	1	0	0	0	0
BAX	0	1	0	0	0	0
DAD1	0	1	0	0	0	0
RPS17	0	1	0	0	0	0
GYPC	0	1	0	0	0	0
HIST1H3A	0	1	0	0	0	0
FABP4	0	1	0	0	0	0
RPS27L	0	1	0	0	0	0
HIST1H1A	0	1	0	0	0	0
RRAS2	0	1	0	0	0	0
PTMS	0	1	0	0	0	0
UBL3	0	1	0	0	0	0
NDUFA3	0	1	0	0	0	0
