# Supplementary material for: Proteomic Characterization of Spinal Cord Myelin in the Mouse
Source: ASN Neuro. 2025 Dec 10;18(1):2595945. doi: 10.1080/17590914.2025.2595945 (PMC12795297; doi:10.1080/17590914.2025.2595945)
Supplement: Supplement_1_Study_data.xlsx [file TASN_A_2595945_SM8739.xlsx]

## Sheet: Tab1
												Normalized abundance													Spectral counts
		old Acc.										7201		7202		7203		7204		7207		7208		all	7201		7202		7203		7204		7207		7208
No.	Accession	alternative Acc.	Peptide count	Unique peptides	Confidence score	Anova (p)	Max fold change	Highest mean condition	Lowest mean condition	Mass	Description	29052020_Myelin_7201_RM2_HDMSe_01	29052020_Myelin_7201_RM2_HDMSe_02	29052020_Myelin_7202_RM2_HDMSe_01	29052020_Myelin_7202_RM2_HDMSe_02	29052020_Myelin_7203_RM1_HDMSe_01	29052020_Myelin_7203_RM1_HDMSe_02	29052020_Myelin_7204_RM1_HDMSe_01	29052020_Myelin_7204_RM1_HDMSe_02	29052020_Myelin_7207_RM1_HDMSe_01	29052020_Myelin_7207_RM1_HDMSe_02	29052020_Myelin_7208_RM2_HDMSe_01	29052020_Myelin_7208_RM2_HDMSe_02	Mean	29052020_Myelin_7201_RM2_HDMSe_01	29052020_Myelin_7201_RM2_HDMSe_02	29052020_Myelin_7202_RM2_HDMSe_01	29052020_Myelin_7202_RM2_HDMSe_02	29052020_Myelin_7203_RM1_HDMSe_01	29052020_Myelin_7203_RM1_HDMSe_02	29052020_Myelin_7204_RM1_HDMSe_01	29052020_Myelin_7204_RM1_HDMSe_02	29052020_Myelin_7207_RM1_HDMSe_01	29052020_Myelin_7207_RM1_HDMSe_02	29052020_Myelin_7208_RM2_HDMSe_01	29052020_Myelin_7208_RM2_HDMSe_02
1	Q64433		6	6	44.7585	0.129035	1.28139	7204	7208	10962.7	10 kDa heat shock protein_ mitochondrial OS=Mus musculus OX=10090 GN=Hspe1 PE=1 SV=2	4723.89	3898.78	4447.86	4258.49	4116.35	4257.95	4836.42	5244.94	4449.99	4380.78	4160.35	3707.19	4373.58	5	4	4	4	6	4	4	4	4	4	6	4
2	Q9CQV8		12	5	119.517	0.00166437	1.57288	7204	7208	28200.5	14-3-3 protein beta/alpha OS=Mus musculus OX=10090 GN=Ywhab PE=1 SV=3	934.564	937.653	1192.54	1081.05	1075.19	1214.85	1416.37	1387.97	1073.44	1043.86	937.933	844.993	1095.03	2	4	4	5	4	5	4	5	4	4	4	6
3	P62259		12	9	118.514	0.0109885	1.3233	7204	7208	29345	14-3-3 protein epsilon OS=Mus musculus OX=10090 GN=Ywhae PE=1 SV=1	3483.77	3878.48	3683.41	3758.44	3684.54	3781.6	4403.69	4962.11	3899.7	4030.98	3574.86	3502.73	3887.03	9	10	8	9	5	9	10	10	8	9	11	7
4	P68510		10	6	88.2747	0.0449179	1.43144	7203	7207	28382.9	14-3-3 protein eta OS=Mus musculus OX=10090 GN=Ywhah PE=1 SV=2	858.974	934.122	980.187	876.185	1222.27	1126.34	924.177	874.272	728.995	911.74	1107.84	1002.9	962.334	1	2	4	3	3	3	2	1	3	4	2	2
5	P61982		13	7	140.438	0.231312	1.2457	7204	7201	28473.7	14-3-3 protein gamma OS=Mus musculus OX=10090 GN=Ywhag PE=1 SV=2	8254.27	7733.9	8346.77	8425.5	9417.74	10300.2	9105.15	10811.3	8134.21	10274.1	7988.97	8800.11	8966.01	7	7	7	7	8	7	8	8	5	7	6	8
6	P68254		14	8	124.573	0.130797	1.50275	7204	7203	28063.5	14-3-3 protein theta OS=Mus musculus OX=10090 GN=Ywhaq PE=1 SV=1	1001.49	1240.13	1003.28	1289.79	922.084	938.167	1269.84	1525.65	1106.49	1262.97	1367.28	1225.61	1179.4	6	8	5	6	8	6	8	4	5	3	5	5
7	P63101		17	11	176.983	0.0077213	2.65448	7201	7203	27942.3	14-3-3 protein zeta/delta OS=Mus musculus OX=10090 GN=Ywhaz PE=1 SV=1	18582.9	15467.4	5720.31	8759.3	5667.26	7160.23	6253.44	7050.36	8522.33	10779.3	10611.5	12364.5	9744.9	11	9	8	10	11	10	11	10	10	9	8	10
8	Q8K4X7		7	7	48.2652	0.0250066	1.40518	7204	7207	44665.9	1-acyl-sn-glycerol-3-phosphate acyltransferase delta OS=Mus musculus OX=10090 GN=Agpat4 PE=1 SV=1	3930.49	4010.13	3471.54	3350.91	3991	3868	4252.16	4314.09	3421.82	2674.37	3522.1	3499.17	3692.15	0	6	5	5	0	6	5	6	0	4	5	7
9	P16330		46	45	767.183	0.790863	1.1129	7201	7208	47522.6	2'_3'-cyclic-nucleotide 3'-phosphodiesterase OS=Mus musculus OX=10090 GN=Cnp PE=1 SV=3	509296	443422	475981	439186	457891	416432	441043	476468	410221	489875	429164	426902	451323	53	59	56	57	45	48	51	48	54	52	56	61
10	Q9CQX8		3	2	33.9593	0.288321	1.39672	7207	7203	11100.8	28S ribosomal protein S36_ mitochondrial OS=Mus musculus OX=10090 GN=Mrps36 PE=1 SV=1	1482.4	1548.68	1629.05	1744.98	1282.07	1420.03	1498.87	2113.68	1644.13	2129.95	1379.41	1608.68	1623.49	2	2	4	2	2	4	4	3	3	4	2	0
11	Q8BU33		4	4	25.5559	0.49077	1.59519	7203	7207	68783.6	2-hydroxyacyl-CoA lyase 2 OS=Mus musculus OX=10090 GN=Ilvbl PE=1 SV=1	1223.3	1192.84	1650.77	1353.33	1659.08	1601.89	1674.57	708.401	912.027	1132.22	1222.84	984.928	1276.35	2	2	3	2	4	4	3	2	2	3	2	2
12	P52760		5	5	33.5334	0.00205954	1.29931	7203	7202	14312.5	2-iminobutanoate/2-iminopropanoate deaminase OS=Mus musculus OX=10090 GN=Rida PE=1 SV=3	1347.55	1403.02	1364.83	1309.36	1775.1	1699.5	1433.79	1446.51	1288.15	1416.34	1395.36	1397.46	1439.75	4	5	4	4	5	4	5	2	2	0	4	5
13	Q60597		23	23	153.691	0.0556995	1.34576	7207	7203	117647	2-oxoglutarate dehydrogenase_ mitochondrial OS=Mus musculus OX=10090 GN=Ogdh PE=1 SV=3	3480.94	3572.42	4425.54	4167.57	3711.87	3340.38	4848.28	4375.89	4464.77	5025.87	4472.01	3529.83	4117.95	17	16	15	19	19	18	18	17	19	18	17	17
14	Q8BWT1		5	5	28.3562	0.0301924	1.54703	7204	7208	42286.2	3-ketoacyl-CoA thiolase_ mitochondrial OS=Mus musculus OX=10090 GN=Acaa2 PE=1 SV=3	1005.84	876.363	1071.18	883.839	1141.58	1107.63	1176.82	1134.64	1039.44	834.818	734.192	759.934	980.523	2	3	5	0	3	3	3	0	0	4	0	2
15	P61922		9	9	65.2858	0.10969	1.47753	7203	7201	57136.3	4-aminobutyrate aminotransferase_ mitochondrial OS=Mus musculus OX=10090 GN=Abat PE=1 SV=1	1450.01	1354.43	1759.29	1657.97	2252.58	1891.06	2189.85	1645.12	1778.97	1932.64	1747.4	1497.02	1763.03	7	8	7	9	8	8	7	4	8	7	5	6
16	P10852		9	9	64.0894	0.0337656	1.57343	7202	7207	58450.7	4F2 cell-surface antigen heavy chain OS=Mus musculus OX=10090 GN=Slc3a2 PE=1 SV=1	1197.47	1123.07	1794.76	1467.84	1653.38	1442.32	1466.52	1652.8	1181.68	891.877	1304.64	1246.51	1368.57	6	6	6	7	5	8	6	6	5	6	5	7
17	P70290		2	2	12.7308	0.49771	1.74498	7208	7201	52512.4	55 kDa erythrocyte membrane protein OS=Mus musculus OX=10090 GN=Mpp1 PE=1 SV=1	348.752	308.05	414.069	400.358	516.07	440.989	613.679	275.565	350.469	463.451	650.178	495.93	439.796	0	0	0	0	2	0	1	0	0	0	2	0
18	P63038		17	16	131.565	0.199458	3.48066	7201	7203	61126.7	60 kDa heat shock protein_ mitochondrial OS=Mus musculus OX=10090 GN=Hspd1 PE=1 SV=1	16628.3	15453.6	4630.32	10801.6	4301.31	4915.88	4531.88	6982.14	5120.04	17394.3	10726.7	11138.3	9385.37	15	13	13	13	14	13	11	13	13	11	14	12
19	P47955		2	2	21.7417	0.00284276	2.11037	7204	7207	11589	60S acidic ribosomal protein P1 OS=Mus musculus OX=10090 GN=Rplp1 PE=1 SV=1	1055.06	1075.88	1231.02	1166.07	1594.03	1455.99	1779.93	1622.8	772.762	839.623	1192.92	868.903	1221.25	3	3	3	3	3	2	3	3	2	1	3	3
20	P62900		2	2	12.3696	0.452736	1.76883	7203	7204	14462.9	60S ribosomal protein L31 OS=Mus musculus OX=10090 GN=Rpl31 PE=1 SV=1	2517.26	2915.4	2457.23	2378.89	2589.81	2977.44	2482.81	664.606	2139.46	2607.18	2439.56	2598.34	2397.33	0	0	2	2	1	1	2	0	0	2	2	2
21	Q9JJI8		2	2	14.1733	0.0326492	1.76089	7204	7208	8260.9	60S ribosomal protein L38 OS=Mus musculus OX=10090 GN=Rpl38 PE=1 SV=3	2051.13	1706.19	2119.94	1646.78	1695.78	1326.92	2252.78	2488.59	2642.51	2089.08	1429.05	1263.55	1892.69	2	2	2	2	2	2	2	2	2	2	1	2
22	Q8QZT1		13	13	118.935	0.274716	1.22423	7204	7207	45158.4	Acetyl-CoA acetyltransferase_ mitochondrial OS=Mus musculus OX=10090 GN=Acat1 PE=1 SV=1	4904.24	5114.42	5576.31	5352.43	5121.45	5695.93	5037.88	6092.44	4908.94	4182.75	5225.27	4809.38	5168.45	10	13	15	14	15	12	15	13	15	13	15	16
23	Q9WV54		2	2	11.4667	0.112768	1.46893	7202	7203	45068.8	Acid ceramidase OS=Mus musculus OX=10090 GN=Asah1 PE=1 SV=1	1398.76	1552.81	1708.08	1454.18	1086.49	1066.27	1172.91	1266.38	1347.66	1259.85	1619.47	1169.13	1341.83	0	0	1	0	2	0	0	0	2	0	0	0
24	Q99KI0		23	22	198.229	0.00184379	1.45732	7204	7201	86205	Aconitate hydratase_ mitochondrial OS=Mus musculus OX=10090 GN=Aco2 PE=1 SV=1	5943.88	5541.75	7089.19	6584	8216.55	7565.13	8293.39	8444.88	7094.31	7457.28	7023.37	6534	7148.98	24	20	23	22	26	24	19	22	23	21	25	21
25	P68033		24	2	316.408	0.178263	1.17156	7203	7207	42361.2	Actin_ alpha cardiac muscle 1 OS=Mus musculus OX=10090 GN=Actc1 PE=1 SV=1	76389	68274.8	73597.3	66495.6	81809	78272.4	74906.7	74311.3	72433.6	64205.7	68928.9	68473.7	72341.5	3	4	0	4	0	4	3	4	4	4	4	4
26	P60710		41	16	524.708	0.218064	1.10567	7204	7203	42079	Actin_ cytoplasmic 1 OS=Mus musculus OX=10090 GN=Actb PE=1 SV=1	190236	177820	177063	177286	176513	169861	191252	191725	171980	188532	180163	178071	180875	15	17	18	18	16	14	15	15	14	15	16	17
27	Q9JM76		2	2	11.9779	0.000107554	1.63218	7203	7208	20752.8	Actin-related protein 2/3 complex subunit 3 OS=Mus musculus OX=10090 GN=Arpc3 PE=1 SV=3	394.364	395.985	372.611	398.187	468.777	445.245	452.004	460.187	363.607	361.278	266.095	293.904	389.354	0	2	0	0	0	2	0	0	0	0	0	0
28	P59999		2	2	12.5561	0.0348225	1.74282	7203	7204	19781.1	Actin-related protein 2/3 complex subunit 4 OS=Mus musculus OX=10090 GN=Arpc4 PE=1 SV=3	495.976	408.428	445.367	437.38	596.007	591.501	345.684	335.689	469.058	360.275	461.55	375.514	443.536	0	0	0	1	2	2	0	0	2	0	0	2
29	Q99JY9		7	7	49.7438	0.105038	1.54026	7203	7207	47813.4	Actin-related protein 3 OS=Mus musculus OX=10090 GN=Actr3 PE=1 SV=3	734.682	923.259	1139.64	895.497	1273.13	1174.24	1308.87	983.047	862.492	726.446	896.002	979.31	991.384	6	6	7	4	8	7	6	7	0	0	6	4
30	Q8BK64		3	3	17.9867	0.00226124	1.66489	7201	7207	38345.3	Activator of 90 kDa heat shock protein ATPase homolog 1 OS=Mus musculus OX=10090 GN=Ahsa1 PE=1 SV=2	1306.41	1289.63	1274.68	1279.02	1070.84	1004.03	1235.5	1205.96	734.706	824.578	1013.03	1233.73	1122.68	3	0	1	1	2	3	3	2	1	0	0	0
31	P31786		6	6	72.3706	0.0326809	1.72188	7203	7202	10000.5	Acyl-CoA-binding protein OS=Mus musculus OX=10090 GN=Dbi PE=1 SV=2	6040.2	4758.16	4582.08	3363.41	7381.98	6299.23	4694.54	4610.49	4553.81	4403.85	6245.32	5744.51	5223.13	10	9	5	9	9	7	9	10	8	9	9	9
32	P56376		2	2	13.139	0.110814	1.30904	7203	7207	11240.7	Acylphosphatase-1 OS=Mus musculus OX=10090 GN=Acyp1 PE=1 SV=2	1149.64	953.888	1032.25	882.412	1052.49	1099.24	996.081	945.965	784.527	859.225	964.095	988.293	975.677	1	2	2	0	2	2	2	0	2	2	2	2
33	Q9R0Y5		3	3	19.3619	0.363743	3.05537	7207	7204	21653.7	Adenylate kinase isoenzyme 1 OS=Mus musculus OX=10090 GN=Ak1 PE=1 SV=1	1358.67	1694.26	354.377	834.028	671.862	864.263	588.323	552.707	553.328	2932.94	1103.13	1759.36	1105.6	3	0	0	0	3	3	0	0	2	0	1	0
34	P40124		9	9	73.1605	0.0621251	1.168	7202	7201	51907.1	Adenylyl cyclase-associated protein 1 OS=Mus musculus OX=10090 GN=Cap1 PE=1 SV=4	3748.95	3956.63	4309.98	4690.11	4056.43	3904.26	4677.7	4282.46	4325.28	4094.81	4121.5	4244.71	4201.07	7	7	7	5	4	7	8	6	7	7	5	4
35	P48962		23	14	258.412	0.346389	1.13695	7207	7208	33132.4	ADP/ATP translocase 1 OS=Mus musculus OX=10090 GN=Slc25a4 PE=1 SV=4	23618.1	22063.2	24320.8	21152.6	21741.7	20204.9	22937.4	22387.2	22658.3	24872.1	21749.4	20055.8	22313.5	12	10	10	9	12	9	11	10	11	10	9	10
36	P51881		19	9	232.999	0.00734349	1.30647	7204	7208	33159.5	ADP/ATP translocase 2 OS=Mus musculus OX=10090 GN=Slc25a5 PE=1 SV=3	29390.9	26634.7	30546.4	29005.2	32234.1	31291.7	30751.4	33540.8	30738.9	30757.6	25344.2	23866.3	29508.5	9	9	11	10	11	9	11	9	9	10	9	10
37	Q922B1		4	4	30.2531	0.00122606	1.47528	7204	7207	35865	ADP-ribose glycohydrolase MACROD1 OS=Mus musculus OX=10090 GN=Macrod1 PE=1 SV=2	4744.08	4954.41	5243.41	5419.13	4767.63	4738.67	5509.74	5789.09	3575.34	4083.45	4526.88	4526.93	4823.23	0	5	0	0	0	4	0	5	0	0	0	5
38	P61205		7	5	64.339	5.14897e-05	2.11152	7203	7208	20657.8	ADP-ribosylation factor 3 OS=Mus musculus OX=10090 GN=Arf3 PE=2 SV=2	2318.82	2155.91	2272.13	2002.21	3823.45	3639.12	3280.9	3146.32	2225.33	2045.81	1785.18	1749.04	2537.02	4	4	3	5	5	5	5	5	4	5	5	5
39	P61750		4	2	40.7632	0.000116068	1.69187	7203	7208	20510.7	ADP-ribosylation factor 4 OS=Mus musculus OX=10090 GN=Arf4 PE=1 SV=2	286.421	316.351	350.976	333.435	389.413	365.11	334.618	340.353	351.511	352.381	228.238	217.733	322.212	2	1	1	1	2	2	2	2	1	2	0	0
40	P62331		5	4	46.9402	0.00859934	1.61158	7203	7208	20196.3	ADP-ribosylation factor 6 OS=Mus musculus OX=10090 GN=Arf6 PE=1 SV=2	1132.64	971.074	949.05	778.09	1198.07	1137.29	1152.95	1129.63	915.99	1028.43	754.153	694.955	986.859	0	0	4	0	5	0	4	4	4	3	3	3
41	Q8VEH3		2	2	12.9886	0.0685939	1.17566	7201	7202	21618	ADP-ribosylation factor-like protein 8A OS=Mus musculus OX=10090 GN=Arl8a PE=1 SV=1	2050.32	2127.96	1738.67	1815.34	1969.19	1737.88	2041.17	2117.28	1701.85	1903.75	1969.33	2042.18	1934.58	2	2	2	1	2	2	1	0	1	0	2	1
42	P07724		30	30	257.257	1.88989e-06	3.52189	7203	7202	70745.6	Albumin OS=Mus musculus OX=10090 GN=Alb PE=1 SV=3	4433.45	4729.84	4171.52	4158.26	14504.3	14832.4	7637.32	8902.27	5483.65	5829.13	10127.6	10314.6	7927.03	16	13	15	14	29	31	24	23	18	14	26	25
43	P28474		2	2	11.5562	0.00188813	2.94877	7203	7207	40346.2	Alcohol dehydrogenase class-3 OS=Mus musculus OX=10090 GN=Adh5 PE=1 SV=3	257.447	193.057	221.899	160.921	525.551	417.183	413.854	424.119	151.57	168.133	265.585	228.665	285.665	0	0	0	0	0	2	2	2	0	0	0	0
44	P47740		3	3	24.4297	0.499869	1.12287	7202	7201	54427.1	Aldehyde dehydrogenase family 3 member A2 OS=Mus musculus OX=10090 GN=Aldh3a2 PE=1 SV=2	4028.04	4152.66	4601.79	4584.09	4546.04	4349.45	4263.09	4218.09	4109.15	4343.3	3782.12	4614.84	4299.39	2	3	0	4	4	3	0	4	4	0	2	0
45	Q80VQ0		5	5	30.0377	0.391807	1.34064	7202	7208	52976.6	Aldehyde dehydrogenase family 3 member B1 OS=Mus musculus OX=10090 GN=Aldh3b1 PE=1 SV=1	1085.3	1147.43	1384.12	1302	1013.6	1031.75	1095.46	1093.79	1280.54	799.217	968.902	1034.71	1103.07	3	4	4	4	4	4	4	4	5	3	3	3
46	Q9JII6		2	2	12.1758	0.0554991	1.597	7203	7207	36815.1	Aldo-keto reductase family 1 member A1 OS=Mus musculus OX=10090 GN=Akr1a1 PE=1 SV=3	440.556	379.354	468.027	442.912	701.84	481.266	538.21	568.302	357.958	382.871	423.771	440.311	468.781	0	0	2	0	0	2	0	2	0	0	0	2
47	P45376		3	3	18.5023	0.0108446	1.83056	7204	7208	36074.5	Aldo-keto reductase family 1 member B1 OS=Mus musculus OX=10090 GN=Akr1b1 PE=1 SV=3	591.523	474.708	663.112	655.859	677.128	579.021	848.803	839.442	614.279	711.295	500.117	422.139	631.452	3	0	2	2	0	0	2	3	1	0	0	0
48	Q9DBE8		4	4	24.3865	0.126295	1.46773	7203	7201	48032.3	Alpha-1_3/1_6-mannosyltransferase ALG2 OS=Mus musculus OX=10090 GN=Alg2 PE=1 SV=2	579.193	615.995	796.039	717.395	990.488	763.729	968.42	750.016	750.451	628.781	703.804	666.852	744.264	2	3	2	3	2	2	2	1	3	0	0	3
49	Q9QYC0		17	16	115.719	0.00822784	1.47998	7207	7203	81045.8	Alpha-adducin OS=Mus musculus OX=10090 GN=Add1 PE=1 SV=2	1707.51	2049.36	2273.42	2137.94	1633.71	1478.87	1790.13	1984.8	2253.21	2353.35	1614.8	1678.27	1912.95	11	12	13	8	11	11	13	13	11	9	13	9
50	P61164		12	3	114.882	0.0767154	1.17788	7204	7207	42727.9	Alpha-centractin OS=Mus musculus OX=10090 GN=Actr1a PE=1 SV=1	5490.49	5648.33	5657.45	5455.82	5452.07	5173.27	5603.73	5920.86	4639.23	5144.95	4883.93	5316.21	5365.53	3	3	3	3	3	2	3	3	3	3	3	3
51	P23927		7	7	53.6093	0.147052	1.4099	7203	7208	20068.8	Alpha-crystallin B chain OS=Mus musculus OX=10090 GN=Cryab PE=1 SV=2	3422.22	2907.65	3265.06	2740.81	4029.76	3168.52	3873.87	3307.22	2935.87	2975.18	2729.72	2375.83	3144.31	5	6	5	4	6	6	6	5	4	5	4	4
52	P17182		24	18	245.129	0.0555897	1.40506	7204	7201	47483.1	Alpha-enolase OS=Mus musculus OX=10090 GN=Eno1 PE=1 SV=3	6683.09	6427.73	7122.15	6066.27	9627.57	7954	8876.65	9544.79	9326.5	7751.31	9138.09	7783.81	8025.17	19	18	16	17	21	23	21	18	21	18	20	20
53	P46660		43	33	653.072	0.100815	1.27013	7207	7201	55553.7	Alpha-internexin OS=Mus musculus OX=10090 GN=Ina PE=1 SV=3	100808	92196.1	113447	97852.9	108031	92898.9	105974	110336	131621	113519	123751	120620	109255	45	45	50	48	43	47	46	48	40	44	48	47
54	Q9DB05		4	3	32.373	0.310048	1.46653	7203	7207	33645.9	Alpha-soluble NSF attachment protein OS=Mus musculus OX=10090 GN=Napa PE=1 SV=1	1027.8	738.038	1204.67	835.454	1329.9	1025.62	1052.39	965.422	789.42	816.768	854.719	805.64	953.82	1	1	1	1	1	2	2	2	2	1	0	2
55	Q7TQF7		14	12	105.913	0.00317053	1.48603	7203	7202	75127.3	Amphiphysin OS=Mus musculus OX=10090 GN=Amph PE=1 SV=1	2028.85	1841.77	1639.72	1530.65	2278.23	2433.03	1601.09	1824.64	1972.56	1952.84	2099.92	2113.28	1943.05	7	10	8	9	11	10	5	11	8	8	9	11
56	Q8K298		24	24	197.136	0.00293355	1.38522	7203	7202	124277	Anillin OS=Mus musculus OX=10090 GN=Anln PE=1 SV=2	4474.7	3903.34	3737.59	3558.78	5008.08	5099.02	4562.87	4523.54	3867.18	3973.08	4175.45	4172.55	4254.68	21	17	20	19	22	24	25	21	23	16	23	17
57	G5E8K5		5	4	34.2107	0.0229991	1.29299	7208	7202	215545	Ankyrin-3 OS=Mus musculus OX=10090 GN=Ank3 PE=1 SV=1	86758.9	91423.9	69139.2	74030.4	90030.3	94373.8	72795.5	81454.3	84107.9	93742.2	87898.2	97218	85247.7	5	0	0	0	0	0	0	0	5	0	0	0
58	P07356		4	4	24.9287	0.000307549	2.46698	7204	7208	38961.4	Annexin A2 OS=Mus musculus OX=10090 GN=Anxa2 PE=1 SV=2	558.311	651.508	838.223	1048.46	484.591	438.997	986.212	1008.52	624.28	698.602	417.406	391.168	678.857	0	0	2	4	0	0	4	2	1	0	0	0
59	P48036		16	15	122.841	0.31197	1.30352	7203	7207	35809.5	Annexin A5 OS=Mus musculus OX=10090 GN=Anxa5 PE=1 SV=1	13568	10251.4	13196.2	11341.5	14818	12625.4	14328.4	12827.1	10073.8	10979.5	13733	12355.4	12508.2	11	12	12	12	15	13	12	13	12	10	13	13
60	P14824		19	16	133.57	0.000276641	1.6377	7204	7207	76341.7	Annexin A6 OS=Mus musculus OX=10090 GN=Anxa6 PE=1 SV=3	17066.4	15809.8	19304.4	18592.5	15650.2	14763.2	21956.6	21311.9	12534.4	13886	18823.3	18336.1	17336.2	9	8	8	7	11	14	12	12	8	0	11	9
61	O35643		19	7	129.93	0.66081	1.30749	7208	7202	104790	AP-1 complex subunit beta-1 OS=Mus musculus OX=10090 GN=Ap1b1 PE=1 SV=2	1331.96	2026.8	1349.99	1284.96	1668.01	1422.92	1652.76	1495.06	1878.6	1537.94	1483.32	1961.86	1591.18	4	5	4	6	3	6	2	4	3	4	5	3
62	P17426		33	23	274.303	0.567142	1.11843	7201	7204	108748	AP-2 complex subunit alpha-1 OS=Mus musculus OX=10090 GN=Ap2a1 PE=1 SV=1	3546.18	3506.52	3394.19	3182.53	3258.8	3596.24	3128.14	3177.77	2976.3	3533.05	3177.49	3356.57	3319.48	21	19	22	18	20	21	20	17	17	18	20	19
63	P17427		25	15	186.297	0.02519	1.33733	7203	7207	104929	AP-2 complex subunit alpha-2 OS=Mus musculus OX=10090 GN=Ap2a2 PE=1 SV=2	2324.86	2215.56	2238.45	1974.06	2532.63	2528.79	2244.96	1922.99	1918.14	1866.59	2344.87	2370.25	2206.85	11	12	7	8	10	10	10	10	8	5	11	11
64	Q9DBG3		26	12	186.466	0.654962	1.16564	7204	7202	105495	AP-2 complex subunit beta OS=Mus musculus OX=10090 GN=Ap2b1 PE=1 SV=1	3877.93	3678.99	3773.3	3685.45	3934.73	3955.15	4902.46	3791.78	3652.71	3826.53	4354.49	3602.75	3919.69	7	8	11	8	11	9	7	9	9	6	7	10
65	P84091		11	11	105.064	0.00018081	1.443	7203	7204	49996.9	AP-2 complex subunit mu OS=Mus musculus OX=10090 GN=Ap2m1 PE=1 SV=1	4625.6	4939.16	4581	4374.68	6301.28	6293.1	4422.08	4305.82	5575.73	6022.5	4989.01	4888.89	5109.9	9	8	6	7	9	11	13	12	9	8	9	13
66	Q3UHJ0		22	22	153.201	0.38142	1.23156	7208	7204	104088	AP2-associated protein kinase 1 OS=Mus musculus OX=10090 GN=Aak1 PE=1 SV=2	1739.23	1702.38	1795.27	1852.77	1706.01	1728.72	1686.24	1646.71	1455.6	1990.06	1950.59	2154.15	1783.98	14	16	15	15	16	21	18	14	16	17	15	17
67	P51910		6	6	35.68	0.305531	5.0807	7207	7204	21757.9	Apolipoprotein D OS=Mus musculus OX=10090 GN=Apod PE=1 SV=1	10249.3	4858	2570.55	5081.59	1694.31	3060.59	1988.45	2205.88	2648.75	18661.4	5910.35	9123.41	5671.05	0	5	0	5	4	4	0	0	4	0	0	0
68	P05201		14	14	134.541	0.0359254	1.66221	7204	7202	46532.8	Aspartate aminotransferase_ cytoplasmic OS=Mus musculus OX=10090 GN=Got1 PE=1 SV=3	6152.69	7357.75	5229.17	5697.35	8539.41	7950.44	10595.3	7566.86	6084.41	5169.57	7060.06	7560.69	7080.31	13	12	14	13	17	16	15	16	12	12	12	13
69	P05202		11	11	107.555	0.00670647	1.28442	7204	7201	47810.7	Aspartate aminotransferase_ mitochondrial OS=Mus musculus OX=10090 GN=Got2 PE=1 SV=1	5693.63	5844.28	6874.5	6420.31	7292.1	6708.68	7358.43	7461.09	5700.7	5912.61	6587.76	5957.39	6484.29	12	12	13	12	12	12	12	11	12	12	14	12
70	Q62048		2	2	13.1362	8.23274e-05	3.49543	7203	7202	15111.2	Astrocytic phosphoprotein PEA-15 OS=Mus musculus OX=10090 GN=Pea15 PE=1 SV=1	366.107	318.353	281.383	297.465	926.463	1096.86	600.347	653.199	274.021	345.108	355.008	380.929	491.27	0	0	0	0	2	0	0	0	0	0	2	0
71	Q8BH66		6	6	40.1186	0.119893	1.66792	7203	7207	63776.7	Atlastin-1 OS=Mus musculus OX=10090 GN=Atl1 PE=1 SV=1	595.035	560.167	614.405	395.366	747.989	634.176	563.839	557.399	448.895	379.782	570.586	576.626	553.689	5	6	0	0	0	0	4	3	7	4	0	5
72	Q9CQQ7		13	13	97.1868	0.063898	1.29836	7201	7204	29062.9	ATP synthase F(0) complex subunit B1_ mitochondrial OS=Mus musculus OX=10090 GN=Atp5pb PE=1 SV=1	6776.34	7303.23	6657.97	6149.77	5030.03	5882.91	5446.33	5397.79	6282.29	6345.84	5258.26	6246.63	6064.78	7	8	8	9	10	10	8	6	8	7	6	7
73	Q78IK2		2	1	16.3713	0.000189265	2.29659	7203	7202	6438.56	ATP synthase membrane subunit K_ mitochondrial OS=Mus musculus OX=10090 GN=Atp5mk PE=1 SV=1	2114.82	2202.25	1802.7	1528.99	3812.04	3839.49	1641.01	1893.88	2186.42	2162.95	2742.93	3092.77	2418.35	1	1	1	1	1	1	1	1	1	1	1	1
74	P03930		4	4	30.0592	0.017933	1.28738	7208	7204	7766.3	ATP synthase protein 8 OS=Mus musculus OX=10090 GN=Mtatp8 PE=1 SV=1	6029.58	5231.81	4637.66	4969.05	5682.93	5695.99	4454.38	4830.26	5365.34	5740.37	6001.38	5951.45	5382.52	3	3	3	3	3	3	3	3	3	4	3	3
75	Q03265		40	40	514.728	0.00183346	1.34803	7201	7202	59866.8	ATP synthase subunit alpha_ mitochondrial OS=Mus musculus OX=10090 GN=Atp5f1a PE=1 SV=1	589491	608469	446723	441953	596229	573890	475294	504633	542217	599251	525166	555394	538226	48	47	48	53	48	45	51	44	47	50	51	42
76	P56480		36	35	496.331	0.00889079	1.23038	7201	7203	56300.6	ATP synthase subunit beta_ mitochondrial OS=Mus musculus OX=10090 GN=Atp5f1b PE=1 SV=2	97325.2	88927.1	92642.8	87522.6	77724.3	73653.2	80819.8	81441.1	88957.8	91897.1	87372.6	90414.6	86558.2	44	47	50	51	46	48	52	50	54	51	47	48
77	Q9DCX2		12	11	147.517	0.480527	1.10612	7208	7203	18806.5	ATP synthase subunit d_ mitochondrial OS=Mus musculus OX=10090 GN=Atp5pd PE=1 SV=3	15121.9	15566.6	15889.1	15574.5	15294	14028.8	14904.2	16182.3	14818.4	16369.4	15974.1	16460.3	15515.3	13	14	14	14	14	15	16	14	13	15	12	13
78	Q9D3D9		2	2	15.8607	0.0324893	1.41939	7207	7203	17600.1	ATP synthase subunit delta_ mitochondrial OS=Mus musculus OX=10090 GN=Atp5f1d PE=1 SV=1	9176.32	9375.97	9183.37	9604.21	7021.17	7777.69	8253.04	8985.5	9457.39	11547.9	8262.61	8621.79	8938.92	2	2	2	2	2	2	2	2	2	2	2	2
79	Q06185		5	4	44.5196	0.0342795	1.23531	7207	7208	8235.62	ATP synthase subunit e_ mitochondrial OS=Mus musculus OX=10090 GN=Atp5me PE=1 SV=2	9536.84	8699.08	9575.77	9412.03	8943.63	8778.89	8217.61	8947.83	9984.87	11141.4	8651.23	8450.75	9195	4	4	3	4	3	4	4	4	4	4	3	4
80	P56382		3	3	39.3325	0.00446193	1.23756	7207	7203	5894.88	ATP synthase subunit epsilon_ mitochondrial OS=Mus musculus OX=10090 GN=Atp5f1e PE=1 SV=2	3420.33	3180.18	3123.47	3066.86	2761.67	2606.31	2909.43	2940.08	3279.37	3363.85	2875.58	3046.51	3047.8	0	3	4	4	3	3	0	4	5	5	3	0
81	P56135		4	4	28.3855	0.320896	1.14483	7202	7207	10401.3	ATP synthase subunit f_ mitochondrial OS=Mus musculus OX=10090 GN=Atp5mf PE=1 SV=3	8048.65	7650.41	8635.18	8091.28	7943.72	6744.53	7812.91	7333.56	6973.84	7636.64	7195.27	7454.08	7626.67	3	2	4	3	2	2	2	3	2	4	2	3
82	Q9CPQ8		4	4	32.9105	0.00508457	2.0922	7202	7203	11424.5	ATP synthase subunit g_ mitochondrial OS=Mus musculus OX=10090 GN=Atp5mg PE=1 SV=1	2013.24	1666.04	2437.91	2091.47	1205.37	959.513	1506.92	1424.32	1851.72	1632.72	1777.81	1908.52	1706.3	0	0	4	5	2	1	4	0	3	0	5	4
83	Q91VR2		12	12	106.498	0.0415528	1.22598	7207	7203	33000	ATP synthase subunit gamma_ mitochondrial OS=Mus musculus OX=10090 GN=Atp5f1c PE=1 SV=1	9752.38	10053.9	10508.8	9368.49	8192.28	8267.18	9042.01	9437.9	9565.12	10613.8	8852.27	9334.05	9415.68	11	10	8	8	14	9	11	11	8	11	10	11
84	Q9DB20		16	15	161.262	0.0835873	1.24295	7203	7208	23420.6	ATP synthase subunit O_ mitochondrial OS=Mus musculus OX=10090 GN=Atp5po PE=1 SV=1	16942.4	14401.8	14677.7	14398.2	17803.7	15767.6	16408	16812.5	14695	14901	14060.7	12948.7	15318.1	15	14	17	15	13	13	13	14	16	16	15	15
85	P97450		7	7	61.1212	0.0517207	1.72315	7201	7203	12496.5	ATP synthase-coupling factor 6_ mitochondrial OS=Mus musculus OX=10090 GN=Atp5pf PE=1 SV=1	9700.25	6816.34	7425.69	6789.95	4431.14	5153.98	7454.54	6861.68	7827.28	6994.92	6777.52	5970.98	6850.36	7	7	7	7	7	7	8	7	8	7	7	8
86	O54984		3	3	17.3999	0.000150213	1.75854	7207	7202	39279.1	ATPase GET3 OS=Mus musculus OX=10090 GN=Get3 PE=1 SV=2	38051	39203.6	32702.2	32709.6	56366.8	54232.5	36823.9	42234	58244.1	56785.3	42757.6	39326	44119.7	0	2	0	1	0	2	2	3	0	0	2	2
87	O35143		3	3	25.0271	0.445002	1.30611	7202	7203	12158.7	ATPase inhibitor_ mitochondrial OS=Mus musculus OX=10090 GN=Atp5if1 PE=1 SV=2	664.923	741.723	662.106	950.285	535.785	698.712	761.285	692.906	714.73	768.737	606.12	634.904	702.685	0	0	2	4	4	0	4	0	0	0	0	0
88	Q9JJ59		7	7	42.3674	0.171624	1.37029	7202	7207	84362.4	ATP-binding cassette sub-family B member 9 OS=Mus musculus OX=10090 GN=Abcb9 PE=2 SV=1	840.726	734.572	955.616	997.484	974.198	738.192	1046.74	808.869	693.37	731.944	750.196	701.959	831.155	5	4	4	5	6	0	5	0	5	0	5	5
89	Q91V92		15	15	115.542	0.0824276	1.10548	7203	7202	120641	ATP-citrate synthase OS=Mus musculus OX=10090 GN=Acly PE=1 SV=1	2624.8	2585.83	2495.88	2306.47	2648.26	2660.67	2606.3	2504.09	2619.52	2569.88	2586.21	2574.48	2565.2	12	10	13	15	15	17	14	12	9	10	9	9
90	P12382		4	1	26.6391	0.0515957	1.95128	7203	7201	86158.4	ATP-dependent 6-phosphofructokinase_ liver type OS=Mus musculus OX=10090 GN=Pfkl PE=1 SV=4	194.191	238.032	284.352	208.804	476.058	367.33	267.708	263.116	293.008	243.931	360.346	280.391	289.772	0	0	0	1	1	1	0	1	1	0	0	1
91	P47857		19	17	151.358	0.011988	1.47264	7203	7202	86124.2	ATP-dependent 6-phosphofructokinase_ muscle type OS=Mus musculus OX=10090 GN=Pfkm PE=1 SV=3	5426.4	4811.21	3843.38	4268.43	5688.07	6257.72	5239.43	6103.06	4649.52	4715.35	5373.1	5371.53	5145.6	9	10	13	13	18	14	16	12	13	13	12	13
92	Q9WUA3		16	15	138.325	0.00390167	1.50179	7204	7202	86481.7	ATP-dependent 6-phosphofructokinase_ platelet type OS=Mus musculus OX=10090 GN=Pfkp PE=1 SV=1	1739.34	1445.83	1521.64	1435.78	2194.87	2039.21	2122.86	2318.59	1648.1	1541.08	1960.59	1931.01	1824.91	12	12	14	10	16	19	12	15	11	13	12	15
93	Q91VR5		7	7	43.3901	0.608313	1.2661	7203	7208	83526.8	ATP-dependent RNA helicase DDX1 OS=Mus musculus OX=10090 GN=Ddx1 PE=1 SV=1	685.944	589.313	706.869	512.386	750.145	709.918	570.448	714.116	644.554	526.446	537.72	615.481	630.278	6	5	6	3	7	4	2	3	4	3	6	5
94	Q9JM63		2	2	12.6718	0.905723	1.19179	7203	7208	42717.2	ATP-sensitive inward rectifier potassium channel 10 OS=Mus musculus OX=10090 GN=Kcnj10 PE=1 SV=1	1612.59	1475.86	1846.67	1265.53	1918.69	1466.61	1637.71	1360.92	1482.33	1500.05	1431.61	1408.91	1533.96	1	1	0	2	0	2	0	2	2	0	2	2
95	Q9Z2H5		11	9	68.801	0.88947	1.10777	7208	7204	98942.4	Band 4.1-like protein 1 OS=Mus musculus OX=10090 GN=Epb41l1 PE=1 SV=2	1675.88	1419.25	1650.4	1502.95	1580.64	1568.76	1357.02	1530.54	1739.2	1394.4	1654.87	1543.88	1551.48	4	4	3	5	6	8	3	5	5	0	7	5
96	O70318		34	27	339.709	0.0017783	1.27633	7207	7202	110453	Band 4.1-like protein 2 OS=Mus musculus OX=10090 GN=Epb41l2 PE=1 SV=2	12268.2	12377.4	10312.7	9984.7	11565.3	11291.2	13072.1	11927.2	13019.8	12886.5	10430.9	10996.8	11677.7	21	27	24	27	25	28	29	28	26	28	25	24
97	Q9WV92		51	45	575.41	0.110047	1.31281	7207	7203	103794	Band 4.1-like protein 3 OS=Mus musculus OX=10090 GN=Epb41l3 PE=1 SV=1	18434.5	18975.2	17928.5	18095.6	15400	14988.9	16226.7	19173.3	18110.9	21783.8	17802.9	18526.3	17953.9	51	53	53	54	50	56	48	52	55	58	53	54
98	P18572		5	5	40.9604	0.223575	1.27121	7202	7203	42901	Basigin OS=Mus musculus OX=10090 GN=Bsg PE=1 SV=2	2613.17	2297.54	2718.42	2451.8	2214.17	1853.01	2263.92	2585.48	2219.32	2423.36	2326.34	2258.67	2352.1	5	4	4	0	4	6	6	6	5	5	4	4
99	Q8BFZ3		19	2	246.891	0.000811318	2.06813	7204	7201	42346.5	Beta-actin-like protein 2 OS=Mus musculus OX=10090 GN=Actbl2 PE=1 SV=1	544.506	602.152	560.541	635.487	667.935	729.701	1269.33	1102.11	649.876	743.984	709.879	702.922	743.202	0	0	0	0	0	1	0	0	0	1	1	1
100	Q9QYB8		13	12	88.8414	0.0224255	1.36826	7201	7203	81098.2	Beta-adducin OS=Mus musculus OX=10090 GN=Add2 PE=1 SV=4	26895.7	30523.3	25675.2	26537.8	20924.9	21039.9	27179.4	29222.1	24744.6	28263.2	25566.1	27978.8	26212.6	8	9	7	9	7	9	7	6	8	6	7	7
101	Q8R5C5		10	2	99.1353	0.219463	1.16456	7204	7207	42395.5	Beta-centractin OS=Mus musculus OX=10090 GN=Actr1b PE=1 SV=1	2301.6	2588.04	2762.64	2483.92	2892.98	2525.83	2874.96	2590.65	2423.9	2269.4	2329.73	2365.36	2534.09	1	1	2	0	1	1	1	1	0	1	2	2
102	P28663		6	5	45.3427	0.00871614	3.26793	7204	7207	33899.2	Beta-soluble NSF attachment protein OS=Mus musculus OX=10090 GN=Napb PE=1 SV=2	9959.23	13686.8	11768.8	17563.3	22550.3	27795.3	27415.7	35596.2	7784.89	11497.1	8577.53	12007.8	17183.6	1	2	4	5	5	4	4	3	4	3	3	4
103	Q91ZZ3		5	5	35.0018	0.0292145	1.2696	7201	7202	14051.6	Beta-synuclein OS=Mus musculus OX=10090 GN=Sncb PE=1 SV=1	1459.74	1606.15	1198.86	1215.99	1441.01	1377.37	1221.49	1321.59	1455.23	1482.52	1303.5	1480.34	1380.31	2	3	0	2	2	3	2	1	2	2	0	3
104	Q91XV3		19	19	240.914	0.101147	1.40222	7207	7208	22086.6	Brain acid soluble protein 1 OS=Mus musculus OX=10090 GN=Basp1 PE=1 SV=3	12967.3	12917.3	15338.7	12886.4	18714.2	13922.4	16467.5	17984	15652.6	19061.4	12600.1	12156.4	15055.7	26	25	25	20	25	24	29	26	21	24	23	24
105	P24288		4	4	23.7316	0.00168144	1.73002	7203	7207	43361.6	Branched-chain-amino-acid aminotransferase_ cytosolic OS=Mus musculus OX=10090 GN=Bcat1 PE=1 SV=2	670.137	663.442	576.295	528.302	827.017	1012.76	752.583	705.574	524.405	539.036	670.913	691.401	680.155	0	0	0	0	0	3	3	4	0	0	0	0
106	Q80YN3		19	19	212.649	0.525778	1.21972	7204	7203	67833.8	Breast carcinoma-amplified sequence 1 homolog OS=Mus musculus OX=10090 GN=Bcas1 PE=1 SV=3	26872.7	28357.2	25625	26550.3	21509.3	24110.7	26057.2	29586.4	22768.3	31095.5	23674.7	26454.2	26055.1	23	22	26	25	26	25	25	24	25	24	25	22
107	P61022		3	3	17.703	0.00541934	1.53026	7202	7208	22432.2	Calcineurin B homologous protein 1 OS=Mus musculus OX=10090 GN=Chp1 PE=1 SV=2	336.968	341.285	492.051	486.741	461.133	446.447	468.834	416.142	310.706	385.598	334.364	305.261	398.794	2	2	3	0	2	0	0	2	0	0	0	0
108	P11798		10	5	83.361	0.368798	1.16546	7202	7201	54685.1	Calcium/calmodulin-dependent protein kinase type II subunit alpha OS=Mus musculus OX=10090 GN=Camk2a PE=1 SV=2	1795.91	2130.38	2342.46	2233.48	2024.23	2089.26	2094.63	2061.38	1896.27	2073.58	1920.38	2168.91	2069.24	2	2	2	2	3	2	4	3	0	0	4	2
109	P28652		14	6	136.013	0.428473	1.36026	7202	7201	61202.3	Calcium/calmodulin-dependent protein kinase type II subunit beta OS=Mus musculus OX=10090 GN=Camk2b PE=1 SV=2	2290.35	2361.86	3395.22	2933.01	2796.16	2354.16	3470.87	2325.17	3110.13	2711.87	2777.71	2629.27	2762.98	3	3	5	5	3	4	5	5	6	5	3	4
110	Q6PHZ2		8	3	69.704	0.281817	1.3899	7202	7204	56996.8	Calcium/calmodulin-dependent protein kinase type II subunit delta OS=Mus musculus OX=10090 GN=Camk2d PE=1 SV=1	817.725	907.434	1057.03	1051.02	1011.83	686.692	793.449	723.243	899.34	927.677	875.305	966.578	893.11	1	1	0	1	0	2	2	1	0	1	2	2
111	Q923T9		15	8	150.137	0.579906	1.25704	7202	7201	60291.3	Calcium/calmodulin-dependent protein kinase type II subunit gamma OS=Mus musculus OX=10090 GN=Camk2g PE=1 SV=1	4408.41	4539.43	5954.74	5293.04	5227.44	5084.51	6071.27	4182.82	5451.39	5001.52	5260.3	5128.75	5133.64	7	7	9	8	7	7	8	6	7	7	7	9
112	Q8BH59		25	20	220.621	0.635072	1.21985	7202	7203	74968.9	Calcium-binding mitochondrial carrier protein Aralar1 OS=Mus musculus OX=10090 GN=Slc25a12 PE=1 SV=1	6320.17	5096.12	6291.39	7013.46	5294.84	5612.15	5474.66	6569.56	5212.19	7028.73	7029.39	6120.31	6088.58	17	17	19	19	19	19	22	20	20	21	18	19
113	P0DP26	P62204	8	8	112.473	0.692199	1.13361	7204	7201	16837.7	Calmodulin-1 OS=Mus musculus OX=10090 GN=Calm1 PE=1 SV=1	9143.28	10631.6	9753.13	10713.1	10261	11053.2	10705.1	11712	10189.2	12191.4	8977.88	11030.4	10530.1	13	11	14	13	12	13	13	14	13	12	12	11
114	P35564		13	13	124.121	0.0106609	1.34049	7203	7202	67677.2	Calnexin OS=Mus musculus OX=10090 GN=Canx PE=1 SV=1	223801	243979	170135	179325	231474	236972	173689	194439	198893	224162	200109	212152	207428	14	15	16	13	12	14	15	12	12	11	15	13
115	O08529		4	4	24.7922	0.0614247	1.47168	7204	7208	80727.7	Calpain-2 catalytic subunit OS=Mus musculus OX=10090 GN=Capn2 PE=1 SV=4	591.368	632.867	610.021	666.234	768.493	905.355	779.774	962.962	602.078	726.323	529.791	654.388	702.471	4	0	0	0	4	4	4	4	4	0	4	3
116	P14211		8	8	49.8451	0.033063	1.93943	7203	7207	48165.7	Calreticulin OS=Mus musculus OX=10090 GN=Calr PE=1 SV=1	659.743	875.061	883.596	919.318	1391.73	1295.36	1086.7	1129.3	841.246	544.257	885.783	808.976	943.422	6	5	5	5	4	6	6	4	4	4	6	6
117	Q08331		4	4	24.4485	0.00051816	1.4971	7203	7207	31486.8	Calretinin OS=Mus musculus OX=10090 GN=Calb2 PE=1 SV=3	1937.34	1729.01	1788.83	1776.85	2738.55	2586.12	2755.27	2552.52	1687.64	1869.01	1926.13	2008.64	2112.99	2	2	2	0	4	2	4	3	2	0	2	2
118	P05132		2	2	11.8821	0.48255	1.23236	7202	7203	40684.7	cAMP-dependent protein kinase catalytic subunit alpha OS=Mus musculus OX=10090 GN=Prkaca PE=1 SV=3	1251.9	1319.45	1198.04	1675.48	1154.96	1176.76	1228.14	1278.97	1407.56	1365.44	1291.97	1253.72	1300.2	0	2	0	0	1	0	0	0	2	0	0	0
119	Q9EQC0		2	1	25.1832	0.0231214	3.61151	7203	7208	47531.3	Carbohydrate sulfotransferase 1 OS=Mus musculus OX=10090 GN=Chst1 PE=2 SV=1	230.574	139.574	161.592	102.585	458.405	341.215	203.88	329.759	219.888	305.25	116.716	104.693	226.178	2	0	0	0	0	0	0	0	2	0	0	0
120	Q9WVT6		5	5	39.8059	0.0162413	1.52416	7204	7202	37733.5	Carbonic anhydrase 14 OS=Mus musculus OX=10090 GN=Ca14 PE=1 SV=1	3655.81	4380.87	4085.55	3643.56	5465.58	5118.81	5379.97	6400.44	4640.38	4535.88	4721.13	4393.45	4701.79	6	5	5	5	5	5	6	4	4	5	4	5
121	P00920		10	10	97.5809	0.0171984	1.63414	7203	7201	29146.6	Carbonic anhydrase 2 OS=Mus musculus OX=10090 GN=Ca2 PE=1 SV=4	6518.84	5694.76	6702.99	6625.72	10903.4	9055.33	10378.1	8942.38	5421.12	6948.13	8173.67	6935.01	7691.62	10	11	10	10	12	11	11	12	10	11	11	11
122	Q80V42		6	6	43.6055	0.0427105	1.30217	7208	7202	50955.1	Carboxypeptidase M OS=Mus musculus OX=10090 GN=Cpm PE=1 SV=2	1029.68	1010.98	956.169	820.151	1253.6	1054.83	1116.32	1093.13	975.674	959.015	1187.65	1125.42	1048.55	5	0	5	4	5	5	4	6	4	3	3	0
123	Q60737		6	5	51.7594	0.885323	1.38282	7208	7204	45247.7	Casein kinase II subunit alpha OS=Mus musculus OX=10090 GN=Csnk2a1 PE=1 SV=2	2101.88	3097.17	1997.3	2840.58	1865.78	2457.15	1792.22	2380.16	1808.52	3151.96	2222.53	3547.1	2438.53	2	2	4	3	5	3	4	4	6	2	1	2
124	Q8BIG7		2	2	12.3318	0.0147972	1.29939	7204	7203	29246	Catechol O-methyltransferase domain-containing protein 1 OS=Mus musculus OX=10090 GN=Comtd1 PE=1 SV=1	792.469	763.939	841.518	795.345	730.156	756.911	933.492	998.782	855.065	989.125	817.455	829.269	841.961	0	0	1	0	0	1	2	0	1	2	0	0
125	O55186		3	3	32.7608	0.0100189	1.57544	7204	7208	14332.4	CD59A glycoprotein OS=Mus musculus OX=10090 GN=Cd59a PE=2 SV=1	3544.6	4154.65	4246.29	3756.33	3429.39	3594.08	4876.86	5045.54	4156.56	3774.58	2986.54	3311.62	3906.42	3	3	4	4	3	3	4	4	4	4	3	4
126	P35762		5	5	74.8331	0.770472	1.07764	7201	7202	26498.9	CD81 antigen OS=Mus musculus OX=10090 GN=Cd81 PE=1 SV=2	157983	152380	147557	140446	151445	139608	158298	142775	134519	154419	149756	145045	147852	6	5	7	7	8	8	6	7	7	5	6	7
127	P40237		5	5	76.9047	0.0141632	1.23524	7208	7204	30312.9	CD82 antigen OS=Mus musculus OX=10090 GN=Cd82 PE=1 SV=1	14640.7	14025.5	12749.1	12551.9	14141.2	14240.3	11894.7	12603.2	12512.4	14040.3	14795.3	15465.6	13638.3	8	8	9	7	9	8	8	8	8	8	8	8
128	P40240		7	7	62.2887	4.8066e-06	10.5292	7204	7208	25828.3	CD9 antigen OS=Mus musculus OX=10090 GN=Cd9 PE=1 SV=2	27506.3	36915.7	89117.6	86447.9	16367.4	13588.4	124091	116928	95931	100916	12874	10016.5	60891.6	5	3	4	6	4	1	7	7	7	8	3	1
129	Q91WS0		4	4	38.1056	0.295811	1.27442	7201	7202	12268.1	CDGSH iron-sulfur domain-containing protein 1 OS=Mus musculus OX=10090 GN=Cisd1 PE=1 SV=1	7412.51	7333.93	5438.55	6132.54	6315.55	7798.67	5964.32	7295.98	6034.87	5591.1	5764.91	7090.09	6514.42	4	4	4	5	4	4	5	5	4	5	4	4
130	Q8BLQ9		4	4	31.5989	0.420976	1.40712	7208	7207	48015.1	Cell adhesion molecule 2 OS=Mus musculus OX=10090 GN=Cadm2 PE=1 SV=2	1554.4	2049.25	1301.37	1840.78	1663.92	2029.9	1867.79	1805.78	1331.01	1534.04	1762.4	2269.07	1750.81	0	2	4	3	3	4	1	1	2	0	3	5
131	Q99N28		10	10	101.111	0.00221615	1.3252	7204	7203	43363.6	Cell adhesion molecule 3 OS=Mus musculus OX=10090 GN=Cadm3 PE=1 SV=1	11215.5	10483.9	12478.4	11798.4	9738.79	9181.92	12276.4	12797.4	10795.1	10648.1	10946	10385	11062.1	12	12	12	12	11	11	12	12	12	11	12	12
132	Q8R464		12	12	137.098	0.00171559	1.62023	7207	7202	43179.6	Cell adhesion molecule 4 OS=Mus musculus OX=10090 GN=Cadm4 PE=1 SV=1	332079	343462	334859	320232	471353	447899	348014	367606	487033	574367	335892	381464	395355	18	17	18	15	13	17	17	18	18	17	17	18
133	Q9JKC6		8	8	89.8666	0.0251929	1.85659	7202	7203	15044	Cell cycle exit and neuronal differentiation protein 1 OS=Mus musculus OX=10090 GN=Cend1 PE=1 SV=1	8354.37	9883.95	9668.18	9963.53	4487.81	6086.26	7519.31	9300.79	8522.57	10480.6	8731.03	9851.62	8570.84	8	0	11	8	6	10	11	10	11	5	10	0
134	P60766		6	6	72.0556	0.192397	1.16662	7204	7208	21600.8	Cell division control protein 42 homolog OS=Mus musculus OX=10090 GN=Cdc42 PE=1 SV=2	15684.2	15032.1	16208.4	14533.3	16389.6	16124.7	18192.2	16937.2	15190.9	17075.3	15478.6	14633.3	15956.6	9	8	8	8	8	9	8	9	8	8	9	8
135	Q9D8B3		2	2	17.8287	0.0687363	1.96543	7202	7208	24936.2	Charged multivesicular body protein 4b OS=Mus musculus OX=10090 GN=Chmp4b PE=1 SV=2	532.05	346.719	535.181	442.392	482.705	392.196	587.943	386.721	326.767	299.068	265.152	232.231	402.427	3	0	3	0	0	0	0	2	0	0	0	0
136	P0C0A3		2	2	12.4693	0.125532	1.59636	7202	7208	23472.7	Charged multivesicular body protein 6 OS=Mus musculus OX=10090 GN=Chmp6 PE=1 SV=2	366.641	486.001	598.156	507.332	484.728	425.052	497.181	564.884	430.581	587.713	318.173	374.334	470.065	2	2	1	0	2	0	0	1	0	0	0	0
137	Q6X893		18	18	211.396	0.746165	1.05876	7201	7207	74606.9	Choline transporter-like protein 1 OS=Mus musculus OX=10090 GN=Slc44a1 PE=1 SV=3	20056.3	19041.6	19539	18125.1	18586.8	18459	18751.7	18378.6	17487	19441.2	18099.7	18899.4	18738.8	19	21	21	21	23	24	25	21	22	21	23	20
138	Q8BY89		3	3	26.1109	0.00549235	1.37387	7201	7204	81592.8	Choline transporter-like protein 2 OS=Mus musculus OX=10090 GN=Slc44a2 PE=1 SV=2	1619.76	1563.96	1375.1	1448.74	1510.38	1464.81	1145.12	1172.22	1400.3	1301.98	1440.38	1645.62	1424.03	2	3	0	3	0	4	0	0	4	3	3	3
139	Q9CZU6		13	13	94.909	0.0197763	1.32234	7202	7208	52021.9	Citrate synthase_ mitochondrial OS=Mus musculus OX=10090 GN=Cs PE=1 SV=1	13592.3	12196.7	16278.3	14535.4	13327.3	12726.3	12980.3	13373.2	12322.3	11204.3	11700.2	11602.1	12986.5	9	11	11	11	12	13	11	11	9	9	10	10
140	Q61548		11	7	80.0614	0.0500382	1.20258	7207	7208	92136.7	Clathrin coat assembly protein AP180 OS=Mus musculus OX=10090 GN=Snap91 PE=1 SV=1	3832.88	3981.55	3993.94	3664.5	3758.82	3679.95	3730.97	3931.45	4178.99	4634.73	3709.42	3619.59	3893.07	5	5	5	4	6	4	5	6	4	5	5	4
141	Q68FD5		66	66	616.323	0.631668	1.10754	7208	7201	193325	Clathrin heavy chain 1 OS=Mus musculus OX=10090 GN=Cltc PE=1 SV=3	10259	9895.57	10872	9766.04	10765.2	10446.5	10646.3	11167.7	11790.1	9906.92	11350.8	10971.2	10653.1	61	59	58	61	65	72	69	64	64	65	68	62
142	O08585		4	4	24.1498	0.149136	1.36506	7204	7202	25661.1	Clathrin light chain A OS=Mus musculus OX=10090 GN=Clta PE=1 SV=2	713.791	787.699	619.487	716.586	676.599	848.473	849.732	974.09	754.237	718.587	671.191	727.375	754.821	2	0	0	2	2	2	2	2	1	2	0	0
143	Q6IRU5		3	3	26.3502	0.0230459	1.42341	7204	7202	25285.6	Clathrin light chain B OS=Mus musculus OX=10090 GN=Cltb PE=1 SV=1	564.868	564.096	483.626	413.815	609.112	580.177	680.843	596.588	519.537	515.134	498.475	410.795	536.422	3	2	2	3	3	2	3	2	3	4	2	3
144	P18760		6	6	66.0976	0.00219278	1.81679	7204	7201	18787.7	Cofilin-1 OS=Mus musculus OX=10090 GN=Cfl1 PE=1 SV=3	4415.63	5561.33	6882.02	6506.5	8921.69	8664.69	8822.68	9303.34	6713.89	6849.8	6133.95	6935.58	7142.59	6	7	6	6	8	6	7	7	6	7	6	6
145	P45591		3	3	20.2042	0.115739	1.49569	7204	7207	18823.7	Cofilin-2 OS=Mus musculus OX=10090 GN=Cfl2 PE=1 SV=1	478.817	661.901	540.984	652.484	631.837	626.501	709.765	755.375	464.65	514.921	559.132	540.683	594.754	0	0	1	1	2	1	3	2	2	1	2	2
146	P63040		4	3	31.3623	0.00022206	1.71043	7203	7202	15179.2	Complexin-1 OS=Mus musculus OX=10090 GN=Cplx1 PE=1 SV=1	1058.42	943.31	826.226	811.673	1449.4	1352.11	1243.04	1289.2	880.879	975.337	878.758	892.666	1050.08	2	0	0	4	0	3	0	1	0	0	2	0
147	P12960		30	29	241.927	0.794393	1.12543	7202	7207	114244	Contactin-1 OS=Mus musculus OX=10090 GN=Cntn1 PE=1 SV=1	7017.58	6959.38	7409.54	6798.83	7443.09	6215.24	7337.53	6407.81	5668.35	6956.52	6930.87	5911.7	6754.7	25	27	26	26	27	27	28	23	27	26	26	25
148	Q61330		17	16	108.312	0.0937083	1.1989	7202	7203	114016	Contactin-2 OS=Mus musculus OX=10090 GN=Cntn2 PE=1 SV=2	3527.29	3831.81	3975.5	3567.99	3111.3	3180.74	3517.06	3399.87	3559.35	3939.94	3470.44	3688.26	3564.13	12	11	13	11	12	14	10	9	13	12	12	11
149	O54991		24	24	180.5	0.0361331	1.76772	7208	7203	158308	Contactin-associated protein 1 OS=Mus musculus OX=10090 GN=Cntnap1 PE=1 SV=2	6967.15	6245.23	5816.5	7032.16	3595.72	4605.91	4111.64	4928.87	5699.12	8106.5	6938.36	7559.78	5967.25	19	17	23	23	23	20	22	22	20	22	19	19
150	Q9CPW0		16	16	100.406	0.00680952	9.58123	7201	7203	150193	Contactin-associated protein-like 2 OS=Mus musculus OX=10090 GN=Cntnap2 PE=1 SV=2	47330.6	28795	3854.96	10517.2	2900.64	5044.65	3336.93	6498.65	19553.9	21993	20400.6	17736.9	15663.6	9	9	9	10	10	9	7	8	10	10	11	8
151	O88544		3	3	18.5147	0.314549	1.77748	7203	7207	46570	COP9 signalosome complex subunit 4 OS=Mus musculus OX=10090 GN=Cops4 PE=1 SV=1	498.926	391.207	506.748	374.377	681.548	472.289	628.731	386.428	285.826	363.314	410.67	395.634	449.642	3	0	0	0	3	0	2	0	0	0	0	2
152	Q9WUM4		7	7	49.0002	0.0602085	1.30622	7203	7202	53805.3	Coronin-1C OS=Mus musculus OX=10090 GN=Coro1c PE=1 SV=2	1612.37	1380.28	1399.57	1222.1	1738.21	1686.28	1459.53	1503.24	1414.57	1325.82	1511.94	1446.94	1475.07	4	7	2	4	7	6	5	6	4	5	5	7
153	Q04447		25	21	270.506	0.00191099	1.58582	7203	7202	42998.5	Creatine kinase B-type OS=Mus musculus OX=10090 GN=Ckb PE=1 SV=1	37776.8	35733.5	33169.4	30534.1	52874.8	48147.2	48454.7	45533.8	39887.7	36293.3	42377.7	38375.5	40763.2	20	21	20	21	24	26	24	24	27	22	22	24
154	P07310		10	8	71.3739	0.00110849	1.67828	7203	7201	43273.2	Creatine kinase M-type OS=Mus musculus OX=10090 GN=Ckm PE=1 SV=1	719.812	866.499	1344.73	1229.86	1369.46	1292.82	1116.28	1119.39	1247.19	1241.09	937.964	853.608	1111.56	0	0	7	5	7	6	6	6	8	8	0	0
155	Q6P8J7		10	2	86.6863	0.0171957	1.63071	7201	7203	47929.6	Creatine kinase S-type_ mitochondrial OS=Mus musculus OX=10090 GN=Ckmt2 PE=1 SV=1	2750.3	2357.73	2005.69	2076.98	1624.53	1507.86	1787.76	1744.99	2071.72	2595.14	2158	2643.75	2110.37	0	0	0	0	1	1	0	0	1	0	2	1
156	P30275		23	16	247.689	0.257399	1.15759	7207	7204	47403	Creatine kinase U-type_ mitochondrial OS=Mus musculus OX=10090 GN=Ckmt1 PE=1 SV=1	28355.6	27001.3	28953	28155.7	29652.3	27529.2	26115.8	23347.2	30701	26556.8	27802.2	26697.3	27572.3	17	18	20	17	17	17	20	18	20	19	19	19
157	P0C7M9		6	6	40.649	0.0327201	1.38516	7203	7204	24109.4	C-type lectin domain family 2 member L OS=Mus musculus OX=10090 GN=Clec2l PE=1 SV=1	2448.73	2174.37	2449.63	2245.63	3069.48	2640.09	2077.8	2044.16	2294.75	2466.41	3067.84	2635.06	2467.83	4	6	4	5	5	4	2	3	3	4	5	4
158	Q6ZQ38		7	7	42.1608	0.100958	1.30048	7204	7202	138043	Cullin-associated NEDD8-dissociated protein 1 OS=Mus musculus OX=10090 GN=Cand1 PE=1 SV=2	1006.94	999.27	1040.79	959.627	1307.97	1119.83	1289.6	1311.91	1177.11	930.196	1077.46	1132.16	1112.74	6	0	0	0	7	6	7	6	0	0	0	0
159	P97315		9	9	100.737	0.563091	1.19291	7201	7207	21438.8	Cysteine and glycine-rich protein 1 OS=Mus musculus OX=10090 GN=Csrp1 PE=1 SV=3	8617.21	8966.88	7920.83	7949.78	7180.16	7916.1	7538.44	9575.82	6496	8244.47	7820.78	9440.95	8138.95	10	8	11	10	6	11	13	12	11	13	10	11
160	Q8K353		2	2	20.312	0.195651	1.33966	7203	7202	11744.1	Cysteine-rich and transmembrane domain-containing protein 1 OS=Mus musculus OX=10090 GN=Cystm1 PE=1 SV=1	2002.12	1974.17	1446.42	1741.87	1940.09	2331.15	1557.07	1868.97	1725.18	2009.66	1819.58	1800.58	1851.41	0	1	0	0	3	1	3	0	3	3	0	0
161	Q9DCT8		2	2	11.5525	0.393671	1.60946	7202	7207	23525.4	Cysteine-rich protein 2 OS=Mus musculus OX=10090 GN=Crip2 PE=1 SV=1	1023	730.829	1120.38	751.666	885.839	586.121	796.38	601.602	551.499	611.654	905.682	768.792	777.787	2	0	2	1	0	0	0	0	1	0	0	0
162	P56395		6	6	46.3765	0.2233	1.25179	7207	7208	15241	Cytochrome b5 OS=Mus musculus OX=10090 GN=Cyb5a PE=1 SV=2	961.318	1086.64	1077.04	1111.53	983.679	1110.06	1076.61	1230.84	1121.34	1305.58	918.582	1020.17	1083.62	3	4	3	5	7	5	4	5	4	4	0	5
163	Q9CZ13		21	21	238.948	0.00253106	1.22009	7202	7203	53479.1	Cytochrome b-c1 complex subunit 1_ mitochondrial OS=Mus musculus OX=10090 GN=Uqcrc1 PE=1 SV=2	19176.9	19794.7	19220.6	20345	16152.3	16276	18732.2	18253.5	18206.9	18831.8	17965.7	18752.1	18475.6	22	19	24	23	24	26	25	23	22	24	22	23
164	Q9DB77		22	21	244.628	0.0840947	1.23891	7207	7204	48292	Cytochrome b-c1 complex subunit 2_ mitochondrial OS=Mus musculus OX=10090 GN=Uqcrc2 PE=1 SV=1	18082.4	14888.4	18136.4	16803.6	15387.6	14522.4	14557.8	14453.4	18273.3	17669.1	16135.4	15356.1	16188.8	26	25	27	28	26	25	29	28	28	24	24	28
165	P99028		2	2	24.3237	0.307367	1.28354	7203	7204	10719.8	Cytochrome b-c1 complex subunit 6_ mitochondrial OS=Mus musculus OX=10090 GN=Uqcrh PE=1 SV=2	15413.8	13221.2	14356.3	11337.8	15192.2	13493.9	10494.3	11854.9	12162.9	13397.4	14198.3	12493.1	13134.7	2	3	2	3	2	2	2	2	2	2	3	3
166	Q9D855		6	6	52.1879	0.10436	1.42329	7207	7203	13527.5	Cytochrome b-c1 complex subunit 7 OS=Mus musculus OX=10090 GN=Uqcrb PE=1 SV=3	1899.93	2456.5	2836.4	2497.87	2169.64	1976.86	2738.76	2390.15	3131.8	2769.87	2512.14	2227.6	2467.29	3	3	6	6	6	6	6	5	5	5	3	4
167	Q8R1I1		2	2	16.0632	0.0187489	1.54019	7204	7201	7445.54	Cytochrome b-c1 complex subunit 9 OS=Mus musculus OX=10090 GN=Uqcr10 PE=1 SV=1	1027.69	913.007	1139.82	1052.04	1412.19	1118.96	1352.74	1636.31	1401.88	1453.9	1010.84	1031.66	1212.59	2	2	2	2	2	1	2	2	2	2	2	2
168	Q9CR68		13	13	100.904	0.226435	1.27253	7207	7203	29652.8	Cytochrome b-c1 complex subunit Rieske_ mitochondrial OS=Mus musculus OX=10090 GN=Uqcrfs1 PE=1 SV=1	8165.59	8330.19	8634.82	9520.57	7471.42	7240.78	10097.7	7852.03	9248.34	9473.4	8797.5	7539.06	8530.95	10	10	8	10	8	7	9	10	8	8	10	9
169	P00405		9	9	84.1399	0.199932	1.19151	7202	7203	26147.6	Cytochrome c oxidase subunit 2 OS=Mus musculus OX=10090 GN=Mtco2 PE=1 SV=1	28765.4	25205.7	28131.6	28428.1	23525.5	23943.5	29180.4	26116.7	26090.5	28308.1	26723.5	23970	26532.4	9	7	6	8	7	10	9	8	7	7	8	8
170	P19783		13	13	148.073	0.0208541	1.20824	7203	7204	19587.5	Cytochrome c oxidase subunit 4 isoform 1_ mitochondrial OS=Mus musculus OX=10090 GN=Cox4i1 PE=1 SV=2	26451.9	23436.8	25235.5	24882.1	27727.5	27481.5	23090.3	22603.2	27195.6	26412.5	26115.9	26966.4	25633.3	15	13	14	13	15	13	14	10	15	14	13	13
171	P12787		10	10	117.159	0.00159622	1.49612	7202	7203	16329.6	Cytochrome c oxidase subunit 5A_ mitochondrial OS=Mus musculus OX=10090 GN=Cox5a PE=1 SV=2	21152.1	21114.4	25996.5	26072	18629.8	16172.5	21594.1	20480.9	23450.4	22637.6	21875.2	21760.2	21744.6	11	10	11	13	12	13	13	13	14	13	11	14
172	P19536		7	7	86.0207	0.0907756	1.27562	7202	7203	14098	Cytochrome c oxidase subunit 5B_ mitochondrial OS=Mus musculus OX=10090 GN=Cox5b PE=1 SV=1	14685.7	12187.8	16783.5	14974.3	12945.3	11950.7	13733	13632.6	15560	14270	13008.3	12539.7	13855.9	10	9	10	10	9	11	9	10	9	10	7	10
173	P56391		8	8	86.8678	0.0299891	1.30625	7207	7203	10299.6	Cytochrome c oxidase subunit 6B1 OS=Mus musculus OX=10090 GN=Cox6b1 PE=1 SV=2	25116.2	21979	24534.9	23160.4	20186.4	17685.3	19813.6	21539.3	24749.7	24720	21364.3	21251.7	22175.1	7	10	7	7	6	6	8	7	9	9	11	9
174	Q9CPQ1		9	9	113.151	0.0407003	1.6306	7207	7203	8469.03	Cytochrome c oxidase subunit 6C OS=Mus musculus OX=10090 GN=Cox6c PE=1 SV=3	6094.34	6864.19	6775.28	6750.7	4701.28	4886.31	6162.72	4572.13	7096.83	8536.64	5540.61	6204.07	6182.09	11	9	10	10	9	11	11	12	13	11	8	7
175	P48771		2	2	26.4362	0.290278	1.18709	7201	7204	9290.91	Cytochrome c oxidase subunit 7A2_ mitochondrial OS=Mus musculus OX=10090 GN=Cox7a2 PE=1 SV=2	9241.53	8394.69	9295.03	7581.47	7656.6	7489.67	7411.86	7444.79	9141.46	8243.23	7777.4	8710.88	8199.05	3	3	3	3	3	3	3	3	3	3	3	3
176	Q62425		4	3	40.1569	0.0828156	1.64799	7207	7203	9326.81	Cytochrome c oxidase subunit NDUFA4 OS=Mus musculus OX=10090 GN=Ndufa4 PE=1 SV=2	4758.26	3380.07	4280.8	4170.94	3376.3	3331.29	4499.34	3842.43	4987.25	6066.82	3967.09	3778.48	4203.26	3	2	4	2	3	4	3	3	3	3	3	2
177	P62897		16	15	234.375	0.0327628	1.25738	7204	7208	11719.5	Cytochrome c_ somatic OS=Mus musculus OX=10090 GN=Cycs PE=1 SV=2	56058.6	52158.9	55381	51135.5	52096.6	48693.8	56008.6	54534.4	45580.4	51212.5	42803	45112.1	50898	24	22	22	23	21	20	20	18	22	23	23	20
178	Q9D0M3		12	12	138.329	0.642966	1.18093	7203	7202	35555.8	Cytochrome c1_ heme protein_ mitochondrial OS=Mus musculus OX=10090 GN=Cyc1 PE=1 SV=1	12935.7	12566.9	14243.1	10451.1	14741.1	14421	13598	11807.5	15068.5	12726.7	13406.6	13190.2	13263	11	11	14	15	14	10	12	15	11	11	11	16
179	O88485		4	4	24.3786	0.949359	1.06933	7207	7203	71181.2	Cytoplasmic dynein 1 intermediate chain 1 OS=Mus musculus OX=10090 GN=Dync1i1 PE=1 SV=2	1033.76	1051.87	1183.71	989.222	914.948	1139.29	1051.28	1092.27	1109.65	1087.02	1088.82	1058.54	1066.7	3	2	3	0	0	3	4	0	3	3	0	0
180	O88487		6	6	43.4978	0.0542874	1.29771	7203	7201	68793.4	Cytoplasmic dynein 1 intermediate chain 2 OS=Mus musculus OX=10090 GN=Dync1i2 PE=1 SV=1	2334.56	2462.41	2749.25	2408.33	3186.44	3038.64	2842.26	2685.47	2531.76	2771.32	2806.48	2559.51	2698.04	4	5	5	0	7	6	7	6	0	0	0	5
181	Q8R1Q8		13	12	89.899	0.0292333	1.66161	7204	7201	56899.4	Cytoplasmic dynein 1 light intermediate chain 1 OS=Mus musculus OX=10090 GN=Dync1li1 PE=1 SV=1	1186.48	1599.52	1764.95	1725.67	2075.93	2018.89	2401.73	2227.5	1820.43	1604.15	1696.04	1389.18	1792.54	7	7	9	9	6	8	8	5	8	7	8	9
182	Q6PDL0		7	6	56.2834	0.204292	1.32195	7204	7201	54503.7	Cytoplasmic dynein 1 light intermediate chain 2 OS=Mus musculus OX=10090 GN=Dync1li2 PE=1 SV=2	1997.02	2513.47	2235.56	2564.74	2536.35	3122.33	2656.11	3306.52	3018.88	2673.6	2254.98	2317.75	2599.77	5	6	3	5	5	5	4	4	4	0	4	4
183	A2AGT5		24	22	140.316	0.111895	1.21047	7208	7204	227289	Cytoskeleton-associated protein 5 OS=Mus musculus OX=10090 GN=Ckap5 PE=1 SV=1	6860.9	7067.71	6725.43	6324.23	5698.95	6456.21	5544.19	6158.3	6506.36	7587.73	7153.99	7011.57	6591.3	10	13	12	12	20	15	12	11	12	0	0	0
184	Q91V12		6	6	52.3209	0.00293425	1.63863	7203	7202	42993.2	Cytosolic acyl coenzyme A thioester hydrolase OS=Mus musculus OX=10090 GN=Acot7 PE=1 SV=2	3108.41	2545.93	2731.98	2630.26	4212.35	4574.38	3834.81	3778.34	2599.54	2884.85	3180.16	3522.86	3300.32	2	5	5	7	7	7	7	5	4	5	7	5
185	Q61753		10	10	64.43	0.0611387	2.91457	7203	7201	57384	D-3-phosphoglycerate dehydrogenase OS=Mus musculus OX=10090 GN=Phgdh PE=1 SV=3	3588.14	4261.43	3731.78	5000.58	7871.11	15007	7463.22	14867.9	3446.59	6371.28	3580.27	4379.39	6630.73	7	7	5	6	6	9	7	7	9	5	7	5
186	Q80XN0		6	6	46.0656	0.073037	1.27587	7204	7207	38641.3	D-beta-hydroxybutyrate dehydrogenase_ mitochondrial OS=Mus musculus OX=10090 GN=Bdh1 PE=1 SV=2	1258.74	1154.56	1444.66	1218.29	1177.69	1191.18	1417.76	1255.8	1046.68	1048.79	1202	1215.3	1219.29	4	4	4	3	7	3	4	4	6	4	4	3
187	O35215		5	5	35.1642	0.000519689	1.89525	7203	7207	13191.3	D-dopachrome decarboxylase OS=Mus musculus OX=10090 GN=Ddt PE=1 SV=3	1291.24	1265.4	1318.16	1236.72	2109.56	2115.87	1800.99	1665.22	1227.25	1002.24	1587.5	1587.15	1517.27	4	2	3	4	4	2	5	6	4	0	3	4
188	Q99L04		6	6	43.8491	0.0379283	1.43624	7201	7204	34518.6	Dehydrogenase/reductase SDR family member 1 OS=Mus musculus OX=10090 GN=Dhrs1 PE=1 SV=1	12599.1	14364.2	10664.3	12130.5	9694.82	10820.3	8478.24	10295.3	11099.2	11806.2	12627.8	12900	11456.7	4	0	4	4	5	5	5	4	2	0	4	4
189	Q9WV69		2	2	12.4104	0.185715	1.17853	7201	7207	45639.5	Dematin OS=Mus musculus OX=10090 GN=Dmtn PE=1 SV=1	1009.68	876.801	768.539	840.986	951.818	872.544	782.01	844.646	749.598	851.108	884.932	912.454	862.093	2	0	0	0	2	0	2	2	2	2	0	2
190	P31001		5	1	36.6413	0.0463229	1.33172	7202	7203	53554.9	Desmin OS=Mus musculus OX=10090 GN=Des PE=1 SV=3	886.58	1015.84	937.492	1034.52	707.252	773.557	826.553	949.386	946.271	1016.58	920.437	931.45	912.16	1	1	1	0	0	0	0	1	1	0	0	0
191	O08749		12	12	101.966	0.00382056	1.38219	7207	7202	54785.7	Dihydrolipoyl dehydrogenase_ mitochondrial OS=Mus musculus OX=10090 GN=Dld PE=1 SV=2	8878.54	10222.7	9188.46	9846.13	11761.2	11924.7	11709.6	10963.2	12932.2	13377.1	10565.8	10265	10969.6	8	12	11	8	10	9	10	13	11	11	11	9
192	Q8BMF4		17	17	152.538	0.82927	1.12748	7202	7203	68512.1	Dihydrolipoyllysine-residue acetyltransferase component of pyruvate dehydrogenase complex_ mitochondrial OS=Mus musculus OX=10090 GN=Dlat PE=1 SV=2	10568.1	9312.01	10249.7	9998.74	9032.42	8926.67	10803.5	8567.57	7631.53	10351.6	9835.85	9491.49	9564.09	14	16	17	16	16	17	18	17	18	15	16	16
193	Q9D2G2		10	9	82.2782	0.796054	1.16839	7202	7208	49336.8	Dihydrolipoyllysine-residue succinyltransferase component of 2-oxoglutarate dehydrogenase complex_ mitochondrial OS=Mus musculus OX=10090 GN=Dlst PE=1 SV=1	4127.48	3139.05	3964.65	3476.09	3938.6	3381.37	3795.83	3253.54	3590.88	3489.04	3405.33	2963.02	3543.74	10	10	10	9	8	9	10	8	8	7	10	10
194	Q8BVI4		8	8	68.7721	0.671373	1.24854	7203	7202	25798.4	Dihydropteridine reductase OS=Mus musculus OX=10090 GN=Qdpr PE=1 SV=2	6432.66	4409.41	5278.18	4302.51	6491.39	5470.51	5681.68	5099.12	5510.58	5595.27	5325.67	4398.4	5332.95	7	8	6	6	7	6	8	6	6	6	6	7
195	O08553		33	25	364.583	0.0010513	1.60095	7203	7202	62676.9	Dihydropyrimidinase-related protein 2 OS=Mus musculus OX=10090 GN=Dpysl2 PE=1 SV=2	25729.9	28300.9	25602.6	23989.3	41282.5	38111.9	33543	33944.3	28339.6	24913.9	28922.8	28888.7	30130.8	28	32	29	28	32	29	31	33	28	28	28	30
196	Q62188		19	13	148.111	0.000526267	1.54909	7203	7207	62335.6	Dihydropyrimidinase-related protein 3 OS=Mus musculus OX=10090 GN=Dpysl3 PE=1 SV=1	1506.39	1495.11	1417.78	1244.86	2001.19	2015.37	1775.15	2005.74	1283.75	1309.1	1381.83	1368.32	1567.05	6	7	9	7	9	8	8	8	8	6	7	8
197	Q9EQF6		4	4	23.6722	0.000143301	2.67085	7203	7202	62086.8	Dihydropyrimidinase-related protein 5 OS=Mus musculus OX=10090 GN=Dpysl5 PE=1 SV=1	860.333	824.125	691.214	559.19	1736.43	1603.22	1088.24	1002.39	758.675	667.844	1198.69	1188.72	1014.92	0	0	0	0	3	4	3	4	2	2	0	2
198	Q80U19		26	26	162.726	0.165673	1.32515	7203	7202	129168	Disheveled-associated activator of morphogenesis 2 OS=Mus musculus OX=10090 GN=Daam2 PE=1 SV=4	3672.69	3307.87	2939.83	2814.2	3806.24	3818.73	3568.17	3956.11	3348.22	3295.86	3634.31	2648.16	3400.87	12	12	15	13	15	20	14	10	13	14	15	14
199	O35598		2	2	12.1191	0.729674	1.34944	7207	7208	86021.2	Disintegrin and metalloproteinase domain-containing protein 10 OS=Mus musculus OX=10090 GN=Adam10 PE=1 SV=2	1071.96	1138.11	1251.21	1065.81	1081.56	1105.57	831.175	1435.28	1109.82	1417.23	903.738	968.926	1115.03	0	0	0	0	0	2	0	2	0	0	0	0
200	Q9R1V6		12	11	88.9265	0.210692	1.80411	7208	7204	102395	Disintegrin and metalloproteinase domain-containing protein 22 OS=Mus musculus OX=10090 GN=Adam22 PE=1 SV=2	3380.25	3241.1	3653.98	3487.35	4132.45	4053.67	3363.64	1511.62	3268.01	3509.84	4478.05	4317.45	3533.12	7	12	10	10	10	11	6	8	11	11	9	10
201	Q9R1V7		16	16	144.141	0.0164613	1.30752	7202	7204	94171	Disintegrin and metalloproteinase domain-containing protein 23 OS=Mus musculus OX=10090 GN=Adam23 PE=1 SV=1	15304.1	14331.8	18010.4	16227.7	14006.4	13958	12813.6	13372	16150	14507.6	14109.4	13848.3	14719.9	16	16	15	17	15	13	15	16	16	14	16	16
202	Q811D0		6	6	34.7613	0.126575	2.45489	7204	7202	100519	Disks large homolog 1 OS=Mus musculus OX=10090 GN=Dlg1 PE=1 SV=1	734.811	680.577	603.238	787.022	550.359	865.011	1103.92	2309.01	803.501	1163.21	729.559	775.997	925.518	5	2	0	0	0	0	5	3	6	0	0	5
203	P63037		5	5	42.5263	0.032694	1.84994	7203	7207	45609.6	DnaJ homolog subfamily A member 1 OS=Mus musculus OX=10090 GN=Dnaja1 PE=1 SV=1	699.973	673.136	721.081	646.667	987.67	898.368	989.031	641.226	492.898	526.614	981.61	852.585	759.238	5	7	2	6	4	4	6	3	1	0	5	0
204	Q9QYJ0		10	10	65.4005	0.000270655	1.40223	7204	7202	46373	DnaJ homolog subfamily A member 2 OS=Mus musculus OX=10090 GN=Dnaja2 PE=1 SV=1	808.9	776.642	716.437	664.601	987.92	947.477	949.861	986.676	749.84	787.029	759.78	781.638	826.4	3	3	2	6	5	6	4	6	4	5	0	3
205	P60904		3	3	28.7759	0.00503208	1.6347	7203	7208	22899.1	DnaJ homolog subfamily C member 5 OS=Mus musculus OX=10090 GN=Dnajc5 PE=1 SV=1	1389.08	1381.95	1363.41	1234.43	2209.08	1781.71	1618.46	1791.54	1239.1	1238.25	1146.44	1294.86	1474.03	2	2	1	2	2	4	2	3	2	0	2	2
206	Q8R4V2		12	11	133.574	0.0398221	1.28168	7203	7202	26642.5	Dual specificity protein phosphatase 15 OS=Mus musculus OX=10090 GN=Dusp15 PE=1 SV=3	7304.19	6755.28	6511.21	5856.98	8083.99	7768.04	7491.88	7695.49	7005.11	7968.77	7168.51	6926.43	7211.32	11	12	11	13	14	13	11	13	13	14	15	13
207	O08788		21	20	164.864	0.0258477	1.2865	7204	7207	142360	Dynactin subunit 1 OS=Mus musculus OX=10090 GN=Dctn1 PE=1 SV=3	2001.8	2300.91	2331.67	2279.71	2247.77	2337.74	2601.23	2562.26	2088.05	1925.55	2330.51	2269.81	2273.08	20	21	20	18	19	20	22	20	20	14	16	15
208	Q99KJ8		17	17	150.936	0.0191969	1.33749	7203	7207	44231	Dynactin subunit 2 OS=Mus musculus OX=10090 GN=Dctn2 PE=1 SV=3	4235.83	3773.95	4378.38	4099.18	5110.82	4572.21	4432.6	4409.24	3656.88	3582.85	4007.26	3657.56	4159.73	14	16	17	12	16	16	17	17	18	15	14	16
209	Q9Z0Y1		2	2	11.6418	0.832489	1.68892	7208	7202	21092.4	Dynactin subunit 3 OS=Mus musculus OX=10090 GN=Dctn3 PE=1 SV=2	576.339	427.026	352.398	307.216	106.141	747.219	350.169	341.186	389.034	559.807	452.014	662.024	439.214	0	0	2	0	0	0	2	0	0	1	0	3
210	Q8CBY8		2	2	12.253	0.153063	1.62764	7203	7207	53912.4	Dynactin subunit 4 OS=Mus musculus OX=10090 GN=Dctn4 PE=1 SV=1	453.809	430.329	487.837	311.57	523.824	455.513	459.015	461.204	346.909	254.781	371.56	374.848	410.933	0	0	1	0	2	2	0	2	1	0	0	0
211	P39053		62	43	696.075	0.00621172	1.49233	7203	7202	98202.2	Dynamin-1 OS=Mus musculus OX=10090 GN=Dnm1 PE=1 SV=2	23687.6	21218.8	20238.9	18891.4	29896.4	28498.9	21760.6	21934.9	27539.3	23949.4	22722.6	20861.3	23433.3	44	50	42	43	44	46	44	42	45	48	49	46
212	P39054		23	4	233.613	0.0299842	1.47592	7208	7203	98487.6	Dynamin-2 OS=Mus musculus OX=10090 GN=Dnm2 PE=1 SV=2	1386.42	1503.99	1801.67	1396.82	1271.74	1019.1	1178.92	1125.2	1568.98	1762.35	1736.48	1644.62	1449.69	1	0	0	2	1	3	0	0	0	2	1	1
213	Q8BZ98		41	23	427.731	0.685768	1.25785	7201	7202	97589.8	Dynamin-3 OS=Mus musculus OX=10090 GN=Dnm3 PE=1 SV=1	31480.8	35786.3	25968.2	27509.7	23997.8	33917.3	25422.3	28267	24436.1	33463.1	26711.9	29973.6	28911.2	20	22	26	18	24	19	18	17	23	17	22	23
214	P58281		6	6	35.2008	0.249878	1.49803	7203	7204	111853	Dynamin-like 120 kDa protein_ mitochondrial OS=Mus musculus OX=10090 GN=Opa1 PE=1 SV=1	806.699	602.777	821.915	670.805	845.384	767.45	526.653	549.983	754.24	541.082	815.548	684.973	698.959	3	0	0	4	6	6	4	0	5	5	5	0
215	P63168		4	2	58.5799	0.0107622	1.59632	7204	7203	10537	Dynein light chain 1_ cytoplasmic OS=Mus musculus OX=10090 GN=Dynll1 PE=1 SV=1	3343.57	3663.61	4551.5	4153.3	3114.21	3234.46	5065.45	5069.07	4590.89	3648.8	4002.3	3711.14	4012.36	4	4	4	4	3	4	4	4	4	4	4	4
216	Q9D0M5		8	6	98.0562	0.80391	1.14013	7204	7203	10463.9	Dynein light chain 2_ cytoplasmic OS=Mus musculus OX=10090 GN=Dynll2 PE=1 SV=1	11620.2	10665.3	12404.9	10834.1	11449.6	10575	12382.9	12728.1	13023.3	9104.04	12272.9	11627.9	11557.4	5	6	5	6	6	7	6	6	6	5	5	5
217	P62627		4	4	27.9087	0.0285421	1.62019	7203	7202	10989.7	Dynein light chain roadblock-type 1 OS=Mus musculus OX=10090 GN=Dynlrb1 PE=1 SV=3	2057.89	1661.26	1662.3	1566.32	2630.28	2600.7	1867.78	1665.85	1921.68	1628.3	2537.27	2021.58	1985.1	3	3	3	3	3	3	3	3	3	2	3	3
218	Q9WVK4		7	3	49.6824	0.177566	1.74129	7201	7203	60659.9	EH domain-containing protein 1 OS=Mus musculus OX=10090 GN=Ehd1 PE=1 SV=1	564.032	351.715	306.015	344.903	296.763	229.137	287.851	275.329	367.253	288.187	309.123	280.49	325.066	3	1	1	0	3	2	2	1	0	0	1	2
219	Q9QXY6		10	4	67.1779	0.0471329	1.18495	7201	7208	60878.2	EH domain-containing protein 3 OS=Mus musculus OX=10090 GN=Ehd3 PE=1 SV=2	2604.3	2538.12	2295.35	2351.46	2358.3	2357.66	2320.15	2296.3	2087.5	2356.97	2223	2116.78	2325.49	2	0	1	1	2	1	1	1	3	0	0	3
220	Q9EQP2		11	10	76.9204	0.0121254	1.58022	7207	7208	61708.8	EH domain-containing protein 4 OS=Mus musculus OX=10090 GN=Ehd4 PE=1 SV=1	5361.42	4835.57	5381.24	6299.7	6756.85	7614.85	5556.31	6826.42	7198.11	7484.85	4810.53	4481.21	6050.59	9	5	3	3	3	6	4	5	5	6	0	0
221	Q99LC5		4	4	25.0916	0.16369	1.30441	7203	7208	35351.6	Electron transfer flavoprotein subunit alpha_ mitochondrial OS=Mus musculus OX=10090 GN=Etfa PE=1 SV=2	916.121	705.827	839.518	806.954	899.841	865.659	878.088	736.442	701.512	710.098	671.535	681.947	784.462	2	3	3	4	4	4	4	3	0	0	4	3
222	Q9DCW4		4	4	25.294	0.183636	1.28936	7201	7204	27851.4	Electron transfer flavoprotein subunit beta OS=Mus musculus OX=10090 GN=Etfb PE=1 SV=3	507.217	618.164	481.896	547.234	570.597	496.313	437.63	435.192	520.181	580.068	453.372	503.674	512.628	2	2	2	3	2	1	4	2	1	1	2	0
223	P10126		18	10	173.002	0.000392712	1.60425	7203	7202	50456.1	Elongation factor 1-alpha 1 OS=Mus musculus OX=10090 GN=Eef1a1 PE=1 SV=3	8696.17	9511.97	9186.39	8330.05	13858.1	14242.6	12614.6	14099.1	9168.78	9645.05	10434.8	10741	10877.4	8	9	10	9	8	10	9	8	9	9	9	11
224	P62631		19	11	177.624	0.0640933	1.24971	7207	7204	50796.4	Elongation factor 1-alpha 2 OS=Mus musculus OX=10090 GN=Eef1a2 PE=1 SV=1	37109.9	39657.4	31675.3	32344.9	35982.7	38099.9	30229.9	32785.3	35620.7	43130	35444.3	36980.6	35755.1	10	9	9	9	9	9	11	9	9	10	8	9
225	Q8BFR5		14	14	135.192	0.417123	1.227	7201	7207	49907.6	Elongation factor Tu_ mitochondrial OS=Mus musculus OX=10090 GN=Tufm PE=1 SV=1	4520.75	4168.13	4511.92	3311.98	3819.26	3472.98	4449.59	4011.06	3549.68	3531.72	3963.75	3471.19	3898.5	15	10	15	10	12	11	13	12	17	11	11	13
226	Q8C522		12	12	115.151	0.0391513	1.16688	7208	7207	55946.6	Endonuclease domain-containing 1 protein OS=Mus musculus OX=10090 GN=Endod1 PE=1 SV=2	6538.08	6459.71	6185.19	5829.82	6664.22	6519.56	5639.16	6280.71	5924.64	5554.6	6666.16	6728.7	6249.21	9	10	11	11	14	15	13	10	9	12	13	11
227	Q62420		6	6	56.0082	0.00950461	1.52278	7203	7202	40126.5	Endophilin-A1 OS=Mus musculus OX=10090 GN=Sh3gl2 PE=1 SV=2	3173.74	3140.44	2693.81	2343.04	4139.47	3530.57	3501.66	3432.77	2947.79	3010.45	3061.08	2745.98	3143.4	7	6	7	8	7	7	6	8	6	7	6	5
228	P20029		14	12	115.986	0.0135069	1.39512	7201	7207	72536.2	Endoplasmic reticulum chaperone BiP OS=Mus musculus OX=10090 GN=Hspa5 PE=1 SV=3	2232.89	2086.36	1953.91	1799.35	2156.27	1900.08	1746.85	1665.7	1449.44	1646.54	2077.86	1976.43	1890.97	10	7	11	10	11	9	8	9	8	6	7	8
229	P08113		8	6	53.2877	0.00960128	1.39099	7203	7207	92761.1	Endoplasmin OS=Mus musculus OX=10090 GN=Hsp90b1 PE=1 SV=2	1560.18	1655.5	1669.15	1513.02	1699.6	1892.24	1520.43	1507.52	1340.53	1241.69	1555.02	1588.96	1561.99	3	4	0	2	5	6	5	5	4	0	6	5
230	Q8BH95		2	2	17.4854	0.000678509	2.6291	7202	7207	31873.6	Enoyl-CoA hydratase_ mitochondrial OS=Mus musculus OX=10090 GN=Echs1 PE=1 SV=1	157.69	135.402	403.232	320.177	195.979	159.417	304.587	258.837	141.521	133.634	169.201	166.259	212.161	0	0	1	3	0	3	3	0	0	2	0	1
231	Q8CHU3		3	3	17.9834	0.536626	1.30145	7207	7208	63642.9	Epsin-2 OS=Mus musculus OX=10090 GN=Epn2 PE=1 SV=1	480.821	459.692	495.226	505.331	444.444	428.941	558.399	408.043	482.394	643.841	381.185	484.187	481.042	3	0	3	0	3	3	3	2	3	0	0	2
232	Q5EBJ4		9	9	90.1996	0.000181727	1.47106	7203	7207	32319	Ermin OS=Mus musculus OX=10090 GN=Ermn PE=1 SV=1	4874.45	5003.89	4807.9	4461.44	6046.58	6206.8	5291.38	5536.14	4082.09	4247.56	5084	5195.29	5069.79	8	9	7	8	10	10	6	5	6	6	7	8
233	Q9EQ06		2	2	11.9135	0.431651	1.3337	7202	7207	33165.8	Estradiol 17-beta-dehydrogenase 11 OS=Mus musculus OX=10090 GN=Hsd17b11 PE=1 SV=1	666.533	619.349	885.928	729.791	789.709	560.626	871.994	685.469	569.617	641.837	725.665	621.018	697.295	0	2	0	2	0	0	2	0	0	0	2	1
234	P10630		3	2	18.3249	0.0154545	1.87165	7204	7202	46630.5	Eukaryotic initiation factor 4A-II OS=Mus musculus OX=10090 GN=Eif4a2 PE=1 SV=2	369.431	264.834	272.536	239.456	362.759	386.377	488.785	469.486	257.809	296.188	246.324	297.892	329.323	0	0	0	0	0	0	2	2	1	2	0	2
235	Q8BGY2		2	2	18.9909	0.54529	1.24923	7202	7204	17135.4	Eukaryotic translation initiation factor 5A-2 OS=Mus musculus OX=10090 GN=Eif5a2 PE=1 SV=3	1249.76	1413.89	1416.29	1624	1247	1202.35	1290.74	1143	1062.27	1553.66	1334.83	1563.5	1341.78	3	3	0	0	2	0	0	0	2	0	0	2
236	P43006		7	6	58.3074	0.0312585	1.67593	7203	7207	62543.6	Excitatory amino acid transporter 2 OS=Mus musculus OX=10090 GN=Slc1a2 PE=1 SV=1	3349.94	3050.63	4532.65	3582.47	5233.34	4479.48	4083	3773.91	3151.19	2644.28	3350.94	2632.17	3655.33	5	6	6	7	6	7	7	7	7	6	7	5
237	Q3U7R1		11	10	70.4817	0.606768	1.37953	7207	7203	121782	Extended synaptotagmin-1 OS=Mus musculus OX=10090 GN=Esyt1 PE=1 SV=2	1780.65	1300.23	1530.47	1457.62	1732.5	908.906	1408.74	1288.11	1889.95	1753.94	1425.83	1274.13	1479.26	9	0	0	9	6	8	0	6	9	9	0	7
238	P26040		15	4	127.117	0.208798	2.01321	7203	7208	69521	Ezrin OS=Mus musculus OX=10090 GN=Ezr PE=1 SV=3	217.98	164.32	211.936	184.69	297.919	269.794	311.136	158.823	207.298	173.587	154.352	127.642	206.623	0	1	1	2	1	1	0	1	1	0	1	0
239	P47753		4	3	25.6965	0.185236	1.21801	7204	7207	33110.9	F-actin-capping protein subunit alpha-1 OS=Mus musculus OX=10090 GN=Capza1 PE=1 SV=4	885.458	803.937	802.541	763.362	870.485	834.707	845.35	947.057	794.553	677.032	830.431	793.423	820.695	3	3	2	2	3	3	2	2	2	2	3	3
240	P47754		3	2	19.0795	0.583798	1.1788	7201	7207	33138.2	F-actin-capping protein subunit alpha-2 OS=Mus musculus OX=10090 GN=Capza2 PE=1 SV=3	2276.38	1847.16	1945.8	1685.69	2003.99	1867.85	1939.59	1986.54	1974.11	1523.98	2026.04	2080.94	1929.84	2	1	2	2	2	2	0	1	2	2	2	1
241	P47757		7	7	50.4645	0.0368576	1.4424	7208	7204	31630.7	F-actin-capping protein subunit beta OS=Mus musculus OX=10090 GN=Capzb PE=1 SV=3	1417.64	1401.62	1260.97	1223.78	1436.49	1299.61	1172.53	957.314	1506.43	1279.67	1527.56	1544.54	1335.68	4	4	5	5	4	4	5	3	4	3	4	5
242	Q61553		5	5	30.0635	0.191151	2.18553	7204	7207	55249.4	Fascin OS=Mus musculus OX=10090 GN=Fscn1 PE=1 SV=4	1009.7	557.589	748.034	622.097	981.595	725.44	986.903	1610.06	693.74	494.514	665.115	629.437	810.352	0	0	0	0	3	4	5	0	3	2	0	0
243	Q05816		6	6	53.203	8.72698e-05	2.04631	7203	7202	15479.6	Fatty acid-binding protein 5 OS=Mus musculus OX=10090 GN=Fabp5 PE=1 SV=3	703.591	810.295	602.33	607.008	1298.3	1176.38	1090.14	1111.01	713.499	744.789	782.783	831.425	872.629	3	0	2	3	8	8	5	6	0	4	0	0
244	O08914		2	2	12.5216	0.099067	1.51957	7203	7204	64248	Fatty-acid amide hydrolase 1 OS=Mus musculus OX=10090 GN=Faah PE=1 SV=1	394.453	319.58	320.699	271.757	398.699	405.28	281.907	247.175	301.463	271.821	345.7	257.752	318.024	0	0	0	0	2	0	2	0	0	0	0	0
245	Q80UW2		3	3	20.0868	0.080052	1.49311	7203	7208	33961.1	F-box only protein 2 OS=Mus musculus OX=10090 GN=Fbxo2 PE=1 SV=1	975.592	943.515	1031.04	998.202	1582.6	1113.86	1343.83	1119.47	991.459	896.52	898.902	907.027	1066.83	3	2	1	2	3	0	2	2	3	1	0	0
246	P09528		6	6	49.1492	0.00156631	2.08912	7203	7202	21237.7	Ferritin heavy chain OS=Mus musculus OX=10090 GN=Fth1 PE=1 SV=2	1961.64	2556.4	1682.59	1754.85	3437.19	3744.03	2264.77	2133.73	2372.89	2513.98	3049.8	2889.27	2530.09	5	6	4	4	6	6	6	0	3	5	6	7
247	P22315		2	2	11.1333	0.19555	1.57328	7204	7203	47700.7	Ferrochelatase_ mitochondrial OS=Mus musculus OX=10090 GN=Fech PE=1 SV=2	392.257	495.403	629.58	628.476	387.985	463.314	567.773	771.559	464.711	775.466	466.326	467.44	542.524	0	1	0	0	2	0	0	1	0	1	2	1
248	Q7TPM6		6	6	43.8246	0.0186324	1.43065	7203	7202	55981.4	Fibronectin type III and SPRY domain-containing protein 1 OS=Mus musculus OX=10090 GN=Fsd1 PE=1 SV=1	785.463	774.377	638.436	630.451	918.642	896.689	704.168	784.223	707.713	774.925	597.7	724.762	744.796	3	7	3	0	6	7	3	3	5	6	5	4
249	O08917		9	8	63.9939	0.015581	1.34836	7202	7201	47798.7	Flotillin-1 OS=Mus musculus OX=10090 GN=Flot1 PE=1 SV=1	1068.26	1027.56	1499.44	1326.46	1198.64	1087.83	1259.19	1214.8	1236.11	1183.84	1214.69	1155.5	1206.03	5	5	7	6	7	6	7	8	6	6	6	7
250	Q60634		8	8	55.2592	0.499807	1.2031	7203	7204	47437.3	Flotillin-2 OS=Mus musculus OX=10090 GN=Flot2 PE=1 SV=2	1396.55	1363.15	1513.6	1409.75	1464.08	1650.95	1277.92	1311.25	1522.59	1112.73	1463.84	1389.24	1406.3	7	6	8	4	6	5	7	6	7	7	5	7
251	A2APV2		14	14	99.4328	0.071858	1.25483	7201	7204	123501	Formin-like protein 2 OS=Mus musculus OX=10090 GN=Fmnl2 PE=1 SV=2	7237.64	7819.84	5965.31	6767.72	6444.95	7187.91	5743.62	6255.96	6434.97	6871.38	7264.19	7231.63	6768.76	8	11	8	0	10	13	12	7	10	7	14	12
252	P97447		2	2	11.9669	0.0462878	1.55198	7202	7201	33827.7	Four and a half LIM domains protein 1 OS=Mus musculus OX=10090 GN=Fhl1 PE=1 SV=3	422.153	380.535	560.063	685.693	523.34	579.613	541.643	609.091	487.839	652.246	403.311	443.692	524.102	0	0	0	0	2	2	0	2	0	0	0	0
253	P05064		28	25	372.218	0.00455765	1.38313	7208	7203	39812.2	Fructose-bisphosphate aldolase A OS=Mus musculus OX=10090 GN=Aldoa PE=1 SV=2	32994.9	30917.7	37247.1	33583.2	28497.2	26078.3	33723	32881.2	33769.7	35164.8	37855.1	37630.1	33361.9	31	32	34	34	31	30	33	36	31	29	30	31
254	P05063		21	19	236.78	0.00134439	1.49554	7204	7201	39794.1	Fructose-bisphosphate aldolase C OS=Mus musculus OX=10090 GN=Aldoc PE=1 SV=4	11135.7	11062.1	12213.6	10604.2	15406.5	14190.5	17208.5	15989.2	11959.7	11653.6	14788.5	14072.6	13357.1	13	19	15	18	23	21	22	18	19	18	21	20
255	P97807		9	9	56.9442	0.913722	1.21754	7203	7207	54585	Fumarate hydratase_ mitochondrial OS=Mus musculus OX=10090 GN=Fh PE=1 SV=3	1172.55	1047.76	1048.7	1079.29	1344.22	1105.32	1411.96	600.018	1036.87	975.005	1125.27	1043.44	1082.53	7	7	8	8	5	6	4	3	5	4	6	5
256	P17183		21	14	249.08	0.0162132	1.69047	7203	7202	47638.9	Gamma-enolase OS=Mus musculus OX=10090 GN=Eno2 PE=1 SV=2	9536.67	10654.1	10596.8	8347.62	16309.8	15715.2	16378.6	12515.3	11903.2	12895.9	10300.9	10534.7	12140.7	17	14	19	15	19	20	23	16	18	21	19	15
257	Q9CWZ7		4	4	25.6775	0.0124793	1.2882	7203	7201	35074.6	Gamma-soluble NSF attachment protein OS=Mus musculus OX=10090 GN=Napg PE=1 SV=1	1085.59	1006.88	1232.6	1174.58	1353.3	1342.22	1276.31	1180.37	1030.55	1093.92	1149.97	1030.25	1163.05	3	3	4	0	3	3	4	3	0	0	0	3
258	Q9Z0F7		3	3	25.3606	0.00833463	1.84704	7203	7202	13159.6	Gamma-synuclein OS=Mus musculus OX=10090 GN=Sncg PE=1 SV=1	826.574	787.148	500.661	664.2	1035.87	1115.67	617.878	700.056	719.7	546.979	1057.71	1018.09	799.212	3	1	0	0	2	4	0	0	0	0	3	2
259	O88741		3	3	25.2101	0.011909	1.32715	7207	7201	41538.9	Ganglioside-induced differentiation-associated protein 1 OS=Mus musculus OX=10090 GN=Gdap1 PE=1 SV=1	819.801	906.091	1134.23	990.024	885.554	894.407	1025.84	954.473	1128.65	1161.87	892.463	926.909	976.692	0	0	3	3	4	4	4	0	3	2	0	2
260	P28230		5	5	49.4918	0.280139	1.31854	7207	7202	32573.8	Gap junction beta-1 protein OS=Mus musculus OX=10090 GN=Gjb1 PE=1 SV=3	5304.15	5410.04	4331.9	4295.18	4909.85	5196.16	4830.62	5446.27	4798.36	6576.8	4689.52	4999.77	5065.72	5	6	4	6	6	6	6	6	7	6	6	7
261	Q921C1		4	4	31.7942	0.0378782	1.40778	7204	7203	30805.9	Gap junction gamma-3 protein OS=Mus musculus OX=10090 GN=Gjc3 PE=1 SV=2	1642.05	1559.34	2049.38	1879.43	1419.53	1495.38	1997.47	2106.09	2088.11	1625.15	1658.56	1732.55	1771.09	5	0	5	3	0	2	4	5	2	5	4	3
262	P13020		16	16	130.078	0.175361	3.2901	7201	7204	86340.9	Gelsolin OS=Mus musculus OX=10090 GN=Gsn PE=1 SV=3	51137	72909.8	14177.7	47246.2	12662.4	26111.9	16866.2	20836.9	32118.9	13254.9	44299.3	59217.7	34236.6	15	15	14	15	17	15	16	16	16	13	15	14
263	P03995		37	35	395.928	7.12326e-06	2.53541	7208	7207	49957.2	Glial fibrillary acidic protein OS=Mus musculus OX=10090 GN=Gfap PE=1 SV=4	15874.1	16820.1	17155.9	16697.4	10099.6	10723.8	16926.4	18614.8	9894.62	10855.5	25904.5	26705.6	16356	37	40	39	32	32	35	41	40	28	18	42	43
264	P06745		15	15	111.918	0.00205488	1.66967	7203	7202	62995.1	Glucose-6-phosphate isomerase OS=Mus musculus OX=10090 GN=Gpi PE=1 SV=4	4652.95	4371.43	4476.22	3698.05	7042.13	6606.23	5450.07	5498.94	4722.95	4598.12	4801.51	4468.55	5032.26	10	11	9	5	14	12	15	9	11	9	9	11
265	O35409		2	2	11.8654	0.056491	1.88346	7204	7208	84745.3	Glutamate carboxypeptidase 2 OS=Mus musculus OX=10090 GN=Folh1 PE=1 SV=2	609.038	444.985	890.6	638.762	612.6	495.531	814.105	715.516	606.381	791.249	435.53	376.605	619.242	0	0	0	0	2	2	0	1	0	0	0	0
266	P26443		22	21	200.513	0.0280084	1.3666	7204	7201	61679.1	Glutamate dehydrogenase 1_ mitochondrial OS=Mus musculus OX=10090 GN=Glud1 PE=1 SV=1	5772.76	6907.4	8781.16	7868.71	7590.44	7200.51	8979.66	8349.03	8276.34	8241.93	7371.35	6692.3	7669.3	18	16	17	19	20	16	20	18	16	22	19	17
267	P15105		19	18	201.312	0.0449281	2.15462	7203	7207	42861.1	Glutamine synthetase OS=Mus musculus OX=10090 GN=Glul PE=1 SV=6	10149.3	6706.66	7601.74	4671.43	10663.7	11279.8	5502.03	5416.12	5693.25	4491.12	8381.87	8202.23	7396.61	18	19	20	21	20	21	23	22	20	18	20	18
268	O89112		4	4	24.8611	0.0141659	1.28731	7204	7203	46082.6	Glutathione S-transferase LANCL1 OS=Mus musculus OX=10090 GN=Lancl1 PE=1 SV=1	2136.82	2257.61	2159.52	2256.73	1657.57	1786.11	2078.78	2354.3	1769.97	1951.18	1958.92	1981.74	2029.1	4	3	0	2	2	2	2	1	1	2	2	2
269	P10649		8	6	66.3454	0.0194964	1.38065	7203	7202	26084.1	Glutathione S-transferase Mu 1 OS=Mus musculus OX=10090 GN=Gstm1 PE=1 SV=2	837.723	974.383	805.631	893.385	1219.53	1126.21	894.51	886.729	956.224	865.763	1044.86	1005.23	959.181	4	5	3	5	5	6	3	5	4	3	3	3
270	P48774		4	3	25.9404	0.00247402	2.81427	7203	7201	27034.2	Glutathione S-transferase Mu 5 OS=Mus musculus OX=10090 GN=Gstm5 PE=1 SV=1	359.712	286.618	554.212	430.271	1017.89	801.051	575.479	553.981	489.687	612.629	351.693	343.712	531.412	2	0	1	1	1	2	1	2	2	2	1	2
271	Q80W21		5	3	43.3382	0.649203	1.73998	7203	7207	25880.8	Glutathione S-transferase Mu 7 OS=Mus musculus OX=10090 GN=Gstm7 PE=1 SV=1	452.344	244.016	368.116	207.1	552.154	437.25	363.813	320.165	416.308	152.321	413.797	309.366	353.063	0	0	0	0	3	2	2	0	0	0	0	3
272	P19157		3	3	20.6007	0.521075	1.52064	7202	7201	23780.3	Glutathione S-transferase P 1 OS=Mus musculus OX=10090 GN=Gstp1 PE=1 SV=2	4638.37	7056.59	10053.7	7730.15	7991.39	7235.61	8538.09	5007.63	7082.51	6399.65	7252.21	6952.93	7161.57	3	3	2	2	3	3	2	3	3	2	3	3
273	P16858		27	27	327.858	0.000742128	1.58429	7204	7201	36095.2	Glyceraldehyde-3-phosphate dehydrogenase OS=Mus musculus OX=10090 GN=Gapdh PE=1 SV=2	101005	96708.6	119611	109058	128563	117732	155589	157648	115352	118119	112657	104019	119672	33	32	33	33	35	30	32	34	34	34	34	33
274	Q64521		4	4	23.5727	0.0711411	2.22825	7203	7201	81467.1	Glycerol-3-phosphate dehydrogenase_ mitochondrial OS=Mus musculus OX=10090 GN=Gpd2 PE=1 SV=2	960.534	1343.88	1411.43	1191.61	3018.22	2116.58	2031.1	1437.17	1518.3	1148.79	2064.55	1549.44	1649.3	0	0	0	0	4	2	4	3	2	0	0	0
275	Q8BGN3		14	13	141.725	0.0101569	1.63616	7203	7201	50960.7	Glycerophosphocholine cholinephosphodiesterase ENPP6 OS=Mus musculus OX=10090 GN=Enpp6 PE=1 SV=1	2836.05	2865.55	2939.51	2821.98	5058.48	4270.22	4225.78	3582.19	2867.63	3106.57	3600.66	2931.81	3425.53	9	11	10	13	15	12	17	13	13	11	16	12
276	Q8CI94		14	12	91.3594	0.00293089	1.43195	7203	7208	97414.4	Glycogen phosphorylase_ brain form OS=Mus musculus OX=10090 GN=Pygb PE=1 SV=3	3412.16	2815.59	3062.96	2924.16	3916.46	3955.24	3829.22	3951.27	2863.12	2794.84	2808.88	2688.31	3251.85	8	6	7	7	8	10	12	9	6	6	7	7
277	Q9WV60		3	3	17.8207	0.00342598	1.8519	7207	7204	47223.6	Glycogen synthase kinase-3 beta OS=Mus musculus OX=10090 GN=Gsk3b PE=1 SV=2	265.38	234.781	305.286	276.996	401.567	376.888	268.216	213.666	412.202	480.195	390.878	348.312	331.197	2	0	1	1	2	2	1	1	2	2	1	1
278	Q9JL62		6	6	40.5103	0.0014937	1.70312	7203	7202	23860.7	Glycolipid transfer protein OS=Mus musculus OX=10090 GN=Gltp PE=1 SV=3	874.133	723.838	752.489	651.268	1201.6	1189.17	1084.22	1079.22	756.049	715.051	877.631	837.793	895.204	3	4	3	2	5	4	6	5	0	4	4	4
279	Q91W53		2	2	12.8685	0.122579	1.47779	7203	7207	16020.1	Golgin subfamily A member 7 OS=Mus musculus OX=10090 GN=Golga7 PE=1 SV=1	1002.32	1075.42	904.615	941.311	1177.27	1221.92	962.431	1053.72	661.92	961.579	987.32	1030.54	998.364	1	0	2	0	2	1	2	1	0	2	1	1
280	Q61411		10	3	90.7699	0.0227977	1.25275	7203	7201	21640.3	GTPase HRas OS=Mus musculus OX=10090 GN=Hras PE=1 SV=2	1577.46	1576.39	1759.75	1554.55	2006.55	1944.43	1782.48	1847.04	1597.93	1749.42	1658.31	1633.24	1723.96	4	3	3	3	4	3	4	4	4	3	4	3
281	P32883		8	3	76.637	0.642967	1.20167	7203	7204	21941	GTPase KRas OS=Mus musculus OX=10090 GN=Kras PE=1 SV=1	1489.41	1236.44	1434.48	1038.68	1456.44	1308.37	1077.62	1223.18	1312.77	1340.24	1327.89	1276.48	1293.5	3	2	4	1	2	2	3	2	4	2	2	2
282	B2RSH2		18	8	202.314	0.555977	1.18506	7201	7207	40931.4	Guanine nucleotide-binding protein G(i) subunit alpha-1 OS=Mus musculus OX=10090 GN=Gnai1 PE=1 SV=1	7471.85	7016.32	7162.73	7112.28	7439.59	6874.71	6971.27	6785.16	7237.5	4988.15	6488.81	6442.59	6832.58	10	9	10	7	10	10	9	9	10	10	9	10
283	P08752		23	12	262.351	0.38388	1.21655	7203	7201	41059.3	Guanine nucleotide-binding protein G(i) subunit alpha-2 OS=Mus musculus OX=10090 GN=Gnai2 PE=1 SV=5	6851.37	7847.65	8122.21	7359.37	9348.46	8533.62	8775.15	8256.77	9382.64	7377.37	8485.96	8464.39	8233.75	15	15	16	16	18	18	17	16	17	16	17	16
284	Q9DC51		10	3	95.8151	0.805594	1.47749	7204	7207	41108.5	Guanine nucleotide-binding protein G(i) subunit alpha-3 OS=Mus musculus OX=10090 GN=Gnai3 PE=1 SV=3	268.432	119.156	185.419	164.774	204.647	178.265	234.368	239.627	185.176	135.636	275.057	158.139	195.725	1	1	1	2	3	2	1	2	2	1	1	2
285	Q9DAS9		9	9	113.404	0.024741	1.23687	7203	7202	8111.3	Guanine nucleotide-binding protein G(I)/G(S)/G(O) subunit gamma-12 OS=Mus musculus OX=10090 GN=Gng12 PE=1 SV=3	28167.1	28724.3	25276.8	23567.2	30910.4	29503.3	26691.6	27130.9	26062.5	28814.9	26777.5	27938.2	27463.7	9	11	12	10	10	13	11	11	10	12	12	11
286	P63213		6	5	51.0023	0.0103051	1.63319	7204	7208	7964.22	Guanine nucleotide-binding protein G(I)/G(S)/G(O) subunit gamma-2 OS=Mus musculus OX=10090 GN=Gng2 PE=1 SV=2	3030.21	3847.75	4607.76	4857.37	3419	3536.51	4838.2	4825.1	3724.88	4622.5	2954.86	2961.98	3935.51	4	4	4	5	5	5	5	5	5	4	4	2
287	P63216		3	3	29.2223	0.0993155	1.45347	7204	7208	8532.89	Guanine nucleotide-binding protein G(I)/G(S)/G(O) subunit gamma-3 OS=Mus musculus OX=10090 GN=Gng3 PE=1 SV=1	1865.11	1366.92	1304.92	1330.56	1702.37	1603.38	1855.98	1783.88	1428.96	1808.43	1238.11	1266.15	1546.23	3	2	2	3	4	4	4	3	4	2	0	3
288	Q61016		3	3	32.2784	0.13253	1.21053	7203	7204	7593.75	Guanine nucleotide-binding protein G(I)/G(S)/G(O) subunit gamma-7 OS=Mus musculus OX=10090 GN=Gng7 PE=1 SV=2	4476.35	4481.64	4726.51	4179.7	4902.15	4685.14	3802.64	4117.27	4291.51	4744.61	4455.38	4715.72	4464.88	3	3	3	3	4	3	4	4	3	3	3	4
289	P62874		17	7	213.964	0.493521	1.11648	7201	7204	38175.4	Guanine nucleotide-binding protein G(I)/G(S)/G(T) subunit beta-1 OS=Mus musculus OX=10090 GN=Gnb1 PE=1 SV=3	35308.4	34183.2	33416.2	29820.4	35470.9	33129	31005.7	31235.7	34823.6	28483.2	34533.3	33464.6	32906.2	10	10	10	11	10	11	9	9	11	10	10	10
290	P62880		19	10	217.052	0.615169	1.10735	7201	7204	38072.5	Guanine nucleotide-binding protein G(I)/G(S)/G(T) subunit beta-2 OS=Mus musculus OX=10090 GN=Gnb2 PE=1 SV=3	35934.4	33002.2	33531.4	29406.3	34722.5	31303.4	30774.3	31479.5	35017.2	31525.7	33350	33068.5	32759.6	7	9	9	10	11	9	11	8	9	8	10	7
291	P18872		25	21	318.788	0.0693454	1.25584	7201	7202	40654.9	Guanine nucleotide-binding protein G(o) subunit alpha OS=Mus musculus OX=10090 GN=Gnao1 PE=1 SV=3	32504.8	32737.4	26141.8	25809.2	27310.4	29342.4	26971.2	28568.4	27991.6	31584.7	26457.7	29823.7	28770.3	27	26	31	27	27	28	27	25	27	25	27	26
292	P21279		23	14	238.83	0.30944	1.23277	7203	7208	42443.3	Guanine nucleotide-binding protein G(q) subunit alpha OS=Mus musculus OX=10090 GN=Gnaq PE=1 SV=4	8639.96	10267.6	10283.8	10391.6	9778.02	10979.8	9072.7	11387.1	10083.1	9907.74	8066.97	8771.48	9802.5	12	11	14	14	12	11	13	11	12	14	10	14
293	Q6R0H7		14	13	144.674	0.0376769	1.27605	7207	7204	122589	Guanine nucleotide-binding protein G(s) subunit alpha isoforms XLas OS=Mus musculus OX=10090 GN=Gnas PE=1 SV=1	8417.97	7695.62	7788.59	7352.89	8509.14	8270.58	6679.58	7288.15	8384.95	9438.56	8247.97	8754.88	8069.07	12	13	12	13	13	14	12	12	12	13	11	11
294	P20612	Q3V3I2	3	1	32.1608	0.121606	1.55334	7202	7207	40423	Guanine nucleotide-binding protein G(t) subunit alpha-1 OS=Mus musculus OX=10090 GN=Gnat1 PE=1 SV=3	141.973	102.196	129.26	119.763	109.008	102.147	88.3196	106.616	86.3641	73.9509	128.914	101.868	107.532	0	1	0	0	0	0	1	0	0	0	0	0
295	P50149		5	1	56.2753	0.216276	1.49	7207	7202	40688.1	Guanine nucleotide-binding protein G(t) subunit alpha-2 OS=Mus musculus OX=10090 GN=Gnat2 PE=2 SV=2	569.586	433.801	376.433	311.757	380.174	317.654	366.768	324.912	389.109	636.294	431.279	421.505	413.273	0	0	0	0	0	1	1	0	0	0	0	0
296	O70443		7	6	53.8849	0.178639	1.36087	7202	7207	41363	Guanine nucleotide-binding protein G(z) subunit alpha OS=Mus musculus OX=10090 GN=Gnaz PE=1 SV=4	858.886	720.215	910.949	847.05	872.917	792.117	972.21	743.967	637.588	654.235	795.866	694.751	791.729	5	4	4	4	5	6	6	6	5	4	4	4
297	P21278		11	4	104.729	0.560152	1.12762	7207	7204	42309.4	Guanine nucleotide-binding protein subunit alpha-11 OS=Mus musculus OX=10090 GN=Gna11 PE=1 SV=1	2771.03	2853.33	2828.34	2420.94	2822.99	3019.87	2469.01	2769.44	2731.94	3175.03	2648.63	2918.32	2785.74	2	3	3	1	3	3	2	3	2	2	3	3
298	P27600		6	2	59.4175	0.0260526	1.52719	7202	7207	44266.2	Guanine nucleotide-binding protein subunit alpha-12 OS=Mus musculus OX=10090 GN=Gna12 PE=1 SV=3	329.231	291.247	409.119	364.232	287.301	251.93	312.435	296.699	242.734	263.654	296.776	243.093	299.038	1	0	0	1	0	0	0	1	0	0	1	0
299	P27601		11	8	110.626	0.0698353	1.29864	7203	7202	44396.9	Guanine nucleotide-binding protein subunit alpha-13 OS=Mus musculus OX=10090 GN=Gna13 PE=1 SV=1	2164.03	2187.94	1869.54	1866.15	2616.55	2234.76	2173.57	1998.79	1784.17	2042.01	2114.22	1949.81	2083.46	9	5	8	8	9	9	8	7	7	6	9	7
300	P30677		6	1	75.9588	0.946945	1.28024	7207	7208	41984	Guanine nucleotide-binding protein subunit alpha-14 OS=Mus musculus OX=10090 GN=Gna14 PE=1 SV=2	99.5472	45.4458	72.6372	60.2203	89.8619	56.5992	81.9508	66.7629	72.8771	78.7166	75.557	42.8536	70.2525	0	0	0	0	0	0	0	1	0	0	0	1
301	P29387		9	4	80.9906	0.148659	1.39169	7204	7202	38120.4	Guanine nucleotide-binding protein subunit beta-4 OS=Mus musculus OX=10090 GN=Gnb4 PE=1 SV=4	1279.89	1716.77	1193.54	1247.01	1525.75	1779.94	1650.71	1745.79	1609.13	1436.65	1488.7	1550.38	1518.69	3	2	3	3	4	4	3	4	4	3	2	3
302	Q8K0U4		26	26	196.316	0.60121	1.32693	7207	7201	75213.7	Heat shock 70 kDa protein 12A OS=Mus musculus OX=10090 GN=Hspa12a PE=1 SV=1	4395.69	7738.18	8420.93	7458.82	8355.17	6663.02	7826.58	6861.61	7430.71	8670.06	8617.1	7327.62	7480.46	20	21	25	22	19	22	24	19	24	21	17	20
303	P17879		8	3	59.3363	0.164777	1.39858	7203	7207	70461.5	Heat shock 70 kDa protein 1B OS=Mus musculus OX=10090 GN=Hspa1b PE=1 SV=3	414.042	359.378	500.154	431.289	520.705	457.192	451.98	412.416	301.994	397.211	382.653	437.696	422.226	0	1	2	2	2	2	2	1	0	1	1	1
304	Q61316		15	14	109.078	0.0280857	1.73342	7203	7202	94931.2	Heat shock 70 kDa protein 4 OS=Mus musculus OX=10090 GN=Hspa4 PE=1 SV=1	4735.26	4275.42	4500.83	4174.77	8062.15	6976.31	5932.12	3991.82	6970.03	6231.85	5874.17	6316.81	5670.13	10	7	6	8	12	13	13	8	6	9	7	8
305	P48722		13	12	92.6252	0.00353822	1.36918	7204	7202	95237.7	Heat shock 70 kDa protein 4L OS=Mus musculus OX=10090 GN=Hspa4l PE=1 SV=2	1436.07	1433.62	1384.8	1284.42	1756.32	1821.5	1804.38	1850.24	1357.75	1574.25	1507.02	1503.95	1559.53	5	11	7	10	11	10	7	9	7	7	10	9
306	P63017		39	30	464.574	0.264495	1.22941	7203	7207	71099.3	Heat shock cognate 71 kDa protein OS=Mus musculus OX=10090 GN=Hspa8 PE=1 SV=1	36818.6	34355	35757	31327.5	40419.1	37641.3	37335.4	34493.7	34906.1	28588.2	35854.4	38503.2	35499.9	34	36	36	32	35	36	38	36	34	35	35	36
307	Q61699		6	5	43.5281	0.0810736	1.69303	7207	7202	97377	Heat shock protein 105 kDa OS=Mus musculus OX=10090 GN=Hsph1 PE=1 SV=2	928.991	987.25	802.515	1083.61	1297.6	1102.08	1098.91	967.551	1862.17	1331.09	1152.91	1320.89	1161.3	4	2	3	3	3	6	3	0	2	1	5	4
308	Q9CQN1		4	3	26.549	0.00774743	1.23442	7202	7204	80551.3	Heat shock protein 75 kDa_ mitochondrial OS=Mus musculus OX=10090 GN=Trap1 PE=1 SV=1	678.478	664.148	778.036	740.377	687.152	698.522	592.744	637.321	637.55	605.612	686.925	646.362	671.102	1	1	0	0	0	3	0	0	0	0	0	1
309	P14602		4	4	26.1173	0.0129439	1.53376	7203	7207	23070.9	Heat shock protein beta-1 OS=Mus musculus OX=10090 GN=Hspb1 PE=1 SV=3	1314.87	1126.42	1503.84	1325.66	1540.37	1531.89	1469.03	1393.42	1091.34	911.761	1413.04	1402.57	1335.35	3	3	3	4	2	3	4	4	3	0	3	4
310	P07901		36	21	282.264	0.00373217	1.32059	7203	7202	85187.2	Heat shock protein HSP 90-alpha OS=Mus musculus OX=10090 GN=Hsp90aa1 PE=1 SV=4	6356.69	5694.9	5192.3	5152.5	6938.48	6722.72	6486.41	6970.6	5395.32	5718.36	6158.51	6232.11	6084.91	16	14	15	16	21	18	17	18	18	14	15	19
311	P11499		32	15	234.883	0.00162012	1.67801	7203	7207	83623.5	Heat shock protein HSP 90-beta OS=Mus musculus OX=10090 GN=Hsp90ab1 PE=1 SV=3	7355.17	6216.29	5988.27	5612.17	9711.43	8997.92	7728.8	8370.4	5835.95	5313.8	6358.65	6059.03	6962.32	8	8	8	9	10	9	9	10	8	8	9	6
312	P17156		12	2	130.158	0.144479	1.95863	7201	7203	69926.9	Heat shock-related 70 kDa protein 2 OS=Mus musculus OX=10090 GN=Hspa2 PE=1 SV=2	2336.12	2449	1070.79	1483.35	1090.96	1352.14	2547.76	1339.92	1730.67	2088.29	1718.01	2294.24	1791.77	1	0	0	2	0	0	1	0	1	0	0	0
313	O70252		2	2	13.3445	0.528361	1.22722	7203	7202	35909.7	Heme oxygenase 2 OS=Mus musculus OX=10090 GN=Hmox2 PE=1 SV=1	1862.49	1376.27	1446.1	1250.87	1800.35	1509.42	1264.1	1450.69	1499.91	1227.44	1626.44	1414.98	1477.42	2	2	2	0	2	2	2	2	2	0	2	1
314	P01942		5	5	47.6369	2.63353e-06	4.24864	7208	7202	15142.2	Hemoglobin subunit alpha OS=Mus musculus OX=10090 GN=Hba PE=1 SV=2	9573.07	8592.85	4080.79	3622.96	6415.48	6197.6	7221	7354.08	6437.21	6831.89	16812	15918.5	8254.79	6	6	5	4	6	5	6	6	6	6	6	6
315	P02088		7	7	70.6802	2.43466e-05	4.6255	7208	7202	15954.3	Hemoglobin subunit beta-1 OS=Mus musculus OX=10090 GN=Hbb-b1 PE=1 SV=2	10036.7	7758.29	3346.64	3179.47	8921.63	8444.45	7925.5	7965.96	4448.08	5096.36	15168.9	15017.6	8109.14	7	4	2	2	6	6	6	6	5	4	7	8
316	Q640R3		6	6	53.1838	0.0115603	1.37526	7204	7207	46595	Hepatocyte cell adhesion molecule OS=Mus musculus OX=10090 GN=Hepacam PE=1 SV=2	4969.81	4655.58	5076.53	4578.26	4418.12	4032.35	5157.8	5359.25	3629.79	4017.52	4920.97	4653.25	4622.44	7	8	7	8	8	6	6	6	8	7	6	7
317	P17710		25	25	190.737	0.648675	1.11178	7204	7207	109615	Hexokinase-1 OS=Mus musculus OX=10090 GN=Hk1 PE=1 SV=3	3256.75	3492.91	3701.98	3253.06	3666.68	3474.98	3773.18	3627.81	3110.54	3546.34	3306.62	3641.4	3487.69	20	19	24	21	24	23	24	20	23	20	19	20
318	P62748		2	1	19.7005	0.000459434	1.81548	7203	7208	22452.3	Hippocalcin-like protein 1 OS=Mus musculus OX=10090 GN=Hpcal1 PE=1 SV=2	414.814	456.926	438.404	493.195	662.029	640.066	611.919	647.503	417.314	474.452	367.779	349.44	497.82	0	0	1	1	0	0	1	0	0	0	0	0
319	P43274		6	6	54.5439	0.00210748	1.39998	7202	7208	21977.3	Histone H1.4 OS=Mus musculus OX=10090 GN=H1-4 PE=1 SV=2	2976.87	2954.64	3300.61	3575.19	2866.01	2827.28	2932.9	3001.89	2767.91	2589.69	2347.5	2563.87	2892.03	3	6	7	6	5	3	5	4	5	6	6	6
320	C0HKE1		2	2	24.7089	7.72112e-06	29.3653	7204	7208	14135.5	Histone H2A type 1-B OS=Mus musculus OX=10090 GN=H2ac4 PE=1 SV=1	825.04	871.449	5569.8	4437.7	564.637	349.538	6799.65	5496.47	4166.17	3274.62	229.414	189.315	2731.15	3	0	3	3	2	0	3	3	3	3	0	0
321	P10853		3	3	20.7488	2.28374e-06	31.986	7204	7208	13936.2	Histone H2B type 1-F/J/L OS=Mus musculus OX=10090 GN=H2bc7 PE=1 SV=2	209.004	218.769	1235.79	1200.82	121.923	131.261	1748.13	1069.37	977.499	1059.16	47.9572	40.1284	671.651	0	0	3	3	0	0	2	2	3	0	0	0
322	P62806		5	5	42.1711	7.1233e-07	2.13307	7202	7208	11367.4	Histone H4 OS=Mus musculus OX=10090 GN=H4c1 PE=1 SV=2	1587.08	1695.18	2730.38	2785.62	1315	1272.39	2524.64	2722.66	2441.68	2437.82	1279.65	1306.3	2008.2	0	2	5	6	1	0	6	5	5	5	0	0
323	P00493		2	2	11.3728	0.208421	3.01016	7203	7207	24798.5	Hypoxanthine-guanine phosphoribosyltransferase OS=Mus musculus OX=10090 GN=Hprt1 PE=1 SV=3	447.145	245.565	293.965	99.2787	536.922	482.253	324.122	154.793	216.596	121.982	356.542	354.214	302.781	0	0	0	0	0	2	2	0	0	0	0	0
324	Q8R366		10	10	74.2935	0.00238731	1.71948	7207	7201	65638.3	Immunoglobulin superfamily member 8 OS=Mus musculus OX=10090 GN=Igsf8 PE=1 SV=2	15585.3	15802	16847.9	19207.5	24397.2	27821.7	17478	20501.8	25092.4	28877.5	15528	16917.7	20338.1	6	6	6	7	8	7	5	4	7	5	6	5
325	P70168		4	4	24.44	0.00178973	1.91046	7204	7207	98438.9	Importin subunit beta-1 OS=Mus musculus OX=10090 GN=Kpnb1 PE=1 SV=2	367.544	318.857	409.71	420.829	567.768	468.609	620.903	550.232	315.535	297.476	352.171	302.78	416.034	0	0	2	0	0	0	4	4	0	0	0	0
326	Q3USB7		6	6	35.886	0.00580459	1.69336	7203	7201	124441	Inactive phospholipase C-like protein 1 OS=Mus musculus OX=10090 GN=Plcl1 PE=1 SV=3	347.368	320.423	419.983	380.179	541.34	589.467	421.221	469.727	368.347	307.124	408.836	467.795	420.151	0	0	0	0	6	6	0	0	5	0	0	0
327	Q8R0S2		11	11	65.5916	0.0952817	1.49275	7202	7203	108871	IQ motif and SEC7 domain-containing protein 1 OS=Mus musculus OX=10090 GN=Iqsec1 PE=1 SV=2	1097.7	1200.61	1388.69	1313.13	1025.02	784.94	1163.21	1114.02	1232.54	1019.36	1217.38	1105.22	1138.48	5	0	5	7	6	6	7	0	4	3	7	6
328	Q9D6R2		11	11	97.36	0.192275	1.18695	7203	7208	40095	Isocitrate dehydrogenase [NAD] subunit alpha_ mitochondrial OS=Mus musculus OX=10090 GN=Idh3a PE=1 SV=1	4736.38	4267.52	4562.89	4241.52	4798.46	4937.4	4617.79	4783.9	4733.33	4098.04	4154.85	4047.57	4498.3	12	11	12	10	13	11	11	10	12	12	11	12
329	P70404		5	5	31.1195	0.0488358	1.13004	7204	7207	43184.7	Isocitrate dehydrogenase [NAD] subunit gamma 1_ mitochondrial OS=Mus musculus OX=10090 GN=Idh3g PE=1 SV=1	1713.28	1737.73	1942.92	1773.2	1756.84	1786.83	1855.55	1863.23	1685.21	1605.64	1758.9	1712	1765.94	4	4	5	4	3	4	5	4	4	5	4	4
330	Q9D8B7		8	8	62.3726	0.33356	1.42512	7207	7203	35407.9	Junctional adhesion molecule C OS=Mus musculus OX=10090 GN=Jam3 PE=1 SV=2	3522.65	4712.7	3818.34	4367.57	2953.42	4136.82	4406.53	5461.07	4624.31	5480.17	4153.86	4685.42	4360.24	6	8	7	5	6	6	7	8	6	8	7	6
331	P33175		9	2	62.6846	0.187049	1.27907	7208	7207	117817	Kinesin heavy chain isoform 5A OS=Mus musculus OX=10090 GN=Kif5a PE=1 SV=3	5258.8	5683.83	5978.07	5473.28	5300.74	5804.24	5085.97	5932.95	5453.94	4764.69	6869.73	6200.58	5650.57	0	0	2	2	1	2	1	2	2	2	0	0
332	P28738		12	5	74.2146	0.567004	1.07292	7204	7207	109845	Kinesin heavy chain isoform 5C OS=Mus musculus OX=10090 GN=Kif5c PE=1 SV=3	1693.73	1656.18	1595.09	1681.43	1564.94	1649.68	1754.22	1611.76	1550.14	1587.09	1515.74	1667.37	1627.28	1	2	4	2	3	2	3	3	1	1	3	0
333	O88448		2	2	17.8555	0.0976734	1.86991	7201	7202	67061.6	Kinesin light chain 2 OS=Mus musculus OX=10090 GN=Klc2 PE=1 SV=1	468.063	275.687	220.084	177.663	302.939	263.625	219.629	201.846	236.861	230.362	248.899	271.781	259.787	0	0	0	0	2	0	0	0	2	0	2	2
334	Q61768		13	7	80.2481	0.999747	1.26868	7207	7202	110293	Kinesin-1 heavy chain OS=Mus musculus OX=10090 GN=Kif5b PE=1 SV=3	3494.95	10059	4370.13	8299.89	4877.1	10353.3	3845.66	10930.5	3279.77	12794.4	3456.37	10183	7162.01	4	3	2	4	4	2	3	3	3	5	3	3
335	P28740		6	6	41.1302	0.0781265	1.19719	7202	7203	80440.8	Kinesin-like protein KIF2A OS=Mus musculus OX=10090 GN=Kif2a PE=1 SV=2	852.305	811.888	904.307	857.182	777.623	693.732	813.272	783.492	790.145	848.313	792.508	772.408	808.098	4	0	6	0	0	0	5	6	4	0	5	4
336	Q9CPU0		4	4	25.8881	0.01577	1.73916	7203	7202	20980.7	Lactoylglutathione lyase OS=Mus musculus OX=10090 GN=Glo1 PE=1 SV=3	901.932	712.811	829.449	676.245	1433.53	1185.13	1197.63	1149.05	849.768	700.534	925.178	842.883	950.345	2	2	2	2	3	3	4	2	4	2	0	2
337	P02468		16	16	103.251	3.60612e-05	148.078	7202	7203	182944	Laminin subunit gamma-1 OS=Mus musculus OX=10090 GN=Lamc1 PE=1 SV=2	244.055	187.778	1832.22	1703.1	17.6643	6.21041	1698.32	1697.2	929.597	1168.38	32.5833	14.6507	794.314	0	0	15	14	0	0	14	14	7	8	0	0
338	Q9JJK2		6	5	35.594	0.0536061	1.23811	7204	7208	51518.7	LanC-like protein 2 OS=Mus musculus OX=10090 GN=Lancl2 PE=1 SV=1	1061.5	945.105	1030.44	892.182	1094.7	1018.69	1049.25	1081.9	901.962	875.297	884.755	836.548	972.695	5	3	4	2	4	0	3	5	5	3	4	3
339	P70202		3	3	18.9358	0.000621226	1.83687	7204	7208	25662.9	Latexin OS=Mus musculus OX=10090 GN=Lxn PE=1 SV=2	516.418	446.244	393.399	369.926	602.057	668.498	651.677	710.4	565.41	653.164	358.976	382.543	526.559	3	2	0	2	2	2	3	0	2	2	2	0
340	Q80Y17		13	12	93.5397	0.895232	1.04313	7204	7207	113873	Lethal(2) giant larvae protein homolog 1 OS=Mus musculus OX=10090 GN=Llgl1 PE=1 SV=1	2154.33	2162.75	2199.19	2104.34	2147.36	2135.97	2196.19	2153.36	2216.05	1953.68	2144.61	2134.42	2141.85	10	7	11	9	11	11	10	8	11	8	9	10
341	Q9JIA1		7	7	41.6846	0.222551	1.22984	7203	7208	64385.2	Leucine-rich glioma-inactivated protein 1 OS=Mus musculus OX=10090 GN=Lgi1 PE=1 SV=1	1268.37	1365.01	1526.9	1286.37	1726.04	1439.27	1337.37	1339.06	1337.34	1292.37	1273.46	1300.3	1374.32	0	5	0	0	6	6	0	6	0	2	5	4
342	Q8K4Z0		8	7	61.526	0.00371845	1.30316	7203	7208	63690.5	Leucine-rich repeat LGI family member 2 OS=Mus musculus OX=10090 GN=Lgi2 PE=2 SV=1	2042.02	2018.71	2264.19	2313.75	2306.41	2510.95	2180.51	2098.02	2325.94	2190.65	1789.58	1907.1	2162.32	6	6	6	6	6	6	7	6	7	6	6	6
343	Q8K406		18	18	167.069	0.0023607	1.36382	7207	7208	62559.1	Leucine-rich repeat LGI family member 3 OS=Mus musculus OX=10090 GN=Lgi3 PE=1 SV=1	6107.5	5703.56	6822.92	6496.16	5972.78	5862.82	5781.04	5889.61	6627.65	7359.57	5142.51	5113.42	6073.3	19	19	19	20	22	17	20	21	19	20	21	19
344	Q9D1G5		6	6	38.5163	0.0251752	2.08853	7204	7208	27159.4	Leucine-rich repeat-containing protein 57 OS=Mus musculus OX=10090 GN=Lrrc57 PE=1 SV=1	747.69	686.499	918.305	699.246	953.765	876.368	1110.72	959.878	1029.47	738.798	550.601	440.809	809.345	4	3	5	6	4	3	0	5	3	4	3	0
345	Q9D154		8	8	51.0456	0.141481	1.38461	7208	7207	42746.1	Leukocyte elastase inhibitor A OS=Mus musculus OX=10090 GN=Serpinb1a PE=1 SV=1	1686.43	1379.24	1529.3	1505.81	1322.82	1476.64	1631.79	1254.54	1048.64	1168.41	1453.43	1616.31	1422.78	6	4	4	4	6	4	6	2	5	5	7	5
346	Q61735		4	4	28.8624	0.0378269	1.28994	7204	7203	33610.8	Leukocyte surface antigen CD47 OS=Mus musculus OX=10090 GN=Cd47 PE=1 SV=2	5295.49	4625.88	5539.88	5281.83	4696.57	4624.43	6210.08	5813.49	4826.59	5518.17	6035.99	5697.24	5347.14	3	2	3	3	2	3	3	2	4	2	3	2
347	Q8BLK3		8	7	53.629	0.0740376	1.29542	7202	7208	38485.4	Limbic system-associated membrane protein OS=Mus musculus OX=10090 GN=Lsamp PE=1 SV=1	1934.42	1751.75	2181.94	1920.64	1854.8	1871.66	2075.54	1762.88	1592.18	1701.84	1533.22	1633.76	1817.89	3	4	3	4	6	5	6	4	4	2	4	4
348	P06151		4	2	28.1859	0.00099976	1.66453	7203	7208	36840.8	L-lactate dehydrogenase A chain OS=Mus musculus OX=10090 GN=Ldha PE=1 SV=3	339.746	287.54	337.666	305.425	457.743	424.114	409.219	399.488	286.871	290.899	266.994	262.8	339.042	1	0	1	1	2	2	1	0	0	0	0	0
349	P16125		15	13	154.938	0.0105184	1.32807	7203	7202	36857.5	L-lactate dehydrogenase B chain OS=Mus musculus OX=10090 GN=Ldhb PE=1 SV=2	16570.2	14341.8	13565.9	13281.1	18175.5	17479.2	16009.1	16164.9	14198.7	14930.3	15199.1	15137.8	15421.1	12	13	11	15	16	15	16	15	17	14	16	16
350	Q91VE0		2	2	12.0903	0.558155	1.46317	7204	7207	73174.1	Long-chain fatty acid transport protein 4 OS=Mus musculus OX=10090 GN=Slc27a4 PE=1 SV=1	438.698	996.868	1091.71	848.291	986.956	767.848	1129.39	886.131	621.899	755.602	938.614	929.33	865.944	0	1	2	0	0	0	2	0	0	0	0	0
351	Q91WC3		18	18	123.652	0.00397384	1.34775	7202	7203	79043.9	Long-chain-fatty-acid--CoA ligase 6 OS=Mus musculus OX=10090 GN=Acsl6 PE=1 SV=1	3652.98	3298.42	4130.13	3735.85	3032.39	2804	3791.83	3961.98	2870.78	3041.04	3562.17	3647.76	3460.78	12	9	17	12	13	12	13	11	12	8	11	9
352	P0DP60		4	4	34.1294	0.246963	1.26761	7207	7202	13405.5	Ly-6/neurotoxin-like protein 1 OS=Mus musculus OX=10090 GN=Lynx1 PE=1 SV=1	1823.56	2229.02	2024.24	1820.14	2115.42	2184.85	2027.12	2390.61	2478.2	2394.99	1973.71	2172.45	2136.19	0	3	4	0	0	0	5	3	5	0	0	5
353	Q9WUC3		2	2	14.4879	0.166611	1.20698	7207	7208	15296.4	Lymphocyte antigen 6H OS=Mus musculus OX=10090 GN=Ly6h PE=1 SV=2	1161.67	1023.51	1197.29	1035.36	1234.29	1200.64	1123.81	1120.15	1159.5	1275.77	1045.81	971.854	1129.14	2	2	2	2	2	2	2	2	2	2	2	2
354	Q8BYI6		3	2	17.8973	0.110583	1.64002	7203	7201	60938.1	Lysophosphatidylcholine acyltransferase 2 OS=Mus musculus OX=10090 GN=Lpcat2 PE=1 SV=1	150.953	197.785	253.562	175.606	319.478	252.459	250.481	278.23	189.503	186.69	173.295	215.142	220.265	0	0	0	0	0	0	2	2	0	0	0	0
355	Q99LR1		8	8	49.4888	0.0491503	1.33566	7208	7204	45669	Lysophosphatidylserine lipase ABHD12 OS=Mus musculus OX=10090 GN=Abhd12 PE=1 SV=2	2606.29	2327.96	2360.25	2003.54	2135.14	1944.72	1822.76	1951.33	2054.15	1757.65	2635.37	2405.52	2167.06	4	7	5	0	5	6	5	5	3	6	6	6
356	P34884		2	2	14.566	0.00503078	1.24212	7203	7208	12675.4	Macrophage migration inhibitory factor OS=Mus musculus OX=10090 GN=Mif PE=1 SV=2	3582.31	3675.01	3512.69	3698.86	4206.38	4382.35	3537.96	3797.49	4106.25	3990.7	3557.53	3357.04	3783.71	2	1	2	1	2	2	2	2	2	1	1	1
357	P04925		5	4	43.9153	0.515789	1.25868	7207	7208	28148.6	Major prion protein OS=Mus musculus OX=10090 GN=Prnp PE=1 SV=2	4275.12	3141.74	3928.38	3524.03	3608.65	2813.82	3639.68	3687.74	3707.13	4293.59	3433.79	2922.66	3581.36	5	5	5	3	5	5	5	5	3	5	5	3
358	P14152		11	11	95.2563	0.000413344	1.45762	7204	7202	36682.3	Malate dehydrogenase_ cytoplasmic OS=Mus musculus OX=10090 GN=Mdh1 PE=1 SV=3	14759	14591.3	13086.3	12366.2	17863	18368.8	17626.5	19473.6	15656.2	14817.8	17371	16986.9	16080.5	11	10	12	10	9	10	10	11	10	11	11	10
359	P08249		17	17	172.69	0.65712	1.19529	7202	7201	36067.7	Malate dehydrogenase_ mitochondrial OS=Mus musculus OX=10090 GN=Mdh2 PE=1 SV=3	24745.1	26175.5	31103.4	29761.6	28841.3	25741.1	31017.6	20695.9	26601	25582.7	28514.9	28471.9	27271	18	17	17	19	19	17	18	18	17	19	18	18
360	Q14BB9		4	4	31.9423	0.510997	1.34375	7201	7204	20660.8	MAP6 domain-containing protein 1 OS=Mus musculus OX=10090 GN=Map6d1 PE=1 SV=1	1306.03	982.157	1200.01	840.959	916.847	833.065	897.503	805.342	963.41	772.514	1086.63	884.398	957.406	2	4	3	5	1	5	4	5	4	4	4	3
361	A2AJI0		2	2	11.5912	0.019014	1.65245	7207	7202	93617.9	MAP7 domain-containing protein 1 OS=Mus musculus OX=10090 GN=Map7d1 PE=1 SV=1	24988.9	30037.5	20693.7	23656.6	31274.9	33315.8	21625.6	26273.6	33239.5	40047.1	25185.7	25477.1	27984.7	0	0	0	0	0	2	0	0	0	0	0	2
362	A2AG50		19	17	150.62	0.209249	1.27099	7208	7202	86449	MAP7 domain-containing protein 2 OS=Mus musculus OX=10090 GN=Map7d2 PE=1 SV=1	10891.7	12346.2	8943.2	10327.7	9675.41	10741.5	9606.95	11123.9	10184.9	11863.8	11912.5	12580.7	10849.9	13	11	12	8	10	12	9	10	12	9	13	13
363	Q8BL86		6	6	44.1424	0.647529	1.18418	7207	7202	31433.5	Metallo-beta-lactamase domain-containing protein 2 OS=Mus musculus OX=10090 GN=Mblac2 PE=1 SV=2	635.027	630.646	619.169	623.974	668.178	683.245	654.559	699.03	639.548	832.559	623.691	778.248	673.99	3	4	5	3	3	5	6	3	4	3	4	4
364	Q9JLZ3		6	6	45.0971	0.126088	1.25947	7203	7201	33680.2	Methylglutaconyl-CoA hydratase_ mitochondrial OS=Mus musculus OX=10090 GN=Auh PE=1 SV=1	2415.35	2141.27	2629.37	2299.94	2916.99	2821.94	2317.55	2265.45	2774.05	2369.82	2375.9	2544.71	2489.36	3	5	0	5	3	5	3	5	5	4	5	4
365	Q9CRB9		5	5	39.631	0.3089	1.5388	7204	7203	26562.7	MICOS complex subunit Mic19 OS=Mus musculus OX=10090 GN=Chchd3 PE=1 SV=1	1400.21	1440.03	1225.17	1395.46	741.224	1368.73	1507.38	1739.43	1480.47	1530.88	1330.59	1466.31	1385.49	3	2	3	5	3	2	2	3	2	2	4	3
366	Q91VN4		2	2	11.9831	0.398497	1.34199	7201	7204	30194.1	MICOS complex subunit Mic25 OS=Mus musculus OX=10090 GN=Chchd6 PE=1 SV=2	831.273	644.992	767.424	651.989	643.578	563.404	483.44	616.62	716.462	602.852	752.65	620.365	657.921	0	2	0	0	2	2	0	0	0	0	0	0
367	Q8CAQ8		23	23	177.223	0.504718	1.19213	7202	7208	84299.4	MICOS complex subunit Mic60 OS=Mus musculus OX=10090 GN=Immt PE=1 SV=1	2990.4	2785.83	3234.08	3012.95	3228.94	2977.5	3173.57	2272.29	2942.93	3074.99	2731.39	2508.83	2911.14	18	20	19	21	23	21	22	18	22	18	17	18
368	P27546		22	22	171.411	0.0292514	1.30266	7201	7204	118000	Microtubule-associated protein 4 OS=Mus musculus OX=10090 GN=Map4 PE=1 SV=3	4455.68	5176.07	3900.88	3694.68	4353.7	4579.68	3493.4	3900.53	4083.94	4033.76	4200.35	4427.16	4191.65	16	15	18	21	19	20	19	21	14	12	14	18
369	Q7TSJ2		48	48	391.689	6.65065e-05	1.74762	7207	7203	96735	Microtubule-associated protein 6 OS=Mus musculus OX=10090 GN=Map6 PE=1 SV=2	8964.97	8835.89	8932.75	8761.64	6543.75	6908.24	7421.77	7042.52	11145.7	12363.2	9332.83	9573.71	8818.92	41	43	38	43	40	41	38	39	43	37	46	44
370	Q8R001		5	4	37.9259	0.833527	1.26217	7204	7208	37174.3	Microtubule-associated protein RP/EB family member 2 OS=Mus musculus OX=10090 GN=Mapre2 PE=1 SV=1	917.383	1224	887.88	1124.24	1053.46	1287.79	1055.37	1382.52	908.43	1237.9	781.014	1150.5	1084.21	4	4	3	4	5	4	5	4	3	0	0	3
371	Q6PER3		4	3	24.9241	0.0290329	1.35353	7204	7207	32251.4	Microtubule-associated protein RP/EB family member 3 OS=Mus musculus OX=10090 GN=Mapre3 PE=1 SV=1	884.732	881.648	996.401	857.178	936.668	942.78	911.315	996.484	757.526	651.978	769.085	834.625	868.368	1	1	2	2	3	3	2	2	2	2	2	2
372	P10637		17	17	130.608	0.0055488	1.38475	7208	7207	76585.7	Microtubule-associated protein tau OS=Mus musculus OX=10090 GN=Mapt PE=1 SV=3	9472.14	10247.8	8965.56	8738.54	9675.16	10287.8	9134.4	10010.3	8349.58	8211.74	10964.9	11968.4	9668.86	17	13	17	14	16	14	14	14	15	13	16	16
373	Q91VR7		4	2	37.0883	0.0888296	1.28744	7208	7207	14329.5	Microtubule-associated proteins 1A/1B light chain 3A OS=Mus musculus OX=10090 GN=Map1lc3a PE=1 SV=1	5114.02	4505.79	4786.01	4906.28	4583.21	3847.7	4217.25	4676.8	4147.65	4182.21	5632.33	5091.89	4640.93	3	3	3	3	3	3	3	3	3	3	3	3
374	Q9CQV6		4	2	43.0491	0.10676	1.28257	7208	7203	14616.9	Microtubule-associated proteins 1A/1B light chain 3B OS=Mus musculus OX=10090 GN=Map1lc3b PE=1 SV=3	3779.52	3382.63	3634.15	3566.09	3425.93	2796.07	3311.29	3000.58	3414.63	3265.61	4149.07	3831.1	3463.06	2	4	3	4	4	2	4	4	4	3	4	4
375	Q9CR62		8	8	56.9736	0.00670822	2.90611	7203	7207	34326.1	Mitochondrial 2-oxoglutarate/malate carrier protein OS=Mus musculus OX=10090 GN=Slc25a11 PE=1 SV=3	825.672	489.988	583.564	436.911	1414.18	1335.23	514.642	518.06	547.615	398.466	1124.61	1013.46	766.868	4	3	4	2	6	8	5	6	5	4	6	4
376	Q791V5		4	4	30.2563	0.0863122	1.17512	7207	7201	34126.5	Mitochondrial carrier homolog 2 OS=Mus musculus OX=10090 GN=Mtch2 PE=1 SV=1	775.46	793.342	961.925	867.396	842.407	861.03	824.219	948.25	925.039	918.487	809.791	801.444	860.732	2	3	3	4	4	4	3	5	4	2	0	3
377	Q9CQ92		2	2	12.2569	0.147282	2.01078	7204	7201	17065.7	Mitochondrial fission 1 protein OS=Mus musculus OX=10090 GN=Fis1 PE=1 SV=1	475.706	379.891	624.542	598.514	566.01	386.066	822.651	897.764	333.158	556.834	604.737	367.49	551.113	1	1	2	0	2	0	0	0	0	2	2	1
378	Q9D6M3		3	3	19.9629	0.244302	1.44958	7202	7208	35126.7	Mitochondrial glutamate carrier 1 OS=Mus musculus OX=10090 GN=Slc25a22 PE=1 SV=1	546.196	417.411	748.143	607.634	564.197	432.845	655.727	519.924	756.19	583.69	527.608	407.679	563.937	3	2	3	0	2	0	3	2	2	3	0	0
379	P62075		4	4	38.3376	0.0218483	1.40102	7201	7204	10686.1	Mitochondrial import inner membrane translocase subunit Tim13 OS=Mus musculus OX=10090 GN=Timm13 PE=1 SV=1	3450.66	2977.12	3268.38	3002.09	2814.75	2682.98	2436.05	2151.87	2612.55	2214.77	2482.36	2521.33	2717.91	5	3	5	5	5	2	5	3	2	5	5	4
380	Q9WVA2		4	4	26.844	0.00104663	1.43036	7202	7203	11270.6	Mitochondrial import inner membrane translocase subunit Tim8 A OS=Mus musculus OX=10090 GN=Timm8a1 PE=1 SV=1	2346.07	2539.29	2783.16	2740.86	1995.16	1866.83	2264.72	2320.57	2540.38	2745.02	1924.93	2093.43	2346.7	2	2	3	2	1	3	2	1	0	3	3	4
381	Q9WV98		2	2	18.7965	0.261173	1.30019	7207	7203	10572	Mitochondrial import inner membrane translocase subunit Tim9 OS=Mus musculus OX=10090 GN=Timm9 PE=1 SV=1	2330.79	2879.95	2553.16	2611.71	2104.82	2098.8	2312.35	2776.05	2536.67	2928.85	2425.53	2728.25	2523.91	2	2	3	3	0	2	1	2	3	2	0	2
382	Q9CZW5		13	13	87.1686	0.275155	1.16314	7201	7208	68331.7	Mitochondrial import receptor subunit TOM70 OS=Mus musculus OX=10090 GN=Tomm70 PE=1 SV=2	1441.37	1585.17	1461.33	1510.21	1537.32	1356.8	1433.48	1502.93	1387.69	1536.14	1267.23	1334.81	1446.21	7	9	8	6	7	8	9	6	6	6	9	6
383	Q9Z2I0		8	8	54.7076	0.0420869	1.43042	7202	7208	83673.1	Mitochondrial proton/calcium exchanger protein OS=Mus musculus OX=10090 GN=Letm1 PE=1 SV=1	1259.73	1072.33	1507.57	1399.97	1042.6	1126.97	1120.49	1191.61	1267.29	1133.28	942.754	1089.89	1179.54	6	8	7	0	7	8	7	0	5	0	0	0
384	Q9D023		2	2	19.8016	0.131585	1.33387	7202	7203	14343	Mitochondrial pyruvate carrier 2 OS=Mus musculus OX=10090 GN=Mpc2 PE=1 SV=1	2620.35	1978.12	2517.03	2186.12	1811.39	1714.55	1965.42	1903.53	2067.98	2029.34	1968.33	1786.69	2045.74	1	3	3	0	1	3	3	1	3	3	3	3
385	P26041		31	18	288.337	0.315044	1.22853	7201	7204	67881.2	Moesin OS=Mus musculus OX=10090 GN=Msn PE=1 SV=3	6165.66	6408.77	5671.25	6052.44	4856.13	5379.9	4631.69	5603.67	5257.04	6875.25	5402.63	5406.7	5642.59	16	14	18	21	15	20	15	17	20	19	16	20
386	P53986		2	1	20.4013	0.0594827	1.2665	7202	7203	53894.6	Monocarboxylate transporter 1 OS=Mus musculus OX=10090 GN=Slc16a1 PE=1 SV=1	930.368	844.908	1091.72	979.062	789.735	845.306	1002.01	1008.22	861.895	898.961	790.425	923.351	913.831	2	0	2	2	0	0	0	0	2	0	2	2
387	O08539		19	17	212.586	0.827656	1.17737	7203	7207	64698.4	Myc box-dependent-interacting protein 1 OS=Mus musculus OX=10090 GN=Bin1 PE=1 SV=1	19404.6	16410	18933.7	15546.4	19461.2	17472	17257.3	15492.2	18801.3	12567.8	18723.3	16889.9	17246.6	21	19	22	23	21	18	21	16	23	22	17	17
388	P04370		19	19	295.485	0.00762091	1.24336	7207	7204	27167.7	Myelin basic protein OS=Mus musculus OX=10090 GN=Mbp PE=1 SV=2	3.62631e+06	3.39771e+06	3.04783e+06	2.98243e+06	2.99411e+06	2.97223e+06	2.91809e+06	2.81564e+06	3.3691e+06	3.75996e+06	3.3814e+06	3.65281e+06	3.24314e+06	20	21	20	19	22	19	21	16	18	17	24	25
389	P24526		9	9	72.7057	4.30263e-10	21.7599	7204	7208	15049.5	Myelin P2 protein OS=Mus musculus OX=10090 GN=Pmp2 PE=2 SV=2	1312.79	1274.33	2337.67	2212.55	189.27	171.366	3419.49	3410.28	2479.34	2528.34	159.49	154.379	1637.44	6	5	9	7	0	0	8	9	8	7	0	0
390	P27573		13	13	208.431	8.91464e-11	18.5415	7207	7208	27792.9	Myelin protein P0 OS=Mus musculus OX=10090 GN=Mpz PE=1 SV=1	524740	508545	980217	921485	59946.2	59684.4	954039	1.01299e+06	1.00057e+06	1.02458e+06	54007.8	55214.9	596335	14	18	20	18	11	11	16	16	17	20	8	12
391	P60202		18	18	216.919	0.0058686	1.22319	7201	7202	30875.6	Myelin proteolipid protein OS=Mus musculus OX=10090 GN=Plp1 PE=1 SV=2	1.93213e+06	1.94629e+06	1.59342e+06	1.57734e+06	1.9552e+06	1.90952e+06	1.60943e+06	1.60119e+06	1.74994e+06	1.98613e+06	1.75314e+06	1.81422e+06	1.78566e+06	17	17	18	17	16	19	14	19	19	18	17	21
392	P20917		18	18	240.413	0.0276277	1.2951	7204	7201	70243.4	Myelin-associated glycoprotein OS=Mus musculus OX=10090 GN=Mag PE=1 SV=3	84558.6	94151.6	100141	95649.1	106299	94168.7	116497	114950	100137	104527	96235.1	97255	100381	26	24	26	25	27	29	27	29	27	27	28	24
393	Q9D2P8		11	11	149.779	0.191977	1.35203	7207	7202	19596.5	Myelin-associated oligodendrocyte basic protein OS=Mus musculus OX=10090 GN=Mobp PE=1 SV=1	62778.7	86108.1	70312	78316.1	93868.1	96310.5	82649	80793.3	88396.8	112553	74685.2	83877.9	84220.7	17	15	14	13	13	12	13	14	16	13	15	13
394	Q61885		19	19	236.997	0.012275	1.12597	7208	7204	28670.2	Myelin-oligodendrocyte glycoprotein OS=Mus musculus OX=10090 GN=Mog PE=1 SV=1	171528	175875	156407	158010	173266	172162	151256	158907	156328	165996	170794	178441	165748	13	16	22	21	22	18	23	22	19	21	18	17
395	O35682		3	3	23.1687	0.00189417	1.77759	7203	7208	36026	Myeloid-associated differentiation marker OS=Mus musculus OX=10090 GN=Myadm PE=1 SV=2	1544.55	1406.17	1743.06	1470.36	2206.96	2272.51	2122.2	1860	1614.51	1566.24	1211.78	1308.18	1693.88	2	1	2	2	3	1	3	2	1	1	1	1
396	P05977		3	2	18.2772	0.000451043	6.7224	7207	7201	20708.6	Myosin light chain 1/3_ skeletal muscle isoform OS=Mus musculus OX=10090 GN=Myl1 PE=1 SV=2	39.5634	46.3587	240.281	276.237	197.904	223.237	195.639	126.245	335.933	241.67	113.959	84.9235	176.829	0	0	2	2	1	0	0	0	1	0	0	0
397	Q8CI43		3	2	20.1978	0.006741	3.26353	7204	7201	22863	Myosin light chain 6B OS=Mus musculus OX=10090 GN=Myl6b PE=1 SV=1	40.2257	61.4391	95.5476	101.735	155.701	126.552	143.036	188.751	59.1217	77.2303	124.133	91.1257	105.383	0	1	1	1	0	1	0	1	0	0	0	1
398	Q60605		7	5	56.4386	0.000219846	2.38003	7208	7201	17101.2	Myosin light polypeptide 6 OS=Mus musculus OX=10090 GN=Myl6 PE=1 SV=3	6817.16	6339.88	8901.92	8144.55	10585.4	9464.71	10870.5	10576.7	11080.3	13199.4	15272.8	16041.4	10607.9	5	5	6	6	5	4	4	4	5	5	4	6
399	Q3THE2		8	8	68.1058	0.708527	1.16125	7204	7202	19836.2	Myosin regulatory light chain 12B OS=Mus musculus OX=10090 GN=Myl12b PE=1 SV=2	2849.4	2351.08	2592.52	2163.04	2637.06	2385.8	2957.35	2565.01	2549.54	2702.01	2713.94	2562.2	2585.75	7	6	9	7	7	8	9	7	7	6	6	8
400	Q61879		67	51	512.147	0.0406663	1.37243	7207	7204	229966	Myosin-10 OS=Mus musculus OX=10090 GN=Myh10 PE=1 SV=2	17172.5	15653.9	15152.2	12586.5	16875.6	14485.7	13378.5	12500.1	16946.3	18570.2	17836.3	17082.5	15686.7	32	29	34	30	32	33	43	39	34	36	28	32
401	Q6URW6		37	27	245.93	0.0024099	1.71393	7207	7202	229498	Myosin-14 OS=Mus musculus OX=10090 GN=Myh14 PE=1 SV=1	3134.24	2633.81	2652.17	2775.92	3802.63	4307.22	3402.47	3480.78	4340.48	4962.91	2771.52	3021.71	3440.49	20	20	19	17	21	17	22	18	16	21	14	19
402	Q8VDD5		31	17	216.453	0.0597988	1.37574	7201	7204	227570	Myosin-9 OS=Mus musculus OX=10090 GN=Myh9 PE=1 SV=4	1924.57	1837.37	1947.18	1545.23	1478.52	1290.32	1368.58	1365.89	1765.73	1495.27	1885.27	1721.42	1635.44	8	7	8	7	11	5	9	8	7	6	7	12
403	P26645		5	5	39.0538	0.00408946	1.74668	7204	7208	29718.4	Myristoylated alanine-rich C-kinase substrate OS=Mus musculus OX=10090 GN=Marcks PE=1 SV=2	1542.61	1620.18	1194.12	1180.44	1534.19	1675.68	1471.41	1828.36	1471.51	1223.79	951.005	938.158	1385.95	4	3	3	4	4	6	3	5	6	3	6	2
404	Q99LD8		5	5	32.6953	0.00243189	2.2587	7204	7207	29988	N(G)_N(G)-dimethylarginine dimethylaminohydrolase 2 OS=Mus musculus OX=10090 GN=Ddah2 PE=1 SV=1	443.336	408.994	676.667	576.187	895.983	759.76	1014.92	836.527	470.001	349.693	498.055	450.95	615.089	2	3	3	4	5	4	4	4	3	3	3	2
405	Q8BH82		6	6	35.2433	0.563083	1.27842	7203	7204	46215.1	N-acyl-phosphatidylethanolamine-hydrolyzing phospholipase D OS=Mus musculus OX=10090 GN=Napepld PE=1 SV=1	568.349	539.871	554.199	461.082	655.713	618.906	602.201	394.827	510.309	615.637	568.281	568.048	554.785	4	5	0	4	2	5	4	0	0	3	4	5
406	Q8VDQ8		37	37	449.255	0.0270774	1.28437	7201	7202	43883.6	NAD-dependent protein deacetylase sirtuin-2 OS=Mus musculus OX=10090 GN=Sirt2 PE=1 SV=2	143520	130815	113350	100244	126656	122796	118028	122582	121556	125165	123489	122414	122551	41	40	43	40	36	42	43	45	48	45	45	43
407	Q59J78		4	4	25.559	0.0142273	1.47827	7202	7207	19627.9	NADH dehydrogenase [ubiquinone] 1 alpha subcomplex assembly factor 2 OS=Mus musculus OX=10090 GN=Ndufaf2 PE=1 SV=1	270.321	320.899	331.564	306.097	299.238	325.795	306.818	301.899	230.791	200.566	278.862	295.907	289.063	3	2	3	0	3	3	0	2	4	2	3	1
408	Q99LC3		13	13	104.839	0.366756	1.23907	7207	7204	40888.6	NADH dehydrogenase [ubiquinone] 1 alpha subcomplex subunit 10_ mitochondrial OS=Mus musculus OX=10090 GN=Ndufa10 PE=1 SV=1	9704.93	7435.59	8979.09	7167.98	7451.53	7404.65	6999.79	7058.01	8894.62	8523.92	8998.59	8092.99	8059.31	8	11	11	10	10	11	14	10	11	12	9	9
409	Q7TMF3		7	7	68.1015	0.00103516	1.82191	7204	7203	17143.5	NADH dehydrogenase [ubiquinone] 1 alpha subcomplex subunit 12 OS=Mus musculus OX=10090 GN=Ndufa12 PE=1 SV=2	7358.16	7529.11	7674.15	7136.99	6174.75	6931.82	11905	11973.9	8174.54	6940.04	7468.13	7991.5	8104.85	8	7	9	7	7	7	7	7	8	6	6	6
410	Q9ERS2		7	7	56.7549	0.163215	1.15075	7201	7208	16859.7	NADH dehydrogenase [ubiquinone] 1 alpha subcomplex subunit 13 OS=Mus musculus OX=10090 GN=Ndufa13 PE=1 SV=3	4532.05	3875.01	4285.15	4093.84	3680.25	3673.32	3745.54	4019.05	3976.05	4041.94	3795.33	3510.43	3935.66	4	4	5	4	2	4	4	4	6	6	4	4
411	Q9CQ75		6	6	43.9636	0.000769181	1.56233	7207	7202	11029.7	NADH dehydrogenase [ubiquinone] 1 alpha subcomplex subunit 2 OS=Mus musculus OX=10090 GN=Ndufa2 PE=1 SV=3	17574	18483.1	14907.5	15855.2	19628.4	19854.1	16009.2	18072.6	23311.6	24750	17213	16767.7	18535.5	3	3	2	4	5	4	4	5	4	3	3	3
412	Q9CPP6		9	8	80.2525	0.24681	1.38366	7208	7204	13416.8	NADH dehydrogenase [ubiquinone] 1 alpha subcomplex subunit 5 OS=Mus musculus OX=10090 GN=Ndufa5 PE=1 SV=3	4370.56	3444.5	3993.78	2827.69	4085.27	3534.56	2893.91	2845.06	3388.24	3451.87	4034.04	3906.74	3564.69	8	8	9	6	8	7	8	7	8	10	7	8
413	Q9CQZ5		4	4	36.5735	0.172135	1.21508	7207	7203	15282.8	NADH dehydrogenase [ubiquinone] 1 alpha subcomplex subunit 6 OS=Mus musculus OX=10090 GN=Ndufa6 PE=1 SV=1	4546.74	3872.83	4691	4219.56	3989.34	3470.66	3910.26	4171.56	4564.08	4500.44	3967.08	3551.93	4121.29	5	3	4	4	4	4	5	5	5	5	5	3
414	Q9Z1P6		3	3	20.9626	0.0154329	1.36803	7207	7208	12632.6	NADH dehydrogenase [ubiquinone] 1 alpha subcomplex subunit 7 OS=Mus musculus OX=10090 GN=Ndufa7 PE=1 SV=3	2483.74	2671.2	2912.79	3064.15	2503.59	2608.39	2689.03	2810.06	3096.61	3679.29	2396.96	2556.06	2789.32	2	3	2	2	2	2	2	3	2	2	2	2
415	Q9DCJ5		5	5	53.9299	0.298873	1.31908	7207	7203	20448.3	NADH dehydrogenase [ubiquinone] 1 alpha subcomplex subunit 8 OS=Mus musculus OX=10090 GN=Ndufa8 PE=1 SV=3	5247.27	5273.29	5388.17	6173.35	4605.76	5065.52	4848.64	6112.33	5790.92	6966.29	4578.09	5515.28	5463.74	4	6	7	7	6	5	6	7	7	7	7	6
416	Q9DC69		11	10	102.368	0.239342	1.46095	7207	7201	42639.3	NADH dehydrogenase [ubiquinone] 1 alpha subcomplex subunit 9_ mitochondrial OS=Mus musculus OX=10090 GN=Ndufa9 PE=1 SV=2	3142.81	3944.39	4682.34	4742.73	4750.96	4272.23	5360.34	3512.19	5057.09	5296.98	4050.92	3615.29	4369.02	9	10	11	11	9	8	11	11	10	10	10	9
417	P0DN34		2	2	21.6057	0.658794	1.456	7201	7204	7011.15	NADH dehydrogenase [ubiquinone] 1 beta subcomplex subunit 1 OS=Mus musculus OX=10090 GN=Ndufb1 PE=1 SV=1	1693.52	1183.48	1778.39	1085.56	1571.29	1295.33	1519.47	456.484	1427.35	1370.01	1047.69	984.577	1284.43	3	3	3	0	3	0	3	0	3	3	1	0
418	Q9DCS9		6	6	47.1277	0.147564	1.26341	7203	7208	21309	NADH dehydrogenase [ubiquinone] 1 beta subcomplex subunit 10 OS=Mus musculus OX=10090 GN=Ndufb10 PE=1 SV=3	8776.66	8341.73	10934.9	9480.14	10814.6	9856.48	10683.9	9824.54	9910.16	7989.06	7616.78	8744.57	9414.45	5	5	6	5	5	6	4	5	6	6	5	4
419	O09111		8	8	54.5161	0.0231262	1.37195	7207	7208	17500.8	NADH dehydrogenase [ubiquinone] 1 beta subcomplex subunit 11_ mitochondrial OS=Mus musculus OX=10090 GN=Ndufb11 PE=1 SV=2	828.273	986.664	1022.57	931.707	1057.95	984.554	849.533	911.642	1140.75	1139.27	845.441	816.439	959.566	6	6	6	6	6	5	5	6	3	5	2	8
420	Q9CQZ6		2	2	21.4063	0.113169	1.46537	7207	7204	11692.2	NADH dehydrogenase [ubiquinone] 1 beta subcomplex subunit 3 OS=Mus musculus OX=10090 GN=Ndufb3 PE=1 SV=1	1803.4	2115.7	2104.86	1924.87	1776.41	1581.05	1511.67	1701	2008.87	2698.88	1716.82	1851.65	1899.6	2	3	2	3	2	3	3	3	2	1	2	0
421	Q9CQC7		5	5	60.819	0.0701618	1.19975	7202	7201	15081.3	NADH dehydrogenase [ubiquinone] 1 beta subcomplex subunit 4 OS=Mus musculus OX=10090 GN=Ndufb4 PE=1 SV=3	4637.25	4503.25	5631.3	5335.04	4968.91	4994.14	4948.09	5321.95	5076.35	5880.26	4816.78	4943.42	5088.06	5	6	5	7	8	7	6	6	8	6	4	5
422	Q9CQH3		5	5	44.9263	0.12121	1.48522	7203	7208	21767.3	NADH dehydrogenase [ubiquinone] 1 beta subcomplex subunit 5_ mitochondrial OS=Mus musculus OX=10090 GN=Ndufb5 PE=1 SV=1	3453.17	2635.48	3442.89	2902.67	4255.5	3576.18	3467.73	3181.68	3182.2	3174.08	2621.7	2651.37	3212.05	4	4	4	5	6	4	7	5	5	0	5	5
423	Q3UIU2		3	3	34.6827	0.332936	1.30126	7204	7208	15515.1	NADH dehydrogenase [ubiquinone] 1 beta subcomplex subunit 6 OS=Mus musculus OX=10090 GN=Ndufb6 PE=1 SV=3	1871.01	1440.38	1864.96	1502.66	1750.64	1599.03	1867.37	1718.59	1722.53	1741.84	1451.61	1304.15	1652.9	5	5	5	0	5	5	5	5	5	5	3	0
424	Q9CR61		3	3	28.3793	0.144814	1.38173	7204	7203	16558.9	NADH dehydrogenase [ubiquinone] 1 beta subcomplex subunit 7 OS=Mus musculus OX=10090 GN=Ndufb7 PE=1 SV=3	2294.96	2405.94	2487.67	2799.57	1977.25	2298.49	2636.08	3271.83	2543.52	2868.7	2049.75	2502.61	2511.36	0	0	3	4	3	0	3	4	3	4	0	3
425	Q9D6J5		5	5	39.693	0.00258057	1.52302	7207	7203	21932.9	NADH dehydrogenase [ubiquinone] 1 beta subcomplex subunit 8_ mitochondrial OS=Mus musculus OX=10090 GN=Ndufb8 PE=1 SV=1	2822.08	2485.66	2843.17	2822.19	2008.51	2037.59	2542.02	2684.21	3168.17	2994.1	2821.4	2552.51	2648.47	4	6	5	5	5	4	6	4	5	5	5	5
426	Q9CQJ8		7	7	66.9321	0.00925935	1.28134	7207	7208	22269.3	NADH dehydrogenase [ubiquinone] 1 beta subcomplex subunit 9 OS=Mus musculus OX=10090 GN=Ndufb9 PE=1 SV=3	5517.91	5523.43	6211.61	5788.49	5660.44	5322.55	5391.79	5543.33	5850.33	6475.97	4837.45	4782.44	5575.48	6	6	8	7	6	7	4	7	5	5	5	5
427	Q9CQ54		6	6	55.8147	0.0999702	1.44953	7207	7204	14220.7	NADH dehydrogenase [ubiquinone] 1 subunit C2 OS=Mus musculus OX=10090 GN=Ndufc2 PE=1 SV=1	3916.26	3437.46	4528.37	3954.72	3658.78	3061.55	2874.2	3589.06	4405.47	4963.25	3474.48	4059.32	3826.91	4	5	6	6	4	4	5	6	2	5	4	4
428	Q91YT0		16	16	147.151	0.0722418	1.30558	7202	7203	51518.6	NADH dehydrogenase [ubiquinone] flavoprotein 1_ mitochondrial OS=Mus musculus OX=10090 GN=Ndufv1 PE=1 SV=1	6206.8	5626.63	7401.31	6174.26	5479	4919.08	6856.19	6230.93	6502.76	6967.22	5963.38	5962.91	6190.87	18	17	18	14	15	19	21	18	18	19	16	16
429	Q9D6J6		7	7	72.4776	0.0989923	1.21807	7202	7208	27627.6	NADH dehydrogenase [ubiquinone] flavoprotein 2_ mitochondrial OS=Mus musculus OX=10090 GN=Ndufv2 PE=1 SV=2	6314.09	5936.63	7663.56	6976.67	6771.12	5970	6612.22	6454.96	6651.12	7605.56	6137.45	5881.77	6581.26	10	10	9	8	9	6	7	9	8	6	9	9
430	Q91WD5		10	10	93.4783	0.040642	1.28653	7203	7201	53025	NADH dehydrogenase [ubiquinone] iron-sulfur protein 2_ mitochondrial OS=Mus musculus OX=10090 GN=Ndufs2 PE=1 SV=1	2357.41	2684.18	2915.97	2918.37	3388.22	3097.95	2891.81	2853.41	3083.47	3117.85	2707.95	3019.52	2919.68	5	7	8	7	6	9	9	9	8	9	9	6
431	Q9DCT2		10	10	83.8152	0.1439	1.43592	7207	7201	30320.4	NADH dehydrogenase [ubiquinone] iron-sulfur protein 3_ mitochondrial OS=Mus musculus OX=10090 GN=Ndufs3 PE=1 SV=2	6374	9300.55	9964.08	10354.1	9725.2	9599.79	10534	9271.77	11304.1	11203.3	10467.9	10811.1	9909.15	9	8	9	9	10	7	9	9	9	10	8	7
432	Q9CXZ1		3	3	27.269	0.412606	1.17168	7201	7208	19841.8	NADH dehydrogenase [ubiquinone] iron-sulfur protein 4_ mitochondrial OS=Mus musculus OX=10090 GN=Ndufs4 PE=1 SV=3	2738.82	2350.33	2387.84	2349.81	2281.92	2322.27	2208.96	2302.55	2456.42	2045.91	2190.18	2153.28	2315.69	2	4	3	4	4	4	4	3	3	2	3	0
433	Q99LY9		7	7	49.9578	0.00774055	1.48058	7203	7202	12875.8	NADH dehydrogenase [ubiquinone] iron-sulfur protein 5 OS=Mus musculus OX=10090 GN=Ndufs5 PE=1 SV=3	15729.6	17518.9	12214.9	12425.3	17633.2	18848.7	11354.7	13447.7	14815.9	16717.2	14428.4	15269.4	15033.7	1	5	0	5	3	5	3	6	1	3	5	4
434	P52503		7	7	83.9133	0.0052999	1.28874	7207	7203	13190.9	NADH dehydrogenase [ubiquinone] iron-sulfur protein 6_ mitochondrial OS=Mus musculus OX=10090 GN=Ndufs6 PE=1 SV=2	5704.37	5995.03	5909.8	6008.66	4878.88	5014.1	5144.98	5767.55	6483.2	6266.28	5295.73	5321.12	5649.14	9	9	11	7	11	11	9	9	9	8	11	8
435	Q9DC70		2	2	13.8385	0.0296543	1.25611	7203	7201	24968.1	NADH dehydrogenase [ubiquinone] iron-sulfur protein 7_ mitochondrial OS=Mus musculus OX=10090 GN=Ndufs7 PE=1 SV=1	1855.5	1829.61	1982.53	1913.93	2176.4	2452.52	2285.08	2105.54	2095.17	1871.46	1833.5	1888.32	2024.13	1	1	2	2	2	1	2	2	2	1	1	1
436	Q8K3J1		4	4	37.9761	0.206457	1.30899	7203	7208	24494.6	NADH dehydrogenase [ubiquinone] iron-sulfur protein 8_ mitochondrial OS=Mus musculus OX=10090 GN=Ndufs8 PE=1 SV=1	3893.3	3647.42	4446.63	3820.6	5003.66	4501.05	4195.59	3661.74	4002.64	3391.7	3293.63	3967.48	3985.45	3	3	3	5	2	2	2	2	3	3	3	3
437	Q9DCN2		6	6	42.7745	0.0214855	1.40298	7202	7203	34355.8	NADH-cytochrome b5 reductase 3 OS=Mus musculus OX=10090 GN=Cyb5r3 PE=1 SV=3	1202.1	1004.53	1447.49	1410.71	1050.25	986.991	1265.16	1304.43	1248.09	1116.88	1204.72	1142.89	1198.69	4	4	7	3	4	0	5	6	3	4	4	4
438	Q91VD9		32	32	271.166	0.430126	1.12757	7202	7208	80803.5	NADH-ubiquinone oxidoreductase 75 kDa subunit_ mitochondrial OS=Mus musculus OX=10090 GN=Ndufs1 PE=1 SV=2	6126.34	5245.2	6630.08	5836.33	5687.67	5615.53	6112.81	5792.65	6034.85	6166.17	5687.86	5368.18	5858.64	30	32	31	28	29	27	29	26	33	29	27	32
439	P13595		24	22	232.772	0.000103326	1.51254	7203	7202	120226	Neural cell adhesion molecule 1 OS=Mus musculus OX=10090 GN=Ncam1 PE=1 SV=3	11059.1	11339.2	10036.4	9636.56	14705.1	15051.1	13009.6	14129.6	10393.8	9766.12	11863	11635.1	11885.4	22	22	25	26	24	24	25	26	23	26	24	22
440	Q91X97		3	2	25.9859	0.000741443	2.18878	7203	7201	22359.4	Neurocalcin-delta OS=Mus musculus OX=10090 GN=Ncald PE=1 SV=4	262.183	330.515	295.216	326.537	672.737	624.548	411.305	481.005	288.264	321.802	300.052	301.655	384.652	1	0	0	2	2	2	1	2	0	0	0	2
441	Q9Z0E0		6	6	35.4945	0.0498098	1.87108	7204	7202	80321.1	Neurochondrin OS=Mus musculus OX=10090 GN=Ncdn PE=1 SV=1	418.139	478.739	379.33	495.753	619.791	848.393	719.021	918.328	462.136	681.89	425.228	464.978	575.977	5	0	0	0	3	5	5	5	0	0	0	4
442	Q810U3		26	23	220.62	0.185698	1.25977	7202	7203	138774	Neurofascin OS=Mus musculus OX=10090 GN=Nfasc PE=1 SV=1	7047.77	6036.99	7271.66	6509.58	5444.52	5494.98	6048.85	6315.92	5470.32	6592.64	5881.68	5769.52	6157.03	23	22	25	23	25	24	27	21	26	22	21	23
443	P19246		54	46	704.1	0.0319183	1.20799	7202	7203	117280	Neurofilament heavy polypeptide OS=Mus musculus OX=10090 GN=Nefh PE=1 SV=3	127113	118663	128126	125884	105952	104323	122643	117687	117674	130930	120313	126053	120447	60	60	63	62	55	52	57	59	58	62	60	60
444	P08551		56	45	786.791	0.00804184	1.50406	7207	7203	61565.6	Neurofilament light polypeptide OS=Mus musculus OX=10090 GN=Nefl PE=1 SV=5	116564	135516	173719	150507	113087	107268	166538	153416	154933	176495	132271	131301	142635	50	62	57	55	55	53	57	62	56	52	53	50
445	P08553		73	63	1052.03	0.0268308	1.25856	7208	7203	96030.3	Neurofilament medium polypeptide OS=Mus musculus OX=10090 GN=Nefm PE=1 SV=4	225094	195783	212395	202873	184428	181939	201519	202119	224855	217627	224091	237004	209144	77	89	80	83	79	88	78	81	85	88	83	86
446	P06837		14	14	141.36	0.119853	1.32781	7208	7202	23746.5	Neuromodulin OS=Mus musculus OX=10090 GN=Gap43 PE=1 SV=1	7177.66	6994.18	6044.35	6309.03	6831.22	7330.95	5888.35	7039.86	6520.42	7519.6	7614.47	8788.48	7004.88	12	13	14	11	14	17	15	17	12	12	15	17
447	P35802		4	4	26.7903	0.0674364	1.29909	7207	7204	31890.9	Neuronal membrane glycoprotein M6-a OS=Mus musculus OX=10090 GN=Gpm6a PE=1 SV=1	3835.64	3841.2	3714.3	3964.57	3207.21	3637.53	2901.92	3210.61	3647.33	4293.43	3411.06	3613.49	3606.52	0	3	4	4	4	3	4	3	4	3	0	0
448	P35803		3	3	20.4786	0.0158438	1.37372	7201	7207	37008.2	Neuronal membrane glycoprotein M6-b OS=Mus musculus OX=10090 GN=Gpm6b PE=1 SV=2	12630.4	11333.9	11751.2	10815.8	11419.8	11069.5	11942.6	10670.5	8310.3	9134.62	11303.5	11084.9	10955.6	2	2	2	2	2	2	1	2	2	3	1	2
449	Q9Z1S5		5	5	39.5543	0.603234	1.20461	7207	7208	40266.1	Neuronal-specific septin-3 OS=Mus musculus OX=10090 GN=Septin3 PE=1 SV=2	1480.62	1214.19	1326.58	1332.06	1344.96	1240.87	1329.92	1434.82	1596.85	1204.58	1180.68	1144.91	1319.25	5	5	5	4	6	5	4	5	5	4	6	3
450	P97300		7	7	62.2602	0.375934	1.06442	7207	7203	44715.3	Neuroplastin OS=Mus musculus OX=10090 GN=Nptn PE=1 SV=3	15353.5	15616.9	15568	15685.6	15001.2	14841.9	14727.1	16106.8	15724.5	16041.1	14523.4	15324.3	15376.2	5	9	6	8	8	8	7	9	8	8	4	6
451	Q99PJ0		5	5	37.1368	0.0534942	1.50142	7204	7207	38554.8	Neurotrimin OS=Mus musculus OX=10090 GN=Ntm PE=1 SV=2	1050.62	888.581	1084.61	928.916	982.351	996.951	1078.05	1053.44	790.579	629.075	908.019	771.337	930.211	5	5	6	6	5	5	5	5	5	0	0	4
452	P10493		11	11	71.1595	2.55955e-05	27.5417	7204	7203	139389	Nidogen-1 OS=Mus musculus OX=10090 GN=Nid1 PE=1 SV=2	273.7	152.415	1943.52	1954.73	84.0922	66.736	1986.87	2167.2	1173.2	1178.06	128.918	71.6902	931.761	0	0	10	9	0	0	8	7	0	0	0	0
453	Q8C163		7	7	42.3424	0.550139	1.5434	7201	7207	41612	Nuclease EXOG_ mitochondrial OS=Mus musculus OX=10090 GN=Exog PE=1 SV=1	1400.32	1702.85	981.344	1300.55	953.243	1229.08	915.298	1244.33	759.2	1251.41	901.25	1346.6	1165.46	4	5	0	5	3	5	0	0	0	0	0	5
454	P15532		11	6	165.728	0.00303915	1.63521	7208	7202	17321.9	Nucleoside diphosphate kinase A OS=Mus musculus OX=10090 GN=Nme1 PE=1 SV=1	32403.3	34039.6	22207.3	21192.9	29385.6	26484.8	31894.3	34349.9	20568.5	25675.2	34306.8	36661.8	29097.5	9	8	10	6	9	9	9	9	9	7	8	9
455	Q01768		10	5	126.994	0.00804498	1.52303	7204	7202	17477.2	Nucleoside diphosphate kinase B OS=Mus musculus OX=10090 GN=Nme2 PE=1 SV=1	6416.42	6508.07	4600.24	4668.57	6689.29	6285.92	6712.91	7403.79	4938.84	5996.98	6214.25	6833.22	6105.71	3	1	5	2	4	4	5	5	3	1	1	4
456	Q78ZA7		4	4	23.6303	0.0853529	2.71476	7204	7208	42850.5	Nucleosome assembly protein 1-like 4 OS=Mus musculus OX=10090 GN=Nap1l4 PE=1 SV=1	482.158	398.003	937.517	441.611	942.318	518.787	1085.48	996.891	467.34	331.548	415.513	351.542	614.059	0	0	0	2	4	0	2	0	3	2	0	2
457	Q9CZ30		2	2	11.7477	0.0304711	1.90101	7208	7202	44957.7	Obg-like ATPase 1 OS=Mus musculus OX=10090 GN=Ola1 PE=1 SV=1	579.187	533.788	423.697	530.471	825.286	880.068	640.601	729.942	546.016	709.337	1059.9	753.98	684.356	0	0	0	0	2	0	2	2	0	0	0	0
458	Q63912		2	2	12.0585	0.00392579	1.90415	7208	7203	49739.9	Oligodendrocyte-myelin glycoprotein OS=Mus musculus OX=10090 GN=Omg PE=1 SV=1	1962.95	1709.24	1765.21	1680.27	1161.8	1051.39	1401.53	1560.12	1664.77	1330.47	2144.14	2070.1	1625.16	0	0	0	0	2	0	2	0	2	0	0	0
459	Q7M750		2	2	14.7383	0.0192781	1.70752	7204	7201	15947	Opalin OS=Mus musculus OX=10090 GN=Opalin PE=1 SV=1	2484.24	3489.14	4310.1	4663.79	3454.27	3648.15	5016.25	5183.41	4678.66	4209.92	3994.74	3936.56	4089.1	0	2	2	2	2	1	2	2	2	2	1	2
460	Q9Z0P4		5	5	39.8464	0.0187584	1.56557	7201	7203	41785.5	Paralemmin-1 OS=Mus musculus OX=10090 GN=Palm PE=1 SV=1	1829.44	1524.33	1329.64	1417.66	966.085	1176.11	1323.32	1261.26	1522.69	1426.58	1207.57	1257.55	1353.52	5	4	5	2	6	5	6	5	6	5	6	0
461	Q99LX0		6	5	41.0351	7.4319e-07	1.74004	7204	7201	20249.5	Parkinson disease protein 7 homolog OS=Mus musculus OX=10090 GN=Park7 PE=1 SV=1	683.257	683.595	821.116	797.712	1171.11	1115.49	1188.6	1189.78	769.117	758.733	859.509	892.979	910.917	3	3	4	4	4	4	4	3	5	5	5	4
462	P32848		9	9	80.4816	0.000148268	2.39865	7203	7201	11930.5	Parvalbumin alpha OS=Mus musculus OX=10090 GN=Pvalb PE=1 SV=3	1941.13	1682.28	3693.51	3564.15	4702.11	3989.16	4099.4	4066.51	3570.48	3200.53	2724.38	2772.36	3333.83	6	7	8	5	7	4	4	5	4	6	7	6
463	P17742		10	10	108.936	0.0531854	1.26078	7203	7207	18142.5	Peptidyl-prolyl cis-trans isomerase A OS=Mus musculus OX=10090 GN=Ppia PE=1 SV=2	16706.6	15991.2	16716.8	16669	20135.6	20762.2	18241.3	18632.6	17798.1	14640.5	17546.6	18859.1	17725	8	10	9	12	12	11	13	13	12	12	11	10
464	P24369		7	7	61.0997	0.0487494	1.24098	7201	7204	23713.5	Peptidyl-prolyl cis-trans isomerase B OS=Mus musculus OX=10090 GN=Ppib PE=1 SV=2	2925.57	2725.73	2790.26	2450.14	2274.68	2287.9	2156.28	2397.61	2415.66	2511.11	2523.5	2403.91	2488.53	6	7	8	6	6	7	7	7	6	7	5	4
465	P26883		2	2	14.6608	0.00101991	1.76993	7203	7208	11979.7	Peptidyl-prolyl cis-trans isomerase FKBP1A OS=Mus musculus OX=10090 GN=Fkbp1a PE=1 SV=2	1010.84	966.037	1014.45	965.624	1540.66	1580.03	1266.9	1478.78	937.217	1108.31	888.001	875.173	1136	2	1	0	1	2	2	2	1	2	1	2	2
466	P45878		2	2	13.2141	0.798912	1.09085	7203	7208	15515	Peptidyl-prolyl cis-trans isomerase FKBP2 OS=Mus musculus OX=10090 GN=Fkbp2 PE=1 SV=1	2499.04	2414.7	2285.69	2547.31	2438.49	2537.22	2182.37	2622.54	2365.34	2272.52	2396.68	2164.66	2393.88	0	0	0	0	2	0	2	0	2	0	2	2
467	Q62446		3	3	24.0947	0.0351316	1.43825	7204	7208	25204.8	Peptidyl-prolyl cis-trans isomerase FKBP3 OS=Mus musculus OX=10090 GN=Fkbp3 PE=1 SV=2	4521.26	4596.76	3844.07	4576.44	5217.58	5714.81	4978.1	6348	3990.83	4330.28	3958.1	3916.85	4666.09	0	2	0	1	4	4	0	1	0	0	3	0
468	O55103		104	102	1334.92	9.88975e-09	50.5418	7204	7203	147916	Periaxin OS=Mus musculus OX=10090 GN=Prx PE=1 SV=1	61116.9	61888.4	114338	110033	2815.9	2656.42	141145	135436	100731	115541	3388.19	2687.88	70981.5	105	96	139	134	0	0	141	129	126	126	0	13
469	P15331		34	27	362.81	0.000556237	1.49137	7202	7208	54381.7	Peripherin OS=Mus musculus OX=10090 GN=Prph PE=1 SV=2	10677.3	10438.8	14543.4	14389	10120.7	9473	10038.3	10934.6	11407.7	12528.5	9594.61	9805.32	11162.6	34	31	33	34	27	28	31	33	31	28	39	33
470	P35700		16	16	137.346	0.0171985	1.56351	7208	7204	22404.6	Peroxiredoxin-1 OS=Mus musculus OX=10090 GN=Prdx1 PE=1 SV=1	7594.43	8985.06	6144.35	7418.99	7214.03	8340.55	6135.13	5878.62	8419.93	9333.33	9275.26	9508.43	7854.01	12	14	11	15	13	14	13	16	13	15	15	15
471	Q61171		8	8	63.7129	0.0949856	1.24586	7204	7202	21949.8	Peroxiredoxin-2 OS=Mus musculus OX=10090 GN=Prdx2 PE=1 SV=3	5230.99	5591.35	4991.58	5343.72	6321.33	6391.25	7143.41	5732.95	5168.35	5500.05	5729.3	5445.28	5715.8	7	5	5	4	8	6	8	7	6	7	8	6
472	P99029		10	10	97.8419	0.0152751	1.40268	7204	7207	22239.7	Peroxiredoxin-5_ mitochondrial OS=Mus musculus OX=10090 GN=Prdx5 PE=1 SV=2	2167.57	2124.63	2266.04	2264.33	2764.21	2698.97	3130.78	2593.47	2157.43	1923.49	2875.19	2529.25	2457.95	11	11	11	10	12	12	12	10	12	11	10	12
473	O08709		11	11	84.0179	0.000234657	2.00316	7203	7202	24984.7	Peroxiredoxin-6 OS=Mus musculus OX=10090 GN=Prdx6 PE=1 SV=3	2296.94	2073.11	1749.68	1742.78	3532.41	3463.54	2796.29	2627.21	2085.18	1759.67	2159.93	2106.02	2366.06	7	8	8	6	10	12	9	9	7	5	5	7
474	Q9CYH2		2	2	13.2974	0.130787	1.63446	7203	7207	24508.7	Peroxiredoxin-like 2A OS=Mus musculus OX=10090 GN=Prxl2a PE=1 SV=2	919.979	838.453	859.645	726.306	1007.12	788.242	900.303	685.75	541.004	557.438	908.648	658.761	782.637	1	1	2	2	2	2	0	2	0	1	0	0
475	Q8C437		5	5	32.1872	0.0490798	1.38811	7202	7207	63420	PEX5-related protein OS=Mus musculus OX=10090 GN=Pex5l PE=1 SV=2	898.52	762.838	939.073	915.75	748.895	703.443	739.196	864.579	693.84	642.38	734.679	624.617	772.317	4	4	4	4	5	5	3	3	3	4	4	4
476	Q80TL4		7	7	43.4111	0.0319541	1.25125	7201	7204	45964.3	PHD finger protein 24 OS=Mus musculus OX=10090 GN=Phf24 PE=1 SV=2	1544.7	1625.14	1612.68	1539.18	1462.54	1418.34	1259.66	1273.68	1327.79	1577.76	1330.66	1331.16	1441.94	4	4	5	0	0	4	6	0	6	3	5	4
477	Q8VEM8		14	14	151.482	0.0135314	1.19645	7207	7203	40088.6	Phosphate carrier protein_ mitochondrial OS=Mus musculus OX=10090 GN=Slc25a3 PE=1 SV=1	27693.8	28189.2	27093.9	27914.6	23226.8	24114.5	26887.3	28075	26905.7	29735.8	23340	25007.3	26515.3	18	14	16	17	15	15	15	17	16	14	17	18
478	Q99L43		4	4	30.1961	0.211584	1.33266	7203	7202	51884.2	Phosphatidate cytidylyltransferase 2 OS=Mus musculus OX=10090 GN=Cds2 PE=1 SV=1	457.828	645.001	543.547	482.349	699.545	667.629	633.321	701.22	561.874	610.533	593.052	581.948	598.154	0	0	0	0	4	5	4	5	4	0	4	0
479	P70296		6	6	47.8503	0.00325904	2.17918	7203	7207	21001.6	Phosphatidylethanolamine-binding protein 1 OS=Mus musculus OX=10090 GN=Pebp1 PE=1 SV=3	3411.93	3378.38	3741.74	3158.28	7774.26	6928.66	4989.6	4746.27	3938.87	2808.12	4197.31	3792.87	4405.52	6	6	6	6	6	6	6	6	6	5	6	5
480	O70172		5	2	50.3532	0.280888	1.30426	7203	7202	46379.7	Phosphatidylinositol 5-phosphate 4-kinase type-2 alpha OS=Mus musculus OX=10090 GN=Pip4k2a PE=1 SV=1	2238.35	1901.44	1853.46	1622.43	2429.44	2104.01	1887.37	1741.12	2109.18	1595.85	2311.6	2012.86	1983.93	1	2	1	2	2	1	1	1	1	1	1	1
481	Q80XI4		5	2	54.0495	0.348762	1.2707	7208	7203	47718.2	Phosphatidylinositol 5-phosphate 4-kinase type-2 beta OS=Mus musculus OX=10090 GN=Pip4k2b PE=1 SV=1	1417.03	1375.23	836.681	1362.77	1071.59	1127.55	1055.79	1273.22	1439.91	1347.88	1337.68	1456.78	1258.51	0	1	0	0	0	1	2	0	0	0	1	2
482	Q9EP69		7	7	42.9757	0.21571	1.15255	7202	7207	67514.2	Phosphatidylinositol-3-phosphatase SAC1 OS=Mus musculus OX=10090 GN=Sacm1l PE=1 SV=1	1225.01	1192.56	1389.95	1281.91	1241.62	1243.24	1368.85	1212.47	1127.87	1190.34	1103.15	1235.45	1234.37	3	0	0	5	6	6	5	0	3	0	0	5
483	Q7M6Y3		6	3	45.3025	0.0765455	1.27225	7202	7208	71714.6	Phosphatidylinositol-binding clathrin assembly protein OS=Mus musculus OX=10090 GN=Picalm PE=1 SV=1	1462.36	1325.27	1708.78	1451.44	1417.91	1307.5	1577.56	1521.62	1567.19	1417.7	1233.79	1250.17	1436.77	2	1	3	1	2	1	1	3	1	1	2	1
484	P09411		17	16	176.021	0.000502604	1.62803	7203	7202	44949.8	Phosphoglycerate kinase 1 OS=Mus musculus OX=10090 GN=Pgk1 PE=1 SV=4	10272.3	9438.97	9561.65	9354.68	16549.5	14246.8	13791.7	13310.5	9859.32	9235.69	11079.2	10611.5	11442.6	15	11	13	12	18	15	17	15	18	13	14	15
485	Q9DBJ1		9	9	91.7006	0.0034786	1.62415	7203	7202	28946.1	Phosphoglycerate mutase 1 OS=Mus musculus OX=10090 GN=Pgam1 PE=1 SV=3	8136.75	7211.04	7511.27	5965.08	11299.8	10587.8	10364.8	9729.89	6745.32	6784.71	8624.09	8583.05	8461.97	8	9	10	8	11	9	10	10	9	11	10	9
486	O70325		7	7	45.2956	0.0150001	1.79657	7201	7204	22649	Phospholipid hydroperoxide glutathione peroxidase OS=Mus musculus OX=10090 GN=Gpx4 PE=1 SV=4	2125.86	1632.14	1640.79	1478.86	1784.83	1542.09	1033.56	1058.2	1452.95	1238.54	1683.84	1561.32	1519.42	4	4	5	5	5	3	5	2	3	0	3	5
487	Q99K85		9	9	65.6522	0.2398	1.43079	7204	7201	40757.8	Phosphoserine aminotransferase OS=Mus musculus OX=10090 GN=Psat1 PE=1 SV=1	731.006	1015.81	942.05	986.052	842.598	991.469	1106.48	1392.86	919.144	971.667	940.411	1058.79	991.528	8	6	5	4	7	8	6	6	7	4	3	5
488	G5E829		20	7	164.436	0.0644823	1.3243	7204	7207	135717	Plasma membrane calcium-transporting ATPase 1 OS=Mus musculus OX=10090 GN=Atp2b1 PE=1 SV=1	1474	1301.19	1725.94	1423.59	1774.7	1539.52	1724.13	1620.73	1236.29	1289.48	1406.18	1373.99	1490.81	4	4	5	4	5	5	6	4	5	3	4	3
489	Q9R0K7		42	31	403.696	0.00480978	1.27424	7207	7202	133785	Plasma membrane calcium-transporting ATPase 2 OS=Mus musculus OX=10090 GN=Atp2b2 PE=1 SV=2	13767.7	13433.8	13500.1	12380.3	15654.2	16113.9	15682.3	16984.4	15814.7	17163.1	13820.4	14152.9	14872.3	33	27	31	28	29	32	37	27	29	28	30	31
490	Q6Q477		10	2	84.3139	0.00232454	1.66901	7203	7207	134209	Plasma membrane calcium-transporting ATPase 4 OS=Mus musculus OX=10090 GN=Atp2b4 PE=1 SV=1	455.826	422.378	538.624	455.218	627.805	566.458	571.76	540.547	348.742	366.812	455.772	473.639	485.298	1	1	2	0	2	1	2	1	1	1	1	2
491	Q9DCU2		3	3	21.9384	0.000157511	1.72449	7203	7208	19915.6	Plasmolipin OS=Mus musculus OX=10090 GN=Pllp PE=1 SV=1	10340	10679.5	9933.54	8902.83	15702.6	15255.7	13996.6	13896.6	13470.7	12733.5	9491.18	8460.97	11905.3	3	3	2	2	3	2	2	3	2	3	2	2
492	Q61206		2	2	14.1979	0.0191652	1.96859	7203	7201	25752.5	Platelet-activating factor acetylhydrolase IB subunit alpha2 OS=Mus musculus OX=10090 GN=Pafah1b2 PE=1 SV=2	1101.04	1468.8	1205.94	1373.69	2698.51	2360.45	2670.12	2143.28	1070.77	1582.56	1802.98	1468.1	1745.52	1	2	0	2	2	2	2	2	2	2	2	2
493	P63005		2	2	11.894	0.0824277	1.36174	7203	7207	47240.4	Platelet-activating factor acetylhydrolase IB subunit beta OS=Mus musculus OX=10090 GN=Pafah1b1 PE=1 SV=2	792.486	819.656	826.079	812.295	1000.83	1171.55	860.987	975.653	760.662	834.63	712.767	898.568	872.18	2	0	1	0	2	0	0	0	0	0	0	2
494	Q9QYE9		5	5	39.7805	0.367317	1.15617	7201	7208	27739.3	Pleckstrin homology domain-containing family B member 1 OS=Mus musculus OX=10090 GN=Plekhb1 PE=1 SV=1	2795.31	3165.45	2695.52	2674.22	2713.57	2461.79	2652.75	2527.81	2824.65	2380.32	2546.55	2609.07	2670.58	5	3	3	3	3	3	3	3	4	5	4	0
495	P60335		4	4	24.7062	0.246131	1.4545	7203	7204	38011.1	Poly(rC)-binding protein 1 OS=Mus musculus OX=10090 GN=Pcbp1 PE=1 SV=1	877.913	809.283	810.29	773.785	865.399	914.456	775.549	448.143	708.982	706.565	685.163	661.222	753.063	3	0	2	2	4	3	4	3	0	0	3	3
496	P0CG49		5	5	61.352	0.555181	1.22403	7201	7204	34368.6	Polyubiquitin-B OS=Mus musculus OX=10090 GN=Ubb PE=2 SV=1	6176.77	4652.22	5948.21	4681.22	4682.59	4519.55	4274.56	4572.45	5060.66	4560.15	4736.76	5042.27	4908.95	6	6	6	7	6	6	5	5	7	7	7	6
497	P16388		12	7	94.7587	0.0139095	1.3466	7202	7203	56865.7	Potassium voltage-gated channel subfamily A member 1 OS=Mus musculus OX=10090 GN=Kcna1 PE=1 SV=1	6066.09	5350.1	6820.12	6321.87	5273.77	4485.61	5092.95	4929.03	6102.83	6578.49	4969.72	4956.23	5578.9	5	6	5	6	5	6	5	5	6	5	5	5
498	P63141		11	6	108.931	0.00325417	1.54947	7202	7208	57157.1	Potassium voltage-gated channel subfamily A member 2 OS=Mus musculus OX=10090 GN=Kcna2 PE=1 SV=1	7972.22	7703.28	10969.2	9787.84	7429.41	6564.13	9636.09	8529.12	8432.24	8928.92	6804.71	6591.5	8279.06	6	7	7	6	6	7	6	7	7	7	8	6
499	Q61923		3	1	21.0662	0.257193	2.19414	7203	7201	59130	Potassium voltage-gated channel subfamily A member 6 OS=Mus musculus OX=10090 GN=Kcna6 PE=1 SV=1	19.2219	25.9033	15.5987	36.5516	53.33	45.681	39.0173	27.2205	25.0245	35.0132	28.4564	30.2788	31.7748	0	0	0	0	1	0	0	0	0	0	1	0
500	Q63959		8	8	52.472	0.00439292	1.46851	7207	7203	82972.2	Potassium voltage-gated channel subfamily C member 3 OS=Mus musculus OX=10090 GN=Kcnc3 PE=1 SV=3	1619.39	1639.67	1852.2	1961.98	1423.34	1324.73	1447.01	1725.6	1945.86	2089.71	1465.66	1418.83	1659.5	7	7	8	7	7	7	8	5	7	6	6	6
501	O88703		12	12	78.6821	0.439086	1.14685	7202	7207	95577.5	Potassium/sodium hyperpolarization-activated cyclic nucleotide-gated channel 2 OS=Mus musculus OX=10090 GN=Hcn2 PE=1 SV=1	1939.54	2106.53	2174.05	2022.53	1793.32	2065.87	2038.74	1885.5	1928.15	1731.06	1921.52	1871.6	1956.54	7	8	10	7	7	9	9	5	8	9	9	6
502	Q64436		11	4	152.562	0.0368564	1.27373	7208	7204	115727	Potassium-transporting ATPase alpha chain 1 OS=Mus musculus OX=10090 GN=Atp4a PE=1 SV=3	2771.48	2638.33	2934.05	2588.27	2699.74	2666.85	2179.68	2394.2	2639.19	2735.1	2993.11	2832.76	2672.73	0	2	0	2	1	1	0	2	1	1	2	0
503	Q9Z1W8		10	3	140.99	0.000167316	2.30891	7204	7207	115468	Potassium-transporting ATPase alpha chain 2 OS=Mus musculus OX=10090 GN=Atp12a PE=1 SV=3	2129.21	1978.52	2098.9	2042.04	2719.61	2967.04	3038.01	3287.32	1233.05	1506.48	1556.73	1652.44	2184.11	0	1	0	1	1	0	0	2	2	1	2	1
504	Q9JIG8		2	2	14.2218	0.000973632	1.40818	7207	7203	19706.3	PRA1 family protein 2 OS=Mus musculus OX=10090 GN=Praf2 PE=1 SV=1	2250.3	2245.14	2162.78	2261.74	1712.64	1631.3	1906.32	1959.53	2217.26	2491.61	1917	1927.63	2056.94	1	2	1	2	0	0	0	0	0	2	2	0
505	Q8R5J9		2	2	13.188	0.0162443	1.28178	7204	7202	21557.8	PRA1 family protein 3 OS=Mus musculus OX=10090 GN=Arl6ip5 PE=1 SV=2	985.882	913.362	800.012	735.899	937.328	864.788	1022.54	946.156	834.376	861.481	853.402	827.117	881.862	0	0	2	0	2	2	0	1	2	0	0	0
506	P62962		5	5	31.7945	0.000440013	1.65311	7203	7207	15128.3	Profilin-1 OS=Mus musculus OX=10090 GN=Pfn1 PE=1 SV=2	1071.57	1184.91	1074.31	1056.91	1754.66	1742.81	1494.52	1509.53	979.044	1136.65	1326.05	1414.21	1312.1	2	4	2	2	3	3	3	2	2	2	3	1
507	Q9JJV2		5	5	31.5042	0.0535203	1.33802	7203	7202	15374.4	Profilin-2 OS=Mus musculus OX=10090 GN=Pfn2 PE=1 SV=3	1399.86	1230.56	1333.19	1112.8	1635.28	1637.51	1532.02	1570.93	1373.56	1278.17	1345.71	1135.01	1382.05	3	0	0	2	4	4	3	2	2	0	3	3
508	P67778		10	10	95.3675	0.214116	1.23524	7208	7207	29877.1	Prohibitin OS=Mus musculus OX=10090 GN=Phb PE=1 SV=1	3810.75	3093.03	3279.99	3135.44	3526.04	3236.4	3373.69	3009.72	2836.65	2812.37	3621.06	3356.86	3257.67	10	11	11	7	12	9	10	10	11	10	11	10
509	O35129		8	8	61.8292	0.132927	1.17762	7207	7208	33296.4	Prohibitin-2 OS=Mus musculus OX=10090 GN=Phb2 PE=1 SV=1	2640.21	2958.32	3181.08	2973.21	2613.06	2760.96	2919.68	3021.11	2910.17	3365.64	2635.86	2693.39	2889.39	7	7	4	7	8	5	8	6	6	8	8	6
510	E9PUL5		5	5	40.9058	0.235671	1.37285	7202	7201	36094.9	Proline-rich transmembrane protein 2 OS=Mus musculus OX=10090 GN=Prrt2 PE=1 SV=1	1481.67	1693.28	2285.65	2073.09	1880.93	1757.31	1732.94	2425.31	1962.85	1781.13	1985.89	1918.51	1914.88	5	6	3	5	5	3	6	6	5	6	5	5
511	Q61207		6	6	41.1241	0.538792	1.35632	7203	7207	63304.1	Prosaposin OS=Mus musculus OX=10090 GN=Psap PE=1 SV=2	2676.55	1830.63	2044.46	1951.3	2474.95	2460.73	1680	2355.03	1953.3	1685.73	2225.38	1970.88	2109.08	5	5	5	4	6	5	6	4	6	6	5	5
512	Q9R0Q7		2	2	13.1826	0.0289521	1.81867	7204	7201	19006.6	Prostaglandin E synthase 3 OS=Mus musculus OX=10090 GN=Ptges3 PE=1 SV=1	916.67	1205.35	1626.5	1429.1	1727.28	1636.61	1950.59	1908.66	1410.66	987.105	1295.32	1181.85	1439.64	2	0	0	0	2	2	1	2	0	0	0	2
513	Q9Z2U1		3	3	18.7771	0.0767654	1.51127	7203	7202	26582.2	Proteasome subunit alpha type-5 OS=Mus musculus OX=10090 GN=Psma5 PE=1 SV=1	383.711	469.496	403.951	435.407	591.325	677.173	501.104	548.1	488.96	437.585	414.852	544.877	491.378	2	0	1	2	2	2	2	3	0	1	0	0
514	P27773		22	21	175.779	0.40259	1.26149	7208	7203	57134.7	Protein disulfide-isomerase A3 OS=Mus musculus OX=10090 GN=Pdia3 PE=1 SV=2	3394.57	5072.89	4310.85	4415.82	3988.22	3900.56	4489.94	4807.03	3957.63	3981.69	4982.2	4969.4	4355.9	17	17	17	18	14	18	18	15	16	13	16	17
515	P09103		13	13	91.4004	0.00606115	1.1967	7201	7204	57457.7	Protein disulfide-isomerase OS=Mus musculus OX=10090 GN=P4hb PE=1 SV=2	1607.16	1541.8	1365.8	1307.26	1397.66	1425.63	1339.91	1291.47	1268.29	1368.31	1331.64	1321.64	1380.55	8	11	0	8	10	8	10	10	11	9	11	11
516	Q8BR63		8	7	62.6951	4.4258e-05	4.64187	7204	7201	23749.3	Protein FAM177A1 OS=Mus musculus OX=10090 GN=Fam177a1 PE=1 SV=1	11336	10775.9	16984.8	15123.6	27583.5	26519.4	51965	50675.6	29249.5	21769.2	19300.5	19767.1	25087.5	6	3	5	3	4	5	4	5	5	5	3	4
517	Q61644		23	23	184.298	3.24368e-05	8.98671	7203	7204	50917.5	Protein kinase C and casein kinase substrate in neurons protein 1 OS=Mus musculus OX=10090 GN=Pacsin1 PE=1 SV=1	20142.1	19754.7	26454.9	22320.6	41371.6	30042.4	3859.21	4087.42	24895.8	31717.5	15318.3	17561.1	21460.5	16	21	18	18	18	19	19	19	18	17	16	18
518	Q9WVE8		9	9	64.2661	0.00670734	1.45114	7208	7207	56175.1	Protein kinase C and casein kinase substrate in neurons protein 2 OS=Mus musculus OX=10090 GN=Pacsin2 PE=1 SV=1	1348.09	1185.57	1120.43	1191.63	1124.73	1268.55	1114	1168.9	1109.64	1118	1547.04	1685.57	1248.51	6	7	9	6	9	9	6	8	6	0	7	6
519	Q62433		9	9	93.0993	0.168227	1.17395	7202	7203	43465	Protein NDRG1 OS=Mus musculus OX=10090 GN=Ndrg1 PE=1 SV=1	6246.25	6040.95	6159.46	6217.64	5250.25	5292.87	5733.92	6390.04	5470.22	6429.94	5371.95	5713.75	5859.77	12	11	11	10	11	11	10	9	11	11	11	11
520	O55125		3	3	19.4009	0.737754	1.37269	7201	7204	33591.4	Protein NipSnap homolog 1 OS=Mus musculus OX=10090 GN=Nipsnap1 PE=1 SV=1	906.978	606.028	772.496	525.763	823.239	681.415	668.312	433.906	793.325	569.151	687.265	502.535	664.201	3	2	3	3	3	3	0	0	3	3	3	3
521	O55126		6	6	49.2573	0.0326457	1.27115	7201	7208	33103.9	Protein NipSnap homolog 2 OS=Mus musculus OX=10090 GN=Nipsnap2 PE=1 SV=1	3467.2	3568.14	3385.16	3498.4	2899.21	3129.9	2795.51	3136.01	3192.9	3554.25	2628.14	2906.47	3180.11	0	5	0	0	7	7	0	0	3	3	0	4
522	Q9D394		9	9	58.0769	0.230156	1.15305	7203	7202	53292.3	Protein RUFY3 OS=Mus musculus OX=10090 GN=Rufy3 PE=1 SV=1	1825.38	2025.67	1717.32	1827.86	1929.48	2158.3	1794.22	1876.16	1808.55	1862.85	1826.68	1872.83	1877.11	7	4	5	0	8	8	7	6	6	5	5	5
523	P31725		2	2	13.8348	0.00018742	6.63753	7207	7201	13220	Protein S100-A9 OS=Mus musculus OX=10090 GN=S100a9 PE=1 SV=3	141.844	100.696	294.974	238.221	156.237	97.6977	496.072	618.453	774.866	835	135.379	127.488	334.744	0	1	1	0	0	0	2	1	1	2	0	0
524	P50114		3	3	47.0394	0.000165591	1.89691	7204	7201	10842.1	Protein S100-B OS=Mus musculus OX=10090 GN=S100b PE=1 SV=2	5944.07	6437.78	7171.38	6625.08	12295.7	10886.9	12016.9	11470.3	6372.37	7281.5	7159.73	6743.95	8367.14	2	3	3	5	5	5	5	5	3	5	3	3
525	Q08642		24	24	220.214	0.0023981	1.31098	7203	7202	76991.1	Protein-arginine deiminase type-2 OS=Mus musculus OX=10090 GN=Padi2 PE=1 SV=2	13329.4	13762.5	10736.9	10122.1	13777.9	13568	11317.5	12319.1	11523.7	12053.5	11958.5	12535.2	12250.4	19	23	21	18	24	26	20	21	22	20	21	21
526	P23506		2	2	18.5462	0.00137774	1.97074	7204	7201	24691.5	Protein-L-isoaspartate(D-aspartate) O-methyltransferase OS=Mus musculus OX=10090 GN=Pcmt1 PE=1 SV=3	888.592	994.299	1230.65	1118.68	1843.88	1799.87	2017.56	1693.12	1004.22	1245	1487.41	1475.1	1399.86	2	0	3	1	3	1	0	1	1	0	3	1
527	Q11011		4	4	23.4517	0.0641284	1.66129	7203	7202	104010	Puromycin-sensitive aminopeptidase OS=Mus musculus OX=10090 GN=Npepps PE=1 SV=2	550.493	459.921	470.992	404.29	770.44	683.655	443.388	548.965	521.511	416.15	514.734	423.599	517.345	0	0	0	0	4	4	0	0	0	0	0	0
528	Q68FL4		2	2	17.9126	0.000742605	2.54808	7204	7201	67926	Putative adenosylhomocysteinase 3 OS=Mus musculus OX=10090 GN=Ahcyl2 PE=1 SV=1	778.501	624.524	1017.82	1107.91	806.875	868.491	1620.75	1954.26	948.022	1035.1	747.667	827.99	1028.16	0	0	0	0	0	0	0	3	0	3	0	3
529	D3Z070		2	1	12.024	0.0549182	1.58636	7201	7202	22373.4	Putative uncharacterized protein C19orf81 homolog OS=Mus musculus OX=10090 PE=2 SV=2	1863.96	1438.74	1194.73	887.201	1057.37	1109.72	1407.85	1425.73	1308.44	1275.83	1158.16	1281.84	1284.13	1	0	0	1	0	1	0	0	0	0	0	1
530	Q05920		11	11	64.3035	0.014901	1.28796	7202	7207	130426	Pyruvate carboxylase_ mitochondrial OS=Mus musculus OX=10090 GN=Pc PE=1 SV=1	1189.81	1025.03	1279.77	1274.72	1116.62	1103.61	1227.61	1252.22	956.845	1026.51	1191.69	1192.5	1153.08	9	8	0	0	6	9	7	4	8	0	0	6
531	P35486		16	16	141.736	0.0115617	1.28447	7203	7201	43916.1	Pyruvate dehydrogenase E1 component subunit alpha_ somatic form_ mitochondrial OS=Mus musculus OX=10090 GN=Pdha1 PE=1 SV=1	6121.71	6363.32	6781.33	6765.39	8444.12	7592.54	7062.65	7514.24	7657.64	7076.36	6648.83	6594.28	7051.87	18	18	18	18	17	15	17	17	18	16	17	15
532	Q9D051		16	16	168.936	0.521911	1.14889	7202	7204	39279.4	Pyruvate dehydrogenase E1 component subunit beta_ mitochondrial OS=Mus musculus OX=10090 GN=Pdhb PE=1 SV=1	12584	11486.8	13768.8	12252	11674	11061.7	11460.3	11188.2	10550	12904.9	11797.6	11582.8	11859.3	17	13	17	18	19	17	17	17	17	16	17	15
533	Q8BKZ9		2	2	12.4615	0.0852481	1.25299	7201	7203	54284.2	Pyruvate dehydrogenase protein X component_ mitochondrial OS=Mus musculus OX=10090 GN=Pdhx PE=1 SV=1	1625.34	1586.64	1378.56	1337.19	1258.19	1305.27	1336.49	1262.95	1330.44	1592.62	1463.49	1318.99	1399.68	1	2	2	0	0	0	0	0	0	0	0	1
534	P53657		3	1	30.7194	0.00159015	2.18329	7203	7202	62650.9	Pyruvate kinase PKLR OS=Mus musculus OX=10090 GN=Pklr PE=1 SV=1	517.335	568.222	324.027	342.153	815.332	639.133	484.553	496.793	467.806	498.315	422.127	469.747	503.795	0	0	0	0	0	0	0	0	0	1	1	0
535	P52480		31	29	336.221	0.000461736	1.54446	7203	7202	58415.3	Pyruvate kinase PKM OS=Mus musculus OX=10090 GN=Pkm PE=1 SV=4	29490.3	28293.2	24293.3	24435.9	39192.2	36067.9	34458.2	35601.9	28122.8	31065	30372.1	29433.9	30902.2	30	29	35	31	35	33	34	34	34	30	33	32
536	P50396		15	11	120.422	0.233604	1.70561	7203	7207	51092	Rab GDP dissociation inhibitor alpha OS=Mus musculus OX=10090 GN=Gdi1 PE=1 SV=3	1412.14	1306.04	1614.96	1310.73	2497.34	2057.75	2653.04	1659.39	1708.08	962.577	1682.46	1189.9	1671.2	5	8	7	6	8	6	9	7	6	4	7	4
537	Q61598		13	9	106.487	0.615855	1.32017	7203	7207	51050.5	Rab GDP dissociation inhibitor beta OS=Mus musculus OX=10090 GN=Gdi2 PE=1 SV=1	3689.16	2980.14	3254.38	2694.37	3781.21	3202.19	4060.81	2505.88	2671.88	2617.89	3628.69	3271.22	3196.48	7	6	6	6	8	6	6	5	6	5	5	5
538	P47708		3	3	17.54	0.366602	1.47372	7207	7208	76344.7	Rabphilin-3A OS=Mus musculus OX=10090 GN=Rph3a PE=1 SV=2	690.404	967.154	999.066	990.823	857.591	770.176	654.617	942.131	847.268	1198.82	692.044	696.343	858.87	0	3	0	0	0	3	0	0	2	0	0	0
539	P26043		27	14	244.484	0.155747	1.20569	7203	7208	68657	Radixin OS=Mus musculus OX=10090 GN=Rdx PE=1 SV=3	2162.05	2244.84	2173.91	1939.07	2265.84	2409.84	2053.32	2242.14	2109.5	2378.11	1882.77	1995.24	2154.72	15	13	11	14	8	10	11	7	6	8	7	9
540	E9Q912		4	4	24.2479	0.0802857	1.86814	7204	7202	66818	Rap1 GTPase-GDP dissociation stimulator 1 OS=Mus musculus OX=10090 GN=Rap1gds1 PE=2 SV=1	984.968	633.673	572.795	620.372	985.35	968.736	922.425	1306.58	569.119	692.126	921.516	762.288	828.329	0	0	0	0	4	3	3	2	0	0	0	1
541	Q60790		7	7	41.1844	0.602218	1.08711	7208	7207	97242	Ras GTPase-activating protein 3 OS=Mus musculus OX=10090 GN=Rasa3 PE=1 SV=2	1076.37	1093.69	1086.13	1021.78	1045.98	1140.73	1012.24	1111.16	1077.15	997.355	1152.55	1102.66	1076.48	3	0	0	5	5	4	4	6	0	0	0	4
542	P63001		11	10	131.127	0.0409082	1.24665	7207	7204	21849.3	Ras-related C3 botulinum toxin substrate 1 OS=Mus musculus OX=10090 GN=Rac1 PE=1 SV=1	21821.4	21350.5	19195.9	19516.2	22203.3	23383.8	18372.9	19674.4	22306.7	25124.9	21001	24040.5	21499.3	11	15	13	11	12	14	13	14	14	15	12	14
543	O08989		2	2	12.9178	0.0504669	1.26726	7201	7207	23958.6	Ras-related protein M-Ras OS=Mus musculus OX=10090 GN=Mras PE=1 SV=1	944.066	917.532	834.988	755.119	912.807	894.976	921.768	852.972	786.961	682.029	870.766	802.141	848.011	0	0	2	0	2	0	1	0	2	0	1	0
544	P61027		13	9	121.576	0.567951	1.13003	7204	7208	22769.1	Ras-related protein Rab-10 OS=Mus musculus OX=10090 GN=Rab10 PE=1 SV=1	7624.45	6987.76	7120.22	6896.14	7689.61	6621.68	7863.61	6859.75	6595.26	6735.41	6982.67	6046.55	7001.93	5	6	6	7	8	8	8	6	4	5	6	9
545	P46638		8	8	54.0562	0.370858	1.38065	7204	7201	24603.6	Ras-related protein Rab-11B OS=Mus musculus OX=10090 GN=Rab11b PE=1 SV=3	5975.22	10036.2	8891.95	8889.01	8860.55	9614.81	10944.7	11161.5	9129.85	10382.8	10285.4	10709.5	9573.46	4	5	5	3	6	4	5	4	5	4	6	7
546	Q9DD03		5	2	44.5891	0.0191525	2.26233	7203	7208	22941.3	Ras-related protein Rab-13 OS=Mus musculus OX=10090 GN=Rab13 PE=1 SV=1	190.981	161.996	259.826	244.756	441.808	263.016	262.308	278.803	257.651	280.864	156.057	155.491	246.13	0	0	2	1	0	0	0	0	0	0	0	1
547	Q91V41		8	7	59.0334	0.00090065	1.49595	7208	7204	24125.1	Ras-related protein Rab-14 OS=Mus musculus OX=10090 GN=Rab14 PE=1 SV=3	3178.31	3004.26	2952.94	2739.21	2628.51	2617.75	2251.87	2473.46	3336.5	3568.14	3664.4	3404.47	2984.98	5	7	5	6	6	7	6	6	5	6	6	6
548	P35293		8	7	54.4949	0.852316	1.1347	7204	7201	23320.3	Ras-related protein Rab-18 OS=Mus musculus OX=10090 GN=Rab18 PE=1 SV=2	2255.35	2066.18	2542.86	2115.89	2647.97	2109.32	2557.87	2345.75	2416.8	2064.86	2312.14	2327.7	2313.56	6	7	4	5	6	6	4	5	5	5	5	6
549	P62821		11	6	88.0677	0.00435112	1.38925	7203	7208	22905.9	Ras-related protein Rab-1A OS=Mus musculus OX=10090 GN=Rab1A PE=1 SV=3	5248.27	5402.69	6045.1	5876.43	6349.82	6508.92	6833.18	5841.08	5653.54	5720.61	4751.94	4503.98	5727.96	5	3	4	4	3	6	6	6	6	4	5	3
550	Q9D1G1		9	4	87.0604	0.00291972	1.47174	7204	7208	22358.3	Ras-related protein Rab-1B OS=Mus musculus OX=10090 GN=Rab1b PE=1 SV=1	3115.37	2917.5	2853.82	3051.1	3401.99	3051.24	3557.51	3569.35	3126.83	3304.77	2509.13	2333.35	3066	5	6	5	5	6	5	5	6	5	6	4	5
551	P35282		3	3	18.406	0.0480188	1.39703	7203	7204	24505.5	Ras-related protein Rab-21 OS=Mus musculus OX=10090 GN=Rab21 PE=1 SV=4	681.681	691.909	656.884	633.42	833.754	651.652	549.325	513.937	582.629	522.63	569.256	623.754	625.903	3	3	0	0	2	2	0	0	0	0	0	3
552	P35288		2	2	11.4841	0.238427	1.23896	7203	7204	26906.4	Ras-related protein Rab-23 OS=Mus musculus OX=10090 GN=Rab23 PE=1 SV=2	562.652	533.699	486.269	557.738	583.576	549.622	428.467	486.172	556.131	468.383	550.393	521.882	523.749	2	0	0	0	2	0	0	0	0	2	0	0
553	P53994		6	6	48.134	0.00417409	1.39868	7203	7202	23718.6	Ras-related protein Rab-2A OS=Mus musculus OX=10090 GN=Rab2a PE=1 SV=1	3082.14	2942.74	2169.82	2301.99	3081.85	3172.77	2447.16	2563.63	2573.73	2562.82	2687.07	3133.14	2726.57	2	5	6	4	2	6	3	3	6	3	6	5
554	Q921E2		4	4	27.7104	0.0394046	1.19281	7208	7207	21673.7	Ras-related protein Rab-31 OS=Mus musculus OX=10090 GN=Rab31 PE=1 SV=1	1389.22	1206.25	1372.16	1367.02	1213.72	1261.2	1361.77	1356.61	1149.02	1159.24	1411.15	1342.17	1299.13	3	3	4	4	3	4	4	3	3	3	4	2
555	Q6PHN9		7	5	53.3449	0.0375629	1.35979	7204	7208	23310.4	Ras-related protein Rab-35 OS=Mus musculus OX=10090 GN=Rab35 PE=1 SV=1	1202.75	1264.21	1289.92	1249.06	1420.21	1399.27	1463.4	1468.53	1124.85	1393	1031.21	1124.94	1285.95	4	3	4	3	3	3	5	3	4	4	3	2
556	Q8BHC1		2	1	14.4866	0.0654707	4.11605	7202	7208	24864.3	Ras-related protein Rab-39B OS=Mus musculus OX=10090 GN=Rab39b PE=1 SV=1	46.5848	23.8492	54.6717	83.0205	35.6449	16.5911	58.2407	50.5499	45.834	63.8389	10.3003	23.1522	42.6898	0	0	1	0	0	0	0	1	1	0	0	0
557	P63011		10	4	85.702	0.00568193	1.51327	7204	7208	25198	Ras-related protein Rab-3A OS=Mus musculus OX=10090 GN=Rab3a PE=1 SV=1	7541.54	8090.21	7199.47	7903.86	6840.12	7293.8	8574.72	9490.54	7995.21	9173.55	5894.61	6043.31	7670.08	3	3	4	3	4	5	3	4	2	2	3	2
558	Q9CZT8		7	2	59.5884	0.747605	1.87818	7208	7202	24985.1	Ras-related protein Rab-3B OS=Mus musculus OX=10090 GN=Rab3b PE=1 SV=1	520.447	958.945	390.364	714.878	499.254	818.139	505.668	910.015	488.371	1286.76	952.237	1123.61	764.058	0	2	0	0	0	0	1	2	1	0	0	0
559	P62823		5	1	38.0856	0.310596	1.64476	7203	7208	26100.3	Ras-related protein Rab-3C OS=Mus musculus OX=10090 GN=Rab3c PE=1 SV=1	294.788	299.267	355.891	326.94	441.793	353.233	294.954	299.121	488.462	258.884	227.817	255.553	324.725	1	0	0	1	1	1	0	1	1	0	0	0
560	Q8CG50		2	1	14.1309	0.151312	2.80739	7203	7208	23491.4	Ras-related protein Rab-43 OS=Mus musculus OX=10090 GN=Rab43 PE=1 SV=1	455.127	262.767	344.293	324.116	660.322	462.921	384.953	210.023	332.038	245.285	248.618	151.484	340.162	1	0	0	1	0	0	1	0	0	0	0	0
561	Q91ZR1		2	1	14.3669	0.439603	1.2847	7204	7203	23914	Ras-related protein Rab-4B OS=Mus musculus OX=10090 GN=Rab4b PE=1 SV=2	1923.75	1777.35	2162.8	2023.34	1822.55	1515.54	2141.56	2146.88	1369.52	2097.58	2144.19	1851.35	1914.7	0	0	1	0	1	1	0	0	0	1	0	0
562	Q9CQD1		5	3	43.6111	0.561296	1.3472	7204	7208	23826.8	Ras-related protein Rab-5A OS=Mus musculus OX=10090 GN=Rab5a PE=1 SV=1	1690.78	1065.48	1424.32	1120.95	1638.34	1336.99	1700.5	1610.96	1531.92	1308.57	1242.22	1215.8	1407.24	2	2	2	3	2	3	3	2	3	2	3	2
563	P61021		5	3	49.342	0.00276729	1.59263	7203	7207	23935	Ras-related protein Rab-5B OS=Mus musculus OX=10090 GN=Rab5b PE=1 SV=1	671.004	595.753	571.346	506.827	800.505	788.686	478.292	538.776	522.661	475.179	724.866	665.261	611.596	2	2	2	3	4	4	2	1	1	2	1	3
564	P35278		5	3	45.447	0.00832873	1.36352	7204	7208	23640.7	Ras-related protein Rab-5C OS=Mus musculus OX=10090 GN=Rab5c PE=1 SV=2	2195.82	2246.72	2179.68	2171.46	1789.83	1787.8	2409.8	2402.63	1708.06	2082.04	1719.98	1809.45	2041.94	3	3	3	3	3	3	3	3	3	3	3	3
565	P35279		7	3	49.1107	0.0471017	1.52174	7203	7207	23703.9	Ras-related protein Rab-6A OS=Mus musculus OX=10090 GN=Rab6a PE=1 SV=4	998.949	837.035	873.941	796.336	1260.32	1139.14	856.778	916.953	871.828	704.954	884.499	758.825	908.296	1	1	1	1	2	1	1	1	0	1	2	2
566	P61294		8	3	55.8543	0.000689156	1.42107	7203	7207	23575.8	Ras-related protein Rab-6B OS=Mus musculus OX=10090 GN=Rab6b PE=1 SV=1	988.519	942.079	938.12	911.296	1184.08	1142.23	974.733	999.55	852.012	785.001	883.35	831.865	952.737	2	1	1	2	1	0	2	0	1	0	1	2
567	P51150		7	7	68.9157	0.322882	1.30733	7203	7207	23774.9	Ras-related protein Rab-7a OS=Mus musculus OX=10090 GN=Rab7a PE=1 SV=2	3518.1	2966.24	3458.93	2816.96	3832.72	3140.15	3351.99	3356.14	2781.95	2551.71	3165.09	2522.85	3121.9	8	8	8	8	8	9	8	8	8	9	8	8
568	P55258		6	2	45.8445	0.20169	1.82104	7202	7208	23839.3	Ras-related protein Rab-8A OS=Mus musculus OX=10090 GN=Rab8a PE=1 SV=2	250.97	160.193	253.298	227.923	205.418	158.212	214.025	204.152	209.17	131.605	136.427	127.831	189.935	1	0	2	2	2	1	1	0	0	0	0	1
569	P61028		5	1	39.8356	0.131632	1.24816	7204	7208	23774.2	Ras-related protein Rab-8B OS=Mus musculus OX=10090 GN=Rab8b PE=1 SV=1	380.471	341.536	401.204	346.329	344.695	327.427	401.431	359.917	331.176	365.998	306.989	302.987	350.847	1	1	1	1	1	1	1	1	1	1	1	1
570	P63321		6	3	67.508	0.104321	1.15828	7201	7207	23723.9	Ras-related protein Ral-A OS=Mus musculus OX=10090 GN=Rala PE=1 SV=1	18433.6	17077.2	16385.7	15799.9	17495.1	16925.4	15526.3	16953	16019.1	14639.1	17127.7	17927.9	16692.5	5	5	5	5	5	5	5	5	5	5	5	4
571	Q9JIW9		6	3	53.836	0.0211793	1.23158	7207	7208	23463.6	Ras-related protein Ral-B OS=Mus musculus OX=10090 GN=Ralb PE=1 SV=1	1192.14	1306.88	1382.75	1365.54	1268.43	1260.27	1334.54	1195.3	1499.33	1503.68	1248.89	1189.46	1312.27	3	4	4	4	3	3	4	3	3	3	3	3
572	P62835		18	8	208.204	0.015569	1.24707	7201	7202	21329.4	Ras-related protein Rap-1A OS=Mus musculus OX=10090 GN=Rap1a PE=1 SV=1	23184.4	22017.1	18255.7	17990.4	19940.4	19231.1	18009	19925.7	20474.2	22000.6	20216	21025.4	20189.2	8	8	8	9	9	7	11	7	7	8	10	9
573	Q99JI6		13	3	150.717	0.0453389	1.16192	7201	7202	21052.9	Ras-related protein Rap-1b OS=Mus musculus OX=10090 GN=Rap1b PE=1 SV=2	4716.13	4895.06	4264.42	4007.38	4138.67	4185.75	4167.32	4511.68	4519.9	4843.05	4231.74	4478.71	4413.32	3	3	3	3	4	3	3	3	3	1	1	4
574	Q80ZJ1		7	4	54.2044	0.0267924	1.5881	7204	7202	20870.6	Ras-related protein Rap-2a OS=Mus musculus OX=10090 GN=Rap2a PE=1 SV=2	725.289	725.662	630.027	538.896	917.318	750.676	960.392	895.975	700.635	592.07	747.167	649.037	736.095	1	3	1	2	3	4	4	3	1	2	2	3
575	P61226		5	2	39.3156	0.0190156	1.43198	7204	7202	20732.5	Ras-related protein Rap-2b OS=Mus musculus OX=10090 GN=Rap2b PE=1 SV=1	363.88	398.897	325.647	323.814	471.298	407.149	472.179	457.836	390.233	326.653	428.272	408.957	397.901	2	0	1	0	1	2	2	2	2	0	1	2
576	Q8BU31		4	1	33.0398	0.4688	1.47485	7204	7202	20972.9	Ras-related protein Rap-2c OS=Mus musculus OX=10090 GN=Rap2c PE=1 SV=1	214.491	197.074	196.904	96.0087	221.614	195.374	226.581	205.421	197.489	148.612	198.764	170.193	189.044	1	1	1	0	1	1	1	0	1	1	1	1
577	Q60870		3	3	22.8552	0.653864	1.14252	7201	7208	21278.8	Receptor expression-enhancing protein 5 OS=Mus musculus OX=10090 GN=Reep5 PE=1 SV=1	4195.45	4380.26	3781.98	4434.03	3482.82	4171.1	4203.37	3685.86	4163.52	3894.43	3848.34	3657.61	3991.56	3	3	3	3	2	3	3	2	2	3	3	3
578	Q64487		4	4	30.2036	0.179734	1.2161	7201	7202	215607	Receptor-type tyrosine-protein phosphatase delta OS=Mus musculus OX=10090 GN=Ptprd PE=1 SV=3	1829.6	1644.81	1506.52	1350.49	1729.1	1453.76	1548.34	1431.88	1489.54	1444.65	1635.02	1647.42	1559.26	0	0	5	0	0	3	0	0	0	0	0	5
579	Q8K0T0		8	7	57.1007	0.077403	1.30783	7208	7204	83914.7	Reticulon-1 OS=Mus musculus OX=10090 GN=Rtn1 PE=1 SV=1	1666.06	1833.51	1919.54	1643.47	1734.06	1667.34	1652.19	1430.42	2086.88	1896.29	2086.48	1945.07	1796.78	6	7	6	0	5	6	5	7	6	7	6	6
580	Q9ES97		12	11	89.0765	0.575005	1.45356	7202	7204	104506	Reticulon-3 OS=Mus musculus OX=10090 GN=Rtn3 PE=1 SV=2	5320.42	5117.71	6766.21	4497.44	5798.52	5447.03	5326.89	2422.1	4716.68	5694.84	4493.3	4578.48	5014.97	6	8	7	8	5	7	7	6	7	7	10	10
581	Q99P72		39	36	382.918	0.00245222	1.47889	7201	7204	127127	Reticulon-4 OS=Mus musculus OX=10090 GN=Rtn4 PE=1 SV=2	85244.1	92187.8	67779.1	71365.5	57738.3	67181.9	58263	61713.7	66530.9	65054.1	80220.2	78372.2	70970.9	37	37	27	26	37	33	35	34	32	33	39	34
582	Q99PT1		7	7	56.6508	0.183679	1.36207	7203	7207	23464.5	Rho GDP-dissociation inhibitor 1 OS=Mus musculus OX=10090 GN=Arhgdia PE=1 SV=3	3090.08	2246.12	2456.91	2415.06	3322.93	3169.42	2723.55	3419.91	2493.66	2272.88	2720.35	2641.72	2747.72	7	5	7	4	5	6	6	5	5	4	6	6
583	P62746		14	12	187.196	0.393532	1.09482	7207	7202	22579.6	Rho-related GTP-binding protein RhoB OS=Mus musculus OX=10090 GN=Rhob PE=1 SV=1	25339.4	25428.1	24425.9	24679.6	24936.1	25229	24873.4	26872.3	25611.5	28150.4	25484.4	28126	25763	9	11	11	11	9	12	13	11	12	10	8	10
584	P84096		11	11	141.138	0.783046	1.05271	7207	7204	21764.7	Rho-related GTP-binding protein RhoG OS=Mus musculus OX=10090 GN=Rhog PE=1 SV=1	20214.4	19364.8	19962.2	18192.6	19170.3	19478	18899.4	19113.2	20747.9	19268.4	20443.6	18958.8	19484.5	15	16	14	16	16	15	16	16	16	15	16	16
585	Q9D6S7		4	4	32.1541	0.0981682	1.36914	7201	7208	29164.8	Ribosome-recycling factor_ mitochondrial OS=Mus musculus OX=10090 GN=Mrrf PE=1 SV=1	1228.71	1055.68	900.651	900.329	1108.06	1039.6	777.212	984.464	944.409	1034.95	899.555	768.924	970.211	0	5	4	2	4	4	4	3	4	2	0	4
586	Q9CQE8		6	6	42.6502	0.00522465	2.50162	7203	7207	28266.3	RNA transcription_ translation and transport factor protein OS=Mus musculus OX=10090 GN=RTRAF PE=1 SV=1	607.338	543.153	409.501	412.928	843.287	899.88	525.171	363.761	328.077	368.739	547.433	433.477	523.562	7	3	0	0	5	3	5	0	4	0	0	4
587	Q99LF4		2	2	12.006	0.961192	1.08336	7201	7208	55762.7	RNA-splicing ligase RtcB homolog OS=Mus musculus OX=10090 GN=Rtcb PE=1 SV=1	1600.33	1312.81	1488.68	1287.32	1471.27	1385.67	1335.53	1423.19	1418.08	1384.7	1475.76	1213.22	1399.71	2	2	0	0	2	1	0	2	1	0	0	0
588	Q8R127		10	10	76.2908	0.00975796	1.33625	7201	7202	47699.7	Saccharopine dehydrogenase-like oxidoreductase OS=Mus musculus OX=10090 GN=Sccpdh PE=1 SV=1	6076.85	5924.12	4593	4388.07	5190.32	5100.16	5017.23	5019.62	4478.6	5247.71	5551.54	5528.44	5176.31	7	7	10	9	8	8	9	10	8	10	7	10
589	O55143		20	20	125.296	0.88893	1.10682	7207	7203	116512	Sarcoplasmic/endoplasmic reticulum calcium ATPase 2 OS=Mus musculus OX=10090 GN=Atp2a2 PE=1 SV=2	2289.23	2401.09	2420.17	2009.71	1966.79	2446.9	2372.38	2121.06	2657.8	2227.35	2462.39	2262.93	2303.15	9	8	13	9	12	13	11	8	10	10	9	10
590	Q9CZC8		2	2	11.536	0.286153	3.92157	7203	7207	46953.2	Secernin-1 OS=Mus musculus OX=10090 GN=Scrn1 PE=1 SV=1	191.215	141.339	240.547	167.338	386.44	294.651	399.094	151.62	156.579	17.0989	155.105	116.365	201.449	0	0	0	0	2	0	2	0	0	0	0	0
591	Q8C650		6	3	52.1905	0.0148706	1.27195	7207	7203	53220.6	Septin-10 OS=Mus musculus OX=10090 GN=Septin10 PE=1 SV=1	2876.77	3060.45	2951.32	3025.12	2523.86	2676.35	2846.69	2961.42	3148.78	3465.62	3036.85	3163.06	2978.02	2	2	2	0	2	2	3	2	1	1	1	1
592	Q8C1B7		11	4	114.886	0.104688	1.23559	7207	7202	50036.9	Septin-11 OS=Mus musculus OX=10090 GN=Septin11 PE=1 SV=4	1505.81	1412.78	1333.23	1313.77	1455.85	1437.13	1375.22	1415.28	1483.82	1786.79	1383.22	1271.5	1431.2	3	3	4	1	2	4	3	2	2	3	3	4
593	P42208		22	22	237.814	7.96766e-07	4.06414	7204	7208	41753.7	Septin-2 OS=Mus musculus OX=10090 GN=Septin2 PE=1 SV=2	61524.1	59816.7	97783.9	101576	28725.1	26197.2	103932	100829	90628	104215	26543.5	23838.8	68800.7	20	21	20	21	22	27	21	22	22	20	23	23
594	P28661		13	11	116.521	0.504558	1.25193	7203	7202	55392.2	Septin-4 OS=Mus musculus OX=10090 GN=Septin4 PE=1 SV=1	9109.55	7738.51	7924.77	6762.69	10152.9	8234.82	8657.67	8441.28	8893.72	8115.4	9291.54	7848.19	8430.92	12	13	10	11	12	12	14	13	13	11	13	11
595	Q9Z2Q6		9	8	70.8743	0.053035	1.17484	7203	7207	43204.3	Septin-5 OS=Mus musculus OX=10090 GN=Septin5 PE=1 SV=2	2662.76	2379.57	2435.04	2357.54	2734.22	2660.91	2293.22	2355.85	2213.25	2378.98	2378.86	2371.59	2435.15	7	6	7	5	6	7	6	4	5	6	7	6
596	Q9R1T4		11	6	84.3834	0.209292	1.19985	7203	7207	50075.9	Septin-6 OS=Mus musculus OX=10090 GN=Septin6 PE=1 SV=4	3583.95	3497.97	4170.09	3589.16	4292.45	3708.6	4114.82	3874.63	3567.34	3101.01	3603.99	3341.59	3703.8	5	4	4	3	4	4	3	3	5	5	4	5
597	O55131		33	32	390.031	0.229538	1.55888	7201	7203	50892.1	Septin-7 OS=Mus musculus OX=10090 GN=Septin7 PE=1 SV=1	55281.4	66150.8	30078.6	48582.1	33412.9	44484.3	52487.1	39435.7	50521.5	41830.6	53555.6	63482.2	48275.2	38	38	38	41	39	37	37	36	39	40	35	38
598	Q8CHH9		28	23	362.23	0.0108907	1.25751	7208	7202	50154.6	Septin-8 OS=Mus musculus OX=10090 GN=Septin8 PE=1 SV=4	45550.7	45797.6	39867.8	37806	40651.3	40763.6	44432.8	47642.7	43702.3	48287.5	47353.5	50322.1	44348.2	27	25	23	27	27	29	31	25	26	30	27	29
599	Q80UG5		12	12	78.5857	0.000138564	3.07445	7204	7203	65917.2	Septin-9 OS=Mus musculus OX=10090 GN=Septin9 PE=1 SV=1	5300.67	6765.95	8910.27	9203.09	4087.92	3387.12	10768.4	12213.3	9948.34	10703.3	4459.22	4765.84	7542.78	5	6	6	8	7	8	7	9	10	7	8	12
600	Q7TT50		2	2	12.7237	0.00601169	1.55187	7202	7203	196635	Serine/threonine-protein kinase MRCK beta OS=Mus musculus OX=10090 GN=Cdc42bpb PE=1 SV=2	2569.47	2831.05	2659.38	2958.12	1711.76	1908.07	2249.82	2553.52	2662.06	2940.88	2339.53	2486.78	2489.2	1	1	0	1	0	1	0	2	2	1	0	1
601	Q76MZ3		15	15	120.132	0.221956	2.11805	7203	7207	66121.1	Serine/threonine-protein phosphatase 2A 65 kDa regulatory subunit A alpha isoform OS=Mus musculus OX=10090 GN=Ppp2r1a PE=1 SV=3	2703.26	1887.92	3209.65	1846.34	4290.78	2917.33	3726.54	2402.41	1673.93	1729.25	2357.65	1771.99	2543.09	12	12	12	8	16	13	11	9	10	13	11	9
602	P63330		6	6	46.2671	0.000126816	1.48829	7203	7201	36178.5	Serine/threonine-protein phosphatase 2A catalytic subunit alpha isoform OS=Mus musculus OX=10090 GN=Ppp2ca PE=1 SV=1	1933.15	1995.48	2251.55	2226.06	2997.39	2849.55	2709.26	2589.64	2221.34	2123.98	2147.83	2289.07	2361.19	2	4	4	3	4	4	4	7	3	4	4	5
603	P63328		8	7	68.648	0.00463949	1.58839	7203	7202	59328.2	Serine/threonine-protein phosphatase 2B catalytic subunit alpha isoform OS=Mus musculus OX=10090 GN=Ppp3ca PE=1 SV=1	866.469	903.238	804.59	937.926	1295.04	1472.75	1095.57	1270.79	989.885	992.621	983.101	933.572	1045.46	4	6	7	0	7	4	5	5	6	5	5	5
604	P63087		6	6	39.5011	0.00838326	1.43545	7203	7202	37725.2	Serine/threonine-protein phosphatase PP1-gamma catalytic subunit OS=Mus musculus OX=10090 GN=Ppp1cc PE=1 SV=1	939.968	1036.24	818.147	888.165	1153.81	1295.52	1038.15	1033.16	1026.66	1070.44	1030.73	975.341	1025.53	5	5	5	6	5	4	5	5	4	5	4	5
605	Q921I1		17	17	116.1	0.00447535	1.29083	7208	7207	78890.9	Serotransferrin OS=Mus musculus OX=10090 GN=Tf PE=1 SV=1	1605.53	1792.88	1451.91	1384.92	1729.39	1690.98	1608.38	1583.95	1408.49	1351.23	1846.65	1715.69	1597.5	11	7	12	10	11	12	8	10	5	6	9	9
606	Q9R0P3		2	2	12.569	0.0361792	3.78733	7203	7201	31889.9	S-formylglutathione hydrolase OS=Mus musculus OX=10090 GN=Esd PE=1 SV=1	149.855	125.909	98.8878	205.573	590.236	454.173	571.62	259.103	227.488	260.416	248.795	203.424	282.957	1	0	0	0	2	1	0	0	0	0	0	2
607	Q91V61		5	5	32.3365	0.00686235	2.18255	7203	7204	35691.4	Sideroflexin-3 OS=Mus musculus OX=10090 GN=Sfxn3 PE=1 SV=1	974.212	780.136	822.44	874.894	1179.86	1145.97	513.641	552.006	1057.91	744.285	1096.85	1156.67	908.239	3	2	2	3	3	3	2	2	2	2	3	3
608	Q3UZP4		3	3	28.9134	0.0111431	1.6128	7201	7204	8477.66	Small VCP/p97-interacting protein OS=Mus musculus OX=10090 GN=Svip PE=3 SV=1	11402.8	10964.7	8996.09	7813.55	8261.11	9583.28	6980.16	6888.55	9690.86	8405.75	9668.7	10940.8	9133.03	2	3	3	3	2	2	3	2	2	3	2	3
609	P31650		4	4	33.2713	0.0124261	1.81978	7202	7208	71386.8	Sodium- and chloride-dependent GABA transporter 3 OS=Mus musculus OX=10090 GN=Slc6a11 PE=1 SV=2	1702.39	1578.02	2263.36	2086.41	1291.57	1531.99	1741.09	1997.37	1425.41	1833.82	1143.59	1246.69	1653.47	4	4	4	4	0	4	3	4	4	3	0	4
610	P28571		2	2	19.1939	0.396967	1.389	7203	7202	77513.8	Sodium- and chloride-dependent glycine transporter 1 OS=Mus musculus OX=10090 GN=Slc6a9 PE=1 SV=3	2047.03	1764.84	1664.45	1221.77	2158.91	1850.05	1931.97	1456.37	2010.83	1608.37	1701.45	1689.06	1758.76	2	0	0	0	2	3	0	0	2	2	3	0
611	Q761V0		12	12	108.01	0.014916	1.33235	7201	7204	89116.1	Sodium- and chloride-dependent glycine transporter 2 OS=Mus musculus OX=10090 GN=Slc6a5 PE=1 SV=1	7881.25	7588.32	7566.78	7032.62	6426.28	6403.9	5500.29	6110.44	8351.08	7079.41	6347.38	6343.9	6885.97	12	13	14	13	11	12	13	12	12	14	12	13
612	Q8VDN2		64	35	823.302	0.00766512	1.1549	7208	7203	114294	Sodium/potassium-transporting ATPase subunit alpha-1 OS=Mus musculus OX=10090 GN=Atp1a1 PE=1 SV=1	34109.7	33675.4	36912.4	35245.2	31861.7	31236	35241.1	35884.4	32919.1	30278.9	36019.1	36852.4	34186.3	37	40	39	40	37	43	42	45	39	40	39	37
613	Q6PIE5		50	22	628.774	0.00554718	1.33449	7204	7207	113529	Sodium/potassium-transporting ATPase subunit alpha-2 OS=Mus musculus OX=10090 GN=Atp1a2 PE=1 SV=1	5590.61	5697.87	5820.34	5330.66	5922.6	5533.27	5819.57	6284.36	4702.92	4367.16	4837.53	5014.36	5410.1	13	14	18	14	16	20	18	17	18	10	10	16
614	Q6PIC6		80	53	1180.79	0.405711	1.17943	7202	7203	113117	Sodium/potassium-transporting ATPase subunit alpha-3 OS=Mus musculus OX=10090 GN=Atp1a3 PE=1 SV=1	136003	126122	153564	140209	125286	123794	128356	141856	144344	118610	138781	138100	134585	66	76	67	67	64	67	70	67	65	69	65	70
615	Q9WV27		18	2	265.261	0.0181908	1.20982	7202	7203	116085	Sodium/potassium-transporting ATPase subunit alpha-4 OS=Mus musculus OX=10090 GN=Atp1a4 PE=1 SV=3	1390.46	1447.03	1567.58	1547.73	1310.04	1264.98	1254.86	1424.78	1516.45	1564.1	1465.75	1450.06	1433.65	1	1	1	1	1	1	2	2	1	1	1	1
616	P14094		23	23	296.096	0.229329	1.12053	7207	7203	35593.8	Sodium/potassium-transporting ATPase subunit beta-1 OS=Mus musculus OX=10090 GN=Atp1b1 PE=1 SV=1	151553	142063	158925	145485	144923	141331	146738	162917	158756	161999	144215	145431	150361	28	27	28	33	27	26	29	29	31	29	28	29
617	P14231		5	5	48.2808	0.00598017	1.53402	7202	7208	33743.4	Sodium/potassium-transporting ATPase subunit beta-2 OS=Mus musculus OX=10090 GN=Atp1b2 PE=1 SV=2	2736.64	2473.34	3760.08	3201.38	2756.47	2511.22	3353.04	3375.14	2805.74	2517.8	2344.95	2193.11	2835.74	6	6	7	5	6	5	6	6	6	5	6	6
618	P97370		11	11	117.326	0.0118027	1.33407	7204	7207	32117.9	Sodium/potassium-transporting ATPase subunit beta-3 OS=Mus musculus OX=10090 GN=Atp1b3 PE=1 SV=1	14137.7	13271.8	12999.3	12961.4	16447.6	15281.5	17025.5	15062.7	11188.8	12864	12572.6	12205.2	13834.9	13	11	12	8	14	13	14	13	13	12	10	11
619	P55012		28	28	279.199	0.0157643	1.16857	7204	7202	131832	Solute carrier family 12 member 2 OS=Mus musculus OX=10090 GN=Slc12a2 PE=1 SV=2	11876.6	12700.2	10832.8	10862	11944.5	12821.3	12299.9	13051.9	12469.9	12532.8	10923.3	11336.2	11971	30	26	29	27	27	24	29	28	31	29	29	27
620	P17809		3	3	18.7809	0.302306	1.33961	7201	7204	54326.9	Solute carrier family 2_ facilitated glucose transporter member 1 OS=Mus musculus OX=10090 GN=Slc2a1 PE=1 SV=4	2572.87	2111.45	1652.1	2078.42	2017.17	1793.31	1597.29	1899.49	1972.43	1917.04	2330.74	1945.87	1990.68	2	0	0	0	1	1	0	0	3	0	0	2
621	P32037		4	4	24.0651	0.171939	1.37018	7201	7204	53992.3	Solute carrier family 2_ facilitated glucose transporter member 3 OS=Mus musculus OX=10090 GN=Slc2a3 PE=1 SV=1	1542.15	1369.82	1288.86	975.236	1216.93	1124.83	1001.86	1123.39	1216.4	1140.19	1598.06	1255.42	1237.76	3	2	4	0	0	0	0	3	0	2	3	4
622	Q3UPR9		3	3	18.0443	0.000135275	12.6926	7202	7203	30889.5	Somatomedin-B and thrombospondin type-1 domain-containing protein OS=Mus musculus OX=10090 GN=Sbspon PE=2 SV=1	110.543	153.251	792.799	792.262	41.4706	83.4099	708.289	769.447	429.468	540.873	87.2499	60.1852	380.771	0	0	3	3	0	0	0	3	0	0	0	0
623	Q8BGH2		3	3	17.702	0.724499	1.20561	7202	7208	52263.2	Sorting and assembly machinery component 50 homolog OS=Mus musculus OX=10090 GN=Samm50 PE=1 SV=1	1244.6	949.106	1190.4	1083.74	1154.54	908.657	1014.67	1027.18	1187.3	979.304	945.63	940.674	1052.15	3	0	0	2	1	0	0	0	3	0	0	2
624	P15508		3	3	25.2977	0.0403231	1.34106	7207	7208	246049	Spectrin beta chain_ erythrocytic OS=Mus musculus OX=10090 GN=Sptb PE=1 SV=4	4708.68	4025.39	4318.54	4429.06	5028.54	5036.55	4530.07	4969.82	4928.59	5666.57	3835.68	4064.91	4628.53	0	0	0	0	0	0	0	0	4	4	0	0
625	Q9WTX5		4	4	27.7473	0.00544295	2.18372	7204	7208	18843.1	S-phase kinase-associated protein 1 OS=Mus musculus OX=10090 GN=Skp1 PE=1 SV=3	422.192	426.74	551.16	387.272	916.146	744.561	916.996	854.503	592.652	522.908	456.672	354.556	595.53	0	3	2	4	4	4	0	3	4	1	0	0
626	P54227		5	5	36.8113	0.000551732	1.52354	7204	7202	17274.5	Stathmin OS=Mus musculus OX=10090 GN=Stmn1 PE=1 SV=2	950.027	1049.91	966.367	935.439	1442.17	1366.17	1389.91	1507.57	1099.33	1196.47	1279.01	1327.78	1209.18	3	2	3	0	2	2	6	5	3	2	0	3
627	Q99JB2		4	4	24.683	0.301303	1.86026	7202	7204	38499	Stomatin-like protein 2_ mitochondrial OS=Mus musculus OX=10090 GN=Stoml2 PE=1 SV=1	255.956	250.45	419.436	334.701	263.123	211.666	291.07	114.323	278.152	409.836	359.944	306.96	291.302	0	3	2	3	0	1	3	2	2	3	2	2
628	P38647		18	18	118.992	0.11843	1.17938	7202	7203	73746.5	Stress-70 protein_ mitochondrial OS=Mus musculus OX=10090 GN=Hspa9 PE=1 SV=3	2797.09	3097.48	3419.04	3012.34	2710.51	2742.67	2879.19	3024.79	3083.83	3055.57	3114.84	3259.47	3016.4	14	12	13	12	15	14	14	10	11	10	12	12
629	Q60864		16	16	109.544	0.000723325	1.60208	7203	7207	63209.5	Stress-induced-phosphoprotein 1 OS=Mus musculus OX=10090 GN=Stip1 PE=1 SV=1	2414.22	2163.34	1977.3	1800.78	3120.65	2878.13	2535.06	2574.75	1901.26	1843.11	2247.67	2090.21	2295.54	10	11	12	7	12	11	10	11	7	9	12	12
630	Q8K2B3		15	15	115.685	0.0360171	1.29698	7203	7201	73669	Succinate dehydrogenase [ubiquinone] flavoprotein subunit_ mitochondrial OS=Mus musculus OX=10090 GN=Sdha PE=1 SV=1	2415.05	2239.89	2543.36	2237.63	3126.53	2910.83	2998.46	2794.54	2493.58	2838.35	2767.98	2670.7	2669.74	11	12	14	12	11	10	9	9	12	12	12	10
631	Q9CQA3		7	7	49.6593	0.0144176	1.23741	7201	7203	32612.4	Succinate dehydrogenase [ubiquinone] iron-sulfur subunit_ mitochondrial OS=Mus musculus OX=10090 GN=Sdhb PE=1 SV=1	3338.86	2938.11	3039.8	3043.15	2590.48	2482.17	2989.45	2906.97	3004.59	3179.59	2712.53	2719.25	2912.08	4	6	4	5	4	6	3	5	6	5	0	3
632	Q9WUM5		9	8	74.206	0.00397899	1.44948	7202	7203	36497	Succinate--CoA ligase [ADP/GDP-forming] subunit alpha_ mitochondrial OS=Mus musculus OX=10090 GN=Suclg1 PE=1 SV=4	6293.4	6119.04	7433.3	7211.97	5159.03	4944.79	6361.92	7357.8	5796.16	6163.72	6550.87	7021.73	6367.81	6	8	5	9	6	5	9	9	8	4	7	9
633	Q9Z2I9		8	8	56.3565	0.329872	1.34179	7202	7203	50456.2	Succinate--CoA ligase [ADP-forming] subunit beta_ mitochondrial OS=Mus musculus OX=10090 GN=Sucla2 PE=1 SV=2	3039.21	4077.28	3753.91	4071.36	3287.37	2544.58	3223.46	3984.26	2576.52	3260.9	3049.82	3128.2	3333.07	6	7	7	7	7	6	7	5	8	7	7	8
634	Q8BWF0		5	5	31.7694	0.00134122	1.69037	7203	7201	56538.6	Succinate-semialdehyde dehydrogenase_ mitochondrial OS=Mus musculus OX=10090 GN=Aldh5a1 PE=1 SV=1	1006.24	925.257	1454.73	1193.18	1609.78	1655.17	1488.58	1585.39	986.607	1048.47	1102.76	1185.53	1270.14	4	4	4	3	3	4	2	0	1	2	4	3
635	Q9D0K2		2	2	11.871	0.0619639	1.73541	7204	7208	56387.9	Succinyl-CoA:3-ketoacid coenzyme A transferase 1_ mitochondrial OS=Mus musculus OX=10090 GN=Oxct1 PE=1 SV=1	422.188	349.501	648.53	423.702	692.765	531.644	682.035	597.036	443.214	344.209	364.013	373.029	489.322	2	0	0	0	0	2	2	0	2	0	0	0
636	P08228		7	7	63.1406	0.314777	1.49798	7207	7202	16113.8	Superoxide dismutase [Cu-Zn] OS=Mus musculus OX=10090 GN=Sod1 PE=1 SV=2	3140.05	4143.68	3212.34	3824.07	4343.34	4856.42	3856.89	4532.19	4030.32	6510.09	4528.86	5323.55	4358.48	4	6	6	5	4	4	5	4	3	6	4	3
637	P09671		4	4	27.831	0.00973214	1.79544	7203	7207	24831.1	Superoxide dismutase [Mn]_ mitochondrial OS=Mus musculus OX=10090 GN=Sod2 PE=1 SV=3	2152.2	1987.82	2189.57	1630.15	2885.25	2666.3	2383.17	2249.13	1509.3	1582.73	2176.53	2207.94	2135.01	4	3	3	3	2	2	3	2	2	4	2	2
638	O88935		20	18	199.765	2.58746e-05	1.3039	7207	7204	74268.5	Synapsin-1 OS=Mus musculus OX=10090 GN=Syn1 PE=1 SV=2	15087.9	14712.3	12863.7	12849.4	14033.6	13470.8	12262.9	12180.7	15995.6	15876.5	13684.3	14016	13919.5	22	22	24	22	23	24	23	23	24	23	20	23
639	Q64332		13	9	100.225	0.0946231	1.31786	7203	7204	63657.8	Synapsin-2 OS=Mus musculus OX=10090 GN=Syn2 PE=1 SV=2	3433.23	2841.2	2930.41	2558.02	3442.63	3337.91	2666.88	2478.24	3146.87	3019.22	3166.67	2849.73	2989.25	8	7	8	8	10	6	7	6	8	10	9	9
640	Q62465		12	12	88.5736	0.0110961	1.3614	7203	7207	43324.8	Synaptic vesicle membrane protein VAT-1 homolog OS=Mus musculus OX=10090 GN=Vat1 PE=1 SV=3	6936.44	6394.18	5948.05	5392.65	7339.31	7002.21	5950.04	6085.18	5602.15	4932.26	6251.37	6168.1	6166.83	10	8	12	8	11	10	11	8	10	9	9	9
641	Q8CHC4		10	9	66.3178	0.0623789	1.57205	7203	7207	173929	Synaptojanin-1 OS=Mus musculus OX=10090 GN=Synj1 PE=1 SV=3	1425.68	1285.8	1503.58	1268.29	2201.11	1758.29	1554.12	1399.31	1401.65	1116.97	1377.65	1288.36	1465.07	8	7	0	7	9	0	0	0	8	0	0	9
642	O09117		4	4	35.3232	0.051136	1.4214	7203	7202	29241.6	Synaptophysin-like protein 1 OS=Mus musculus OX=10090 GN=Sypl1 PE=1 SV=2	5795.37	5171.54	4410.67	4007.6	6101.21	5864.52	5142.06	5272.53	4682.26	5814.36	4829.84	5166.21	5188.18	4	3	2	4	4	3	2	4	4	3	4	2
643	O09044		3	2	21.9099	0.660419	1.21521	7203	7204	23546.1	Synaptosomal-associated protein 23 OS=Mus musculus OX=10090 GN=Snap23 PE=1 SV=1	287.097	251.304	284.571	256.603	308.893	297.522	260.206	238.817	322.089	226.757	310.315	276.552	276.727	2	1	1	1	2	1	1	1	0	0	1	1
644	P60879		26	22	277.625	0.0296239	1.26703	7207	7203	23543.3	Synaptosomal-associated protein 25 OS=Mus musculus OX=10090 GN=Snap25 PE=1 SV=1	26003.1	26590.8	26492.5	26122.4	22086.9	22737.4	25496.2	25975.9	26509.4	30284.5	26622.4	29574.6	26208	24	24	22	27	22	24	25	25	27	27	27	26
645	P46096		8	4	46.8925	0.30799	1.1816	7201	7204	47760.2	Synaptotagmin-1 OS=Mus musculus OX=10090 GN=Syt1 PE=1 SV=1	1217.44	1288.44	1209.54	1104.36	1166.1	1038.98	1023	1097.75	1012.53	1115.1	1174.22	1000.09	1120.63	4	1	3	0	0	3	4	0	3	1	0	2
646	P46097		10	6	60.4724	0.0121456	1.56809	7207	7208	47776	Synaptotagmin-2 OS=Mus musculus OX=10090 GN=Syt2 PE=1 SV=1	8840.68	9579.02	10914.4	10892.9	9166.52	10006.4	9622.92	12040.1	12408.4	13436.2	8439.44	8042.09	10282.4	4	4	0	3	4	4	5	3	4	4	0	0
647	Q80U23		7	7	50.1484	0.0314291	1.82483	7204	7203	54608.5	Syntaphilin OS=Mus musculus OX=10090 GN=Snph PE=1 SV=3	1409.79	1670.32	1392.85	1707.72	940.988	1121.23	1654.25	2108.94	1543.6	1648.88	1277.51	1445.65	1493.48	8	6	6	5	5	5	7	6	6	7	5	7
648	P61264		19	17	226.173	0.365148	1.11775	7203	7204	33472.9	Syntaxin-1B OS=Mus musculus OX=10090 GN=Stx1b PE=1 SV=1	23089.4	19996.6	22571.3	21601.6	23667.1	23442	20519.3	21627	23232.6	22176.8	22180.8	23480.1	22298.7	19	20	20	21	19	19	20	21	21	21	20	22
649	P70452		5	5	32.5359	0.128936	4.58692	7201	7204	34279.1	Syntaxin-4 OS=Mus musculus OX=10090 GN=Stx4 PE=1 SV=1	5785.8	7336.82	1351.43	4440.47	1201.88	2417.4	1160.98	1699.89	3465.98	1419.39	3790.24	4697.65	3230.66	2	5	3	5	5	4	4	4	4	3	4	4
650	O08599		42	41	473.647	0.368512	1.09311	7204	7207	67968	Syntaxin-binding protein 1 OS=Mus musculus OX=10090 GN=Stxbp1 PE=1 SV=2	61589.9	56044.5	62247.2	57825.3	59125.8	58749.1	61672.9	64110.3	56520	58548.9	61238.4	60179.6	59821	40	42	43	44	50	43	47	45	45	46	42	38
651	Q60770		14	14	93.5746	0.00297053	1.57167	7203	7204	68855.1	Syntaxin-binding protein 3 OS=Mus musculus OX=10090 GN=Stxbp3 PE=1 SV=1	1970.52	1690.88	1580.01	1570.41	1939.53	2119.15	1227.91	1354.5	1762.81	1663.88	1983.8	1892.47	1729.66	9	10	6	9	12	9	11	10	11	10	12	11
652	Q8R3T5		8	7	54.184	0.0768137	1.58237	7201	7204	23956.2	Syntaxin-binding protein 6 OS=Mus musculus OX=10090 GN=Stxbp6 PE=1 SV=1	13460.4	15079.8	12165.1	12272.2	12091.5	11429	9034.03	9002.4	13400.9	9286.04	12085.5	12152.9	11788.3	3	5	4	4	3	3	4	4	4	4	4	4
653	P11983		8	8	69.8831	0.526741	1.3751	7204	7202	60905	T-complex protein 1 subunit alpha OS=Mus musculus OX=10090 GN=Tcp1 PE=1 SV=3	1185.9	1006.41	1130.73	773.417	1422.38	991.131	1410.32	1208.07	1089.05	939.39	1154.48	1042.56	1112.82	7	9	8	10	10	9	9	7	6	4	9	6
654	P80314		10	9	68.6299	0.0240943	1.29189	7203	7202	57819.5	T-complex protein 1 subunit beta OS=Mus musculus OX=10090 GN=Cct2 PE=1 SV=4	1511.91	1372.74	1190.82	1199.36	1454.4	1633.45	1479	1449.83	1321.55	1236.82	1598.21	1427.74	1406.32	3	7	6	5	4	4	7	6	4	9	7	8
655	P80315		12	10	78.3123	0.197724	1.43329	7203	7208	58579.7	T-complex protein 1 subunit delta OS=Mus musculus OX=10090 GN=Cct4 PE=1 SV=3	970.368	724.237	879.182	774.338	1024.63	915.117	809.412	911.891	716.496	800.542	735.96	617.387	823.296	8	6	8	5	8	6	8	5	7	5	0	5
656	P80316		8	7	49.0407	0.0344559	1.30627	7203	7201	60080.5	T-complex protein 1 subunit epsilon OS=Mus musculus OX=10090 GN=Cct5 PE=1 SV=1	1312	1192.54	1244.21	1289.84	1657.65	1613.96	1284.66	1541.29	1381.06	1376.04	1441.5	1487.12	1401.82	4	3	4	3	5	6	3	3	3	3	0	4
657	P80313		7	7	48.7506	0.00505589	2.41916	7203	7208	60165.5	T-complex protein 1 subunit eta OS=Mus musculus OX=10090 GN=Cct7 PE=1 SV=1	972.673	729.721	1141.7	1046.06	1804.77	1494.66	1102.77	836.266	1410.79	1704.91	719.218	644.656	1134.02	0	0	5	3	5	3	5	4	4	0	6	3
658	P80318		15	15	105.638	0.000481952	1.92906	7204	7202	61200.4	T-complex protein 1 subunit gamma OS=Mus musculus OX=10090 GN=Cct3 PE=1 SV=1	2163.31	1865.5	1639.72	1558.07	3218.32	2812.66	3165.04	3003.7	2275.75	2160.04	2243.18	2053.75	2346.59	5	10	9	12	9	9	11	9	8	8	11	9
659	P42932		7	7	43.9869	0.595641	1.17526	7203	7207	60125.9	T-complex protein 1 subunit theta OS=Mus musculus OX=10090 GN=Cct8 PE=1 SV=3	1796.42	1697.93	1928.65	1737.66	1941.72	1743.08	1843.46	1340.93	1732.78	1402.54	1848.53	1755.62	1730.78	4	6	4	0	6	7	0	4	4	5	0	5
660	P80317		7	6	43.2921	0.101352	1.51659	7204	7201	58460.6	T-complex protein 1 subunit zeta OS=Mus musculus OX=10090 GN=Cct6a PE=1 SV=3	905.403	996.103	1242.18	1089.43	1622.18	1192.19	1531.01	1352.79	1177.56	1044.33	1246.8	1037.07	1203.09	3	0	4	5	4	5	5	4	4	3	6	3
661	Q8BYI9		15	15	117.772	0.0168257	1.18481	7208	7204	151928	Tenascin-R OS=Mus musculus OX=10090 GN=Tnr PE=1 SV=2	1796.36	1769.14	1718.57	1564.75	1673.32	1620.66	1502.03	1574.56	1641.62	1605.4	1796.95	1848.22	1675.97	12	13	15	14	14	13	14	11	10	11	9	12
662	Q922J6		2	2	22.689	0.344338	1.57666	7204	7208	24808.9	Tetraspanin-2 OS=Mus musculus OX=10090 GN=Tspan2 PE=1 SV=1	6503.99	6821.53	8249.74	7838.36	7645.62	8075.65	11599.7	8924.1	9497.11	5048.59	6306.08	6711.2	7768.47	2	3	3	3	3	3	3	1	1	3	3	3
663	P20108		4	4	35.1049	0.222983	1.43257	7203	7207	28355.2	Thioredoxin-dependent peroxide reductase_ mitochondrial OS=Mus musculus OX=10090 GN=Prdx3 PE=1 SV=1	2375.43	2348.55	2655.25	2305.69	3086.82	2838.98	2633.99	2512.15	2475.57	1660.92	2846.99	2529.03	2522.45	3	4	3	4	5	3	4	3	3	3	3	3
664	Q9D710		3	3	17.8758	0.0720401	1.47908	7207	7208	34341.9	Thioredoxin-related transmembrane protein 2 OS=Mus musculus OX=10090 GN=Tmx2 PE=1 SV=1	716.959	684.459	813.158	711.263	827.895	749.857	752.639	745.448	786.388	1015.61	641.152	577.17	751.833	1	2	1	3	1	0	1	1	1	3	0	0
665	P01831		7	7	92.273	0.830699	1.05863	7208	7204	18308.1	Thy-1 membrane glycoprotein OS=Mus musculus OX=10090 GN=Thy1 PE=1 SV=1	62334.6	69954.4	66600.5	68719.5	62924.3	67276.8	62414.2	66510.1	63374.5	67294.1	66033.9	70448.7	66157.1	9	9	10	10	9	9	9	9	8	10	8	10
666	Q5SRX1		2	2	11.5834	0.0193165	2.25493	7204	7201	56004.8	TOM1-like protein 2 OS=Mus musculus OX=10090 GN=Tom1l2 PE=1 SV=1	259.866	329.643	559.38	485.258	649.109	495.852	774.528	554.776	365.027	430.995	440.397	389.454	477.857	0	0	0	0	0	1	0	2	0	0	0	2
667	P42669		3	3	26.2332	0.0241255	1.58638	7203	7207	34997.8	Transcriptional activator protein Pur-alpha OS=Mus musculus OX=10090 GN=Pura PE=1 SV=1	2205.43	1760.14	1856.35	2036.55	2893.17	2697.17	2453.69	2111.89	1673.69	1850.28	2117.72	1964.15	2135.02	4	0	3	2	4	4	4	3	3	3	4	0
668	Q9QUI0		9	7	89.911	0.0801595	1.36777	7204	7208	22124.4	Transforming protein RhoA OS=Mus musculus OX=10090 GN=Rhoa PE=1 SV=1	8558.27	6427.96	6222.44	5672.83	8405.35	7397.57	8026.6	8039.1	7440.23	6420.99	5773.16	5972.79	7029.77	6	7	6	6	6	7	6	7	7	7	6	6
669	Q9R1Q8		9	9	61.5382	0.00467978	1.57373	7203	7202	22641.8	Transgelin-3 OS=Mus musculus OX=10090 GN=Tagln3 PE=1 SV=1	2779.89	2427.83	2501.66	2145.63	3894.99	3418.62	3412.93	3333.18	2465.91	2204.29	3113.09	2938.4	2886.37	6	5	5	3	5	6	6	4	6	5	6	6
670	Q01853		24	24	221.414	0.533832	1.24744	7204	7201	90006.3	Transitional endoplasmic reticulum ATPase OS=Mus musculus OX=10090 GN=Vcp PE=1 SV=4	2754.3	3344.18	3046.03	3705.46	3642.45	3802.73	3863.4	3744.08	3551.05	2930.58	3146.06	4355.77	3490.51	22	20	23	22	26	24	24	21	20	24	22	22
671	P40142		11	11	84.8025	0.132982	1.67415	7203	7202	68314.9	Transketolase OS=Mus musculus OX=10090 GN=Tkt PE=1 SV=1	1778.46	1757.12	1402.17	1319.91	2383.61	2173.55	1877.74	1918.46	1574.6	2632.81	1608.35	1741.56	1847.36	6	7	9	7	12	12	13	9	8	8	7	7
672	Q8K003		2	2	12.4679	0.145537	1.28678	7202	7203	7066.31	Translation machinery-associated protein 7 OS=Mus musculus OX=10090 GN=Tma7 PE=3 SV=1	460.663	435.841	493.167	474.371	400.974	350.931	457.487	426.57	398.329	385.841	374.26	472.193	427.552	2	1	2	0	0	0	0	1	0	1	0	0
673	P63028		2	2	13.2889	0.00822976	1.64363	7203	7207	19576.3	Translationally-controlled tumor protein OS=Mus musculus OX=10090 GN=Tpt1 PE=1 SV=1	2216.33	1860.97	2006.29	1810.86	2994.94	2631.19	2411.86	2413.15	1829.07	1593.93	2033.26	1890.88	2141.06	1	0	1	1	1	2	1	1	1	1	2	0
674	Q8BMS1		10	10	79.0703	0.00168576	1.36665	7202	7208	83354.3	Trifunctional enzyme subunit alpha_ mitochondrial OS=Mus musculus OX=10090 GN=Hadha PE=1 SV=1	2698.74	2569.03	3078.88	2775.48	2454	2601.1	2641.13	2609.36	2303.77	2295.48	2130.75	2152.97	2525.89	11	10	10	11	8	9	10	10	10	9	9	8
675	Q99JY0		8	8	53.2412	0.0192741	1.57233	7202	7208	51671.6	Trifunctional enzyme subunit beta_ mitochondrial OS=Mus musculus OX=10090 GN=Hadhb PE=1 SV=1	1773.52	1794.47	2414.79	2138.16	1928.04	1810.15	2073.31	1935.33	1669.26	2068.2	1519.58	1376.09	1875.08	6	5	5	7	7	7	5	6	6	7	6	6
676	P17751		9	9	106.142	0.000653194	1.70245	7203	7202	27054.8	Triosephosphate isomerase OS=Mus musculus OX=10090 GN=Tpi1 PE=1 SV=5	7364.9	7955.93	7439.94	7320.57	13351.3	11777.7	12724.5	11953.2	8261.47	8970.46	9617.56	8338.79	9589.7	12	10	12	11	12	13	11	10	12	9	12	13
677	Q9ESN6		3	3	25.3252	0.0888539	1.52504	7208	7207	82471.7	Tripartite motif-containing protein 2 OS=Mus musculus OX=10090 GN=Trim2 PE=1 SV=1	1247.03	836.902	762.801	702.249	1067.2	1006.05	770.721	735.313	594.914	831.628	1139.15	1036.38	894.195	4	0	0	0	3	4	3	0	0	0	0	4
678	Q9JKK7		9	9	61.2793	0.61025	1.15468	7202	7207	39510.9	Tropomodulin-2 OS=Mus musculus OX=10090 GN=Tmod2 PE=1 SV=2	3704.33	3555.31	4013.18	3450.33	3789.92	3208.61	3549.34	3668.08	3556.2	2907.52	3831.63	3621.25	3571.31	6	5	6	5	7	6	7	4	4	5	7	8
679	P32921		3	3	18.281	0.0431229	1.83309	7203	7207	54928.3	Tryptophan--tRNA ligase_ cytoplasmic OS=Mus musculus OX=10090 GN=Wars1 PE=1 SV=2	1147.07	861.123	943.214	906.622	1246.22	1225.96	1146.29	1007.3	553.106	795.533	1067.31	1122.68	1001.87	2	3	3	0	3	2	0	0	0	0	3	1
680	P68368		29	4	464.411	0.00823398	1.49608	7204	7207	50665.8	Tubulin alpha-4A chain OS=Mus musculus OX=10090 GN=Tuba4a PE=1 SV=1	53826.5	51246.5	58902.8	55358.6	61101.8	58126.5	70851.4	59837.5	41598.1	45756.3	55233.6	54070.6	55492.5	7	7	7	8	7	7	6	7	7	6	7	7
681	Q9JJZ2		19	1	277.716	0.290984	1.18034	7202	7201	50735.9	Tubulin alpha-8 chain OS=Mus musculus OX=10090 GN=Tuba8 PE=1 SV=1	11643.8	10011.7	12734.9	12826	12603.9	11339.8	11958	10709.4	11114.4	11633.2	10527.5	11531.8	11552.9	0	0	0	0	0	0	0	0	1	0	0	0
682	Q7TMM9		50	2	695.615	0.0207588	1.40556	7204	7201	50306.3	Tubulin beta-2A chain OS=Mus musculus OX=10090 GN=Tubb2a PE=1 SV=1	56964.2	70425.7	73340.8	77626.6	72042.9	78482.2	90062.4	88991.8	61106.5	66786.7	64701.7	67903	72369.5	3	3	3	3	3	3	3	3	3	3	3	3
683	Q9CWF2		49	1	676.796	0.0175942	1.44136	7204	7207	50409.4	Tubulin beta-2B chain OS=Mus musculus OX=10090 GN=Tubb2b PE=1 SV=1	19546.1	24717.2	26664.1	28427.7	25018	27761.9	31984	31567.4	21770.4	22321	23036.6	23990.4	25567.1	1	1	1	1	1	1	1	1	1	1	1	1
684	Q9ERD7		45	14	633.318	0.0221896	1.35298	7204	7208	50875	Tubulin beta-3 chain OS=Mus musculus OX=10090 GN=Tubb3 PE=1 SV=1	70986.2	75128.3	81494.9	79520.9	81889.7	75087.5	97365.8	88092.9	65856.1	72599.2	73182.5	63891.8	77091.3	15	16	17	18	14	17	18	17	15	16	16	16
685	Q9D6F9		47	10	660.647	0.0404204	1.44724	7201	7207	50042.1	Tubulin beta-4A chain OS=Mus musculus OX=10090 GN=Tubb4a PE=1 SV=3	168793	185318	129406	154484	132801	134865	143891	146292	134090	110591	150790	159157	145873	8	9	11	11	13	12	13	14	12	11	11	12
686	P68372		49	1	688.788	0.0301911	1.27984	7204	7207	50287.4	Tubulin beta-4B chain OS=Mus musculus OX=10090 GN=Tubb4b PE=1 SV=1	101310	98438.8	99430.2	92725.2	105059	93479.1	107365	103904	84612.3	80461.7	94921.3	85806.3	95626.1	1	1	1	0	1	1	0	1	1	1	1	1
687	P99024		47	6	668.833	0.0918634	1.33466	7204	7207	50127.2	Tubulin beta-5 chain OS=Mus musculus OX=10090 GN=Tubb5 PE=1 SV=1	137530	119849	133056	118210	135737	121889	145713	131343	105290	102296	128437	114591	124495	8	9	9	9	9	9	10	8	9	8	9	9
688	Q922F4		28	2	359.88	0.00183455	1.39686	7204	7207	50546.7	Tubulin beta-6 chain OS=Mus musculus OX=10090 GN=Tubb6 PE=1 SV=1	3744.05	3525.31	3806.51	3606.2	3452.34	3272.46	4176.18	3955.22	2971.45	2849.72	3299.22	3044.8	3475.29	1	1	1	1	2	1	1	1	0	1	1	1
689	Q9CRB6		9	9	111	0.637831	1.343	7208	7204	19136.6	Tubulin polymerization-promoting protein family member 3 OS=Mus musculus OX=10090 GN=Tppp3 PE=1 SV=1	13160.7	24793.7	18445	22110.9	21993.3	23473.3	17653.4	19252.3	17616.5	22199.8	23702.5	25861.7	20855.2	7	10	11	9	11	13	11	11	10	11	10	10
690	Q7TQD2		12	12	127.615	0.32468	1.14837	7208	7204	23745.7	Tubulin polymerization-promoting protein OS=Mus musculus OX=10090 GN=Tppp PE=1 SV=1	13168.7	13383.5	13101.6	12461.6	13186.2	12549.9	12379.6	13153.8	11941.2	13811.7	15601	13720.7	13205	12	12	14	10	9	11	13	15	13	15	15	13
691	Q91WQ3		3	3	17.7631	0.180648	1.12773	7203	7202	59447.6	Tyrosine--tRNA ligase_ cytoplasmic OS=Mus musculus OX=10090 GN=Yars1 PE=1 SV=3	744.467	763.832	666.385	713.215	808.603	747.209	663.024	723.591	721.351	781.621	673.243	719.976	727.21	0	0	0	0	0	2	3	0	0	0	0	3
692	P56399		7	7	43.4924	0.00123195	1.51053	7204	7202	96745.9	Ubiquitin carboxyl-terminal hydrolase 5 OS=Mus musculus OX=10090 GN=Usp5 PE=1 SV=1	757.283	693.685	594.202	595.073	929.047	843.148	916.622	879.815	576.903	666.594	651.121	629.412	727.742	0	6	4	5	6	5	6	6	4	3	0	0
693	Q9R0P9		11	11	128.511	1.34269e-05	1.47351	7203	7201	25180.5	Ubiquitin carboxyl-terminal hydrolase isozyme L1 OS=Mus musculus OX=10090 GN=Uchl1 PE=1 SV=1	15061.3	16377.4	16580	16262.9	23022	23303.4	23199.9	22909.4	16363	16290.5	19482.8	19895.7	19062.4	11	11	13	8	10	12	11	12	11	11	14	15
694	Q7TQI3		2	2	11.4854	0.00131199	3.21333	7203	7202	31498.2	Ubiquitin thioesterase OTUB1 OS=Mus musculus OX=10090 GN=Otub1 PE=1 SV=2	122.13	136.433	115.176	142.7	374.289	454.352	347.719	345.971	217.986	149.892	170.939	224.052	233.47	0	0	0	0	0	2	2	0	1	0	0	0
695	P61089		4	4	25.6907	0.0402006	1.42538	7203	7202	17194.9	Ubiquitin-conjugating enzyme E2 N OS=Mus musculus OX=10090 GN=Ube2n PE=1 SV=1	1241.85	1616.55	1414.42	1423.07	1903.5	2141.01	1858.72	1765.99	1660.56	1479.66	1535.76	1444.86	1623.83	0	0	2	0	3	3	3	2	2	1	3	3
696	Q02053		15	15	108.573	0.00123467	1.74407	7203	7204	119007	Ubiquitin-like modifier-activating enzyme 1 OS=Mus musculus OX=10090 GN=Uba1 PE=1 SV=1	4095.18	3312.64	2541	2598.47	3926.69	3614.89	2127.29	2196.85	3193.87	3202.48	3096.06	3312.61	3101.5	11	11	0	10	14	11	12	12	14	0	0	0
697	Q8C3W1		4	4	25.0035	0.0618338	1.80317	7203	7207	35430.5	Uncharacterized protein C1orf198 homolog OS=Mus musculus OX=10090 PE=1 SV=1	506.193	691.732	642.731	562.29	969.958	912.317	876.453	731.126	639.741	404.129	875.409	843.485	721.297	2	0	2	2	3	2	2	3	1	3	2	2
698	Q5SYD0		56	54	514.528	0.245823	1.15618	7208	7204	116880	Unconventional myosin-Id OS=Mus musculus OX=10090 GN=Myo1d PE=1 SV=1	20207.2	23797.7	20501.7	20921.7	19994.5	20379.6	18848.4	21372.4	22153	22011.3	22765.2	23737.4	21390.8	50	44	48	45	53	50	53	47	50	46	52	44
699	Q5SUA5		5	3	39.8133	0.705732	1.32635	7201	7204	118197	Unconventional myosin-Ig OS=Mus musculus OX=10090 GN=Myo1g PE=1 SV=1	12929.2	8506.1	9572.79	7728.16	10802.1	8638.52	8783.65	7377.53	9673	7485.56	9475.49	8878.45	9154.21	1	0	1	1	1	1	1	2	1	1	1	2
700	Q99104		33	32	228.25	0.137433	1.60544	7201	7203	217192	Unconventional myosin-Va OS=Mus musculus OX=10090 GN=Myo5a PE=1 SV=2	32627.7	30793.1	25358.7	27364.2	15712.7	23791.1	23230.2	26458.6	23016	29562.6	28209.9	32005.8	26510.9	25	22	23	19	25	26	26	16	21	24	25	25
701	Q64331		5	5	29.151	0.0241941	1.95154	7203	7207	147778	Unconventional myosin-VI OS=Mus musculus OX=10090 GN=Myo6 PE=1 SV=1	1452.46	1090.06	1024.92	875.474	1929.01	1501.53	1086.11	917.439	833.741	924.125	1540.25	1237.31	1201.03	4	3	0	3	4	0	0	0	3	0	0	0
702	Q8K2C9		2	2	12.3265	0.339344	1.65608	7208	7204	43302.6	Very-long-chain (3R)-3-hydroxyacyl-CoA dehydratase 3 OS=Mus musculus OX=10090 GN=Hacd3 PE=1 SV=2	1595.25	1200.34	1519.9	1130.88	1535.12	1216.37	1174.02	597.662	1017.12	1224.77	1572.46	1361.57	1262.12	2	0	2	0	0	0	0	0	0	0	0	2
703	O70503		4	4	25.7325	0.0132319	1.58385	7208	7202	34970	Very-long-chain 3-oxoacyl-CoA reductase OS=Mus musculus OX=10090 GN=Hsd17b12 PE=1 SV=1	1875.81	2376.95	1842.55	1828.72	3040.7	2720.77	1653.2	2104.29	1976.34	1704.74	2960.35	2854.4	2244.9	0	4	1	0	3	3	0	3	3	3	3	1
704	Q62442		3	3	39.3107	0.304767	1.49783	7203	7208	13004	Vesicle-associated membrane protein 1 OS=Mus musculus OX=10090 GN=Vamp1 PE=1 SV=1	1787.59	1415.11	2052.84	1492.64	2178.88	1659.95	1622.74	1422.11	1629.79	1418.93	1377.83	1185.11	1603.63	4	5	3	5	5	5	5	5	5	5	4	5
705	P63044		3	1	22.8368	0.199478	1.33534	7203	7201	12747.8	Vesicle-associated membrane protein 2 OS=Mus musculus OX=10090 GN=Vamp2 PE=1 SV=2	643.355	709.235	898.227	679.32	985.076	821.093	714.412	795.513	701.004	669.361	807.216	820.149	770.33	0	1	1	1	1	1	1	1	1	0	1	1
706	P63024		3	1	30.0813	0.260074	1.32787	7208	7204	11594.3	Vesicle-associated membrane protein 3 OS=Mus musculus OX=10090 GN=Vamp3 PE=1 SV=1	1679.8	1593.36	1800.11	1439.42	1708.03	1422.77	1331.27	1390.56	1739.1	1470.9	1818.28	1795.97	1599.13	2	2	2	0	2	2	2	2	2	2	2	2
707	Q9WV55		8	7	72.961	0.0661814	1.21772	7207	7203	28083.4	Vesicle-associated membrane protein-associated protein A OS=Mus musculus OX=10090 GN=Vapa PE=1 SV=2	8228.78	7206.77	8316.82	8302.6	6830.33	7063.78	7616.85	8076.52	8867.86	8051.24	7576.15	7337.66	7789.61	8	4	6	5	6	6	8	8	7	7	6	5
708	Q9QY76		7	6	63.3558	0.552054	1.14686	7207	7203	27174.4	Vesicle-associated membrane protein-associated protein B OS=Mus musculus OX=10090 GN=Vapb PE=1 SV=3	2275.13	1936.41	2286.71	2042.22	2138.81	1922.34	2140.01	2090.23	2432.1	2225.48	2230.41	2148.51	2155.7	7	5	4	7	5	6	5	4	4	6	7	6
709	P46460		32	32	272.488	0.000505035	1.51291	7201	7204	83183.9	Vesicle-fusing ATPase OS=Mus musculus OX=10090 GN=Nsf PE=1 SV=2	82384.2	74474.8	63634.7	63473.1	64473.7	68362.5	49963.7	53716.8	66562.6	64578.3	76777.7	75829	67019.3	29	33	30	27	26	32	30	29	24	23	30	33
710	P20152		21	14	167.755	0.00011752	2.18004	7204	7203	53744.8	Vimentin OS=Mus musculus OX=10090 GN=Vim PE=1 SV=3	1308.17	1369.64	2106.23	2104.95	1175.8	1104.54	2479.21	2492.01	1716.77	1453.99	2389.6	2083.78	1815.39	7	7	12	12	8	6	11	12	10	6	14	11
711	P62761		14	13	132.242	1.22331e-05	1.65927	7203	7202	22313.5	Visinin-like protein 1 OS=Mus musculus OX=10090 GN=Vsnl1 PE=1 SV=2	9467	9352.66	7612.66	7524.11	12474.9	12641	10385	10654	8070.81	7792.32	8380.65	9086.33	9453.46	6	13	10	9	11	14	12	9	10	12	7	11
712	Q9CRC0		2	2	11.8658	0.394595	2.09617	7207	7204	18167.3	Vitamin K epoxide reductase complex subunit 1 OS=Mus musculus OX=10090 GN=Vkorc1 PE=1 SV=1	1621.74	1972.49	1657.31	2306.68	1541.94	1542.04	1631.39	336.793	1822.84	2302.8	1540.25	1683.36	1663.3	2	2	2	2	0	0	2	0	0	0	0	0
713	Q60932		18	16	180.427	0.437933	1.09047	7202	7204	32522.6	Voltage-dependent anion-selective channel protein 1 OS=Mus musculus OX=10090 GN=Vdac1 PE=1 SV=3	36306.9	33021.7	39042.6	35984.3	35588.7	35550.8	32640.3	36162	38147.7	35874.5	38186.3	36466	36081	16	14	14	13	14	12	18	16	14	15	16	14
714	Q60930		12	11	111.157	0.00402511	1.36111	7202	7203	32360.2	Voltage-dependent anion-selective channel protein 2 OS=Mus musculus OX=10090 GN=Vdac2 PE=1 SV=2	11809.2	12657.1	14263.8	13059.2	9877.66	10196.5	11079	12206	13217.9	13592.4	12197.2	12249.3	12200.5	11	10	13	13	12	11	13	12	10	12	12	10
715	Q60931		10	8	93.5432	0.173377	1.16626	7207	7203	31094.9	Voltage-dependent anion-selective channel protein 3 OS=Mus musculus OX=10090 GN=Vdac3 PE=1 SV=1	7764.92	6883.72	7896.08	7859.23	6824.78	6726.9	7122.69	7773.07	8312.42	7492.38	7379.18	7062.9	7424.86	5	5	6	7	7	7	7	7	7	5	7	6
716	P62482		18	17	155.303	0.0470684	1.22198	7202	7201	41306.5	Voltage-gated potassium channel subunit beta-2 OS=Mus musculus OX=10090 GN=Kcnab2 PE=1 SV=1	10037.1	11146.9	13317.3	12569.2	10767.6	10722.4	10792	10887.5	10593.1	11866.2	11065.1	11459	11268.6	12	15	15	16	15	12	16	13	16	17	13	17
717	P97382		2	1	13.7981	0.0150959	2.13838	7202	7203	28034.2	Voltage-gated potassium channel subunit beta-3 OS=Mus musculus OX=10090 GN=Kcnab3 PE=1 SV=1	426.877	305.509	456.288	374.672	196.414	192.179	251.438	248.991	251.757	339.634	255.513	253.557	296.069	0	1	1	0	0	0	0	1	0	0	1	0
718	Q99KC8		3	3	24.2649	0.0443513	1.42088	7201	7207	87884.3	von Willebrand factor A domain-containing protein 5A OS=Mus musculus OX=10090 GN=Vwa5a PE=1 SV=2	955.201	865.129	827.17	879.084	857.259	816.086	848.594	688.721	651.563	629.563	856.956	755.99	802.61	3	3	0	3	0	0	0	0	0	0	0	3
719	P50516		23	22	178.429	0.0109945	1.27221	7204	7207	68668.4	V-type proton ATPase catalytic subunit A OS=Mus musculus OX=10090 GN=Atp6v1a PE=1 SV=2	3924.02	4080.56	3641.29	3484.99	4441.42	4120.39	4422.51	4566.29	3317.85	3747.67	3983.22	3819.02	3962.44	15	17	14	13	20	17	19	14	17	14	21	20
720	P62814		11	11	95.7484	0.063006	1.20819	7203	7202	56893.1	V-type proton ATPase subunit B_ brain isoform OS=Mus musculus OX=10090 GN=Atp6v1b2 PE=1 SV=1	5136.89	4811.84	4642.66	4385.29	5664.4	5243.05	5361.76	4881.84	4873.88	4725.15	5060.63	4899.58	4973.91	12	11	13	11	12	13	12	11	11	11	13	12
721	Q9Z1G3		12	12	81.5335	0.787153	1.15016	7201	7207	44058.7	V-type proton ATPase subunit C 1 OS=Mus musculus OX=10090 GN=Atp6v1c1 PE=1 SV=4	4206.82	3252.09	3561.92	3082.09	3481.46	3255.09	3350.17	3664.56	3347.49	3137.59	3623.28	3309.23	3439.32	9	7	7	8	10	10	9	8	8	4	9	5
722	P50518		5	5	40.7869	0.168474	1.44332	7204	7207	26214.5	V-type proton ATPase subunit E 1 OS=Mus musculus OX=10090 GN=Atp6v1e1 PE=1 SV=2	2606.54	2591.51	3039.84	2476.98	3120.14	2681.18	3560.95	2960.87	1975.56	2543.05	2586.92	2470.36	2717.83	5	6	4	4	3	5	4	6	4	4	4	5
723	Q9WTT4		4	4	25.4379	0.0048852	2.01866	7202	7207	13708.5	V-type proton ATPase subunit G 2 OS=Mus musculus OX=10090 GN=Atp6v1g2 PE=1 SV=1	606.163	595.589	653.517	684.284	379.973	411.035	537.382	559.433	387.156	275.56	476.323	558.107	510.377	3	0	3	3	2	3	1	4	2	0	0	3
724	Q8BVE3		5	5	31.67	0.00135429	1.64246	7203	7202	56311.3	V-type proton ATPase subunit H OS=Mus musculus OX=10090 GN=Atp6v1h PE=1 SV=1	1074.63	972.852	852.702	785.171	1389.05	1301.09	1402.52	1171.58	844.939	818.358	1066.94	1024.9	1058.73	3	4	5	2	5	5	5	0	0	0	0	0
725	O88342		3	3	17.2324	0.00434413	3.12772	7203	7207	67091.1	WD repeat-containing protein 1 OS=Mus musculus OX=10090 GN=Wdr1 PE=1 SV=3	223.985	269.091	390.497	310.346	810.306	655.026	472.686	405.158	265.892	202.606	353.93	504.342	405.322	0	0	0	0	3	0	0	0	0	0	0	3
