# Supplementary material for: Proteomic Characterization of Spinal Cord Myelin in the Mouse
Source: ASN Neuro. 2025 Dec 10;18(1):2595945. doi: 10.1080/17590914.2025.2595945 (PMC12795297; doi:10.1080/17590914.2025.2595945)
Supplement: Supplement_3_Comparison_2.xlsx [file TASN_A_2595945_SM8737.xlsx]

## Sheet: Jahn UDMSE
accession	entry	description	IEP	mw	max score	reported peptides	sequence coverage	Exp1_BR1	Exp1_BR2	Exp1_BR3	Exp2_BR1	Exp2_BR2	Exp2_BR3	Exp3_BR1	Exp3_BR2	Exp3_BR3	average ppm	No.
Q6PIC6	AT1A3_MOUSE	Sodium/potassium-transporting ATPase subunit alpha-3 OS=Mus musculus GN=Atp1a3 PE=1 SV=1	5.09	113117	37697.8	50	54.59	31322.8	34368.4	32555.6	29160.9	30394.3	31358.6	29553.8	31609.7	30606.6	30842.8	1
P60202	MYPR_MOUSE	Myelin proteolipid protein OS=Mus musculus GN=Plp1 PE=1 SV=2	8.29	30875.6	14457.9	12	36.82	20907.8	19392.2	20754.1	28230.4	23395.5	23933	27863	26454.8	29792.9	24154.6	2
P16330	CN37_MOUSE	2',3'-cyclic-nucleotide 3'-phosphodiesterase OS=Mus musculus GN=Cnp PE=1 SV=3	9.26	47522.6	76341.1	33	75.71	23179.1	21583.4	22520.6	18383.1	17790.3	20807.5	20998.1	19615.5	20912.5	20353	3
P04370	MBP_MOUSE	Myelin basic protein OS=Mus musculus GN=Mbp PE=1 SV=2	10.05	27167.7	22569.6	8	25.6	14660.4	16212.3	15234.1	20531.2	20532	17815.6	21373.2	24838.4	24439.1	19257.3	4
G5E8K5	ANK3_MOUSE	Ankyrin-3 OS=Mus musculus GN=Ank3 PE=1 SV=1	6.22	215545	402.839	23	16.83	38296.6	37117.1	36569.8	5687.92	11717.4	5513.97	16756.2	11909	5757.34	18396.6	5
Q9JHU4	DYHC1_MOUSE	Cytoplasmic dynein 1 heavy chain 1 OS=Mus musculus GN=Dync1h1 PE=1 SV=2	5.98	534784	703.683	126	36.02	13775.6	11920.9	13514.2	17393	15861.4	17539.4	18885.9	17859	18688.4	15911.5	6
P35564	CALX_MOUSE	Calnexin OS=Mus musculus GN=Canx PE=1 SV=1	4.29	67677.2	994.418	13	29.44	14127.1	14797.8	14700.2	17212.3	15700.8	15541.1	13963	16127.3	15834.4	15176.5	7
P20917	MAG_MOUSE	Myelin-associated glycoprotein OS=Mus musculus GN=Mag PE=1 SV=2	4.85	70115.2	12537.8	17	32.59	14099.9	13770.6	14177.8	13874.6	12848.2	14459.2	13359.9	13289.2	13704.4	13561.3	8
P16546	SPTN1_MOUSE	Spectrin alpha chain, non-erythrocytic 1 OS=Mus musculus GN=Sptan1 PE=1 SV=4	5.04	285396	1411.51	118	56.11	24332.5	21445.9	21434.1	6910.11	8649.29	5772.16	9618.16	11055.9	10794.9	13158.9	9
O08553	DPYL2_MOUSE	Dihydropyrimidinase-related protein 2 OS=Mus musculus GN=Dpysl2 PE=1 SV=2	5.92	62676.9	33858.5	31	81.64	14497.7	11331	13428.7	14054.2	10488.4	13176	14128	11134.2	13207.4	12618.6	10
P68368	TBA4A_MOUSE	Tubulin alpha-4A chain OS=Mus musculus GN=Tuba4a PE=1 SV=1	4.75	50665.8	29115	22	58.93	13045.1	12509.5	12525.6	13574.1	11606.4	12272.9	12444.2	12114.6	11841.3	12267.7	11
P17182	ENOA_MOUSE	Alpha-enolase OS=Mus musculus GN=Eno1 PE=1 SV=3	6.38	47483.1	63963.5	28	73.96	11764.5	11440.7	10261.1	12892.8	11931.7	12654.7	13011	12757.2	12053.6	11913.4	12
P08553	NFM_MOUSE	Neurofilament medium polypeptide OS=Mus musculus GN=Nefm PE=1 SV=4	4.56	96030.3	13719.7	40	57.67	6778.71	14321.3	11770.5	7359.41	13896.6	10895.1	6402.82	15727.5	13545.2	11192.8	13
Q8VDN2	AT1A1_MOUSE	Sodium/potassium-transporting ATPase subunit alpha-1 OS=Mus musculus GN=Atp1a1 PE=1 SV=1	5.14	114294	22969.2	50	49.76	11247	11327.4	11061.2	10502.8	10244.6	10978.9	11453.1	11377.7	11257.7	10895.7	14
P56480	ATPB_MOUSE	ATP synthase subunit beta, mitochondrial OS=Mus musculus GN=Atp5b PE=1 SV=2	5.03	56300.6	24958.2	25	70.51	10141.1	11116.9	10383.5	10412.7	10831.6	10677.4	10442.3	11670.5	11589.3	10682	15
P13595	NCAM1_MOUSE	Neural cell adhesion molecule 1 OS=Mus musculus GN=Ncam1 PE=1 SV=3	4.54	120226	5245.08	30	38.3	12671.7	12097.7	12677.8	8512.39	8068.44	8165.54	10737.6	10578.2	10862.5	10321.3	16
Q8VDQ8	SIR2_MOUSE	NAD-dependent protein deacetylase sirtuin-2 OS=Mus musculus GN=Sirt2 PE=1 SV=2	5.06	43883.6	50258.9	26	70.44	10366	9731.99	10140.4	9995.28	9361.87	10351.1	10169.6	9679.46	10169.1	9860.94	17
Q03265	ATPA_MOUSE	ATP synthase subunit alpha, mitochondrial OS=Mus musculus GN=Atp5a1 PE=1 SV=1	9.52	59866.8	22739.7	29	63.11	9246.24	10593.2	9723.46	9422.3	9411.42	9663.34	9597.02	10301.7	10703.2	9732.99	18
Q61885	MOG_MOUSE	Myelin-oligodendrocyte glycoprotein OS=Mus musculus GN=Mog PE=1 SV=1	7.92	28670.2	32301.1	12	42.28	10059	9910.4	10156.7	8861.76	8429.4	9932.85	8813.71	8327.1	8954.04	9157.19	19
Q9Z1W8	AT12A_MOUSE	Potassium-transporting ATPase alpha chain 2 OS=Mus musculus GN=Atp12a PE=1 SV=3	5.9	115468	2126.67	9	8.79	9286.78	10095.6	10729.5	6023.85	7366.15	7263.65	16333.8	7762.3	7707.84	8843.18	20
Q9D6F9	TBB4A_MOUSE	Tubulin beta-4A chain OS=Mus musculus GN=Tubb4a PE=1 SV=3	4.59	50042.1	48445	25	77.03	8779.48	8545.25	8614.42	9617.58	8216.11	9498.13	8825.5	8211.72	8495.24	8640.4	21
P05202	AATM_MOUSE	Aspartate aminotransferase, mitochondrial OS=Mus musculus GN=Got2 PE=1 SV=1	9.26	47810.7	25325.4	29	71.86	7684.86	8687.49	8575.07	7733.21	8394.74	9849.45	8082.16	9141.67	9472.81	8538.67	22
P16858	G3P_MOUSE	Glyceraldehyde-3-phosphate dehydrogenase OS=Mus musculus GN=Gapdh PE=1 SV=2	8.35	36095.2	28110	15	65.77	7250.62	8850.5	7791.58	7774.98	9031.8	8786.5	7789.81	9505.1	8372.35	8264.79	23
P14094	AT1B1_MOUSE	Sodium/potassium-transporting ATPase subunit beta-1 OS=Mus musculus GN=Atp1b1 PE=1 SV=1	8.78	35593.8	23530.7	16	46.38	8573.89	8979.66	8463.68	8119.89	8268.09	8359.17	8098.44	8424.94	8011.73	8261.8	24
Q99KI0	ACON_MOUSE	Aconitate hydratase, mitochondrial OS=Mus musculus GN=Aco2 PE=1 SV=1	7.83	86205	10956.7	37	61.67	6865.31	7822.57	7030.31	8171.4	8562.63	8884.67	7894.33	8246.93	7876.09	7835.04	25
P15105	GLNA_MOUSE	Glutamine synthetase OS=Mus musculus GN=Glul PE=1 SV=6	6.66	42861.1	24699.5	17	73.19	7569.44	7689.48	7996.45	8154.96	7056.44	8425.13	8278.84	7614.31	7923.95	7744.75	26
Q62261	SPTB2_MOUSE	Spectrin beta chain, non-erythrocytic 1 OS=Mus musculus GN=Sptbn1 PE=1 SV=2	5.26	275079	1353.4	96	52.56	7579.6	5164.66	4865.58	7396.3	11835.1	6022.02				6988.15	27
Q8BFZ3	ACTBL_MOUSE	Beta-actin-like protein 2 OS=Mus musculus GN=Actbl2 PE=1 SV=1	5.15	42346.5	10230.9	12	27.13	7984.54	7124.57	6937.8				7139.28	6462.65	6717.04	6939.04	28
P08551	NFL_MOUSE	Neurofilament light polypeptide OS=Mus musculus GN=Nefl PE=1 SV=5	4.41	61565.6	23942.8	31	58.01	4365.34	7860.44	6468.81	4528.93	7841.02	7173.57	4995.07	9947.03	8586.22	6844.93	29
Q810U3	NFASC_MOUSE	Neurofascin OS=Mus musculus GN=Nfasc PE=1 SV=1	5.77	138774	3918.76	42	41.61	6501.54	6403.04	6406.21	6870.79	6631.7	7423.29	7077.86	7197.15	7293.93	6779.36	30
P35762	CD81_MOUSE	CD81 antigen OS=Mus musculus GN=Cd81 PE=1 SV=2	5.44	26498.9	18933.6	4	30.93	7338.99	7109.38	7559.17	6090.1	5521.36	6186.76	6985.76	7076.59	7593.64	6732.77	31
O55143	AT2A2_MOUSE	Sarcoplasmic/endoplasmic reticulum calcium ATPase 2 OS=Mus musculus GN=Atp2a2 PE=1 SV=2	5.05	116512	402.38	15	21.26	680.465	671.258	608.144	11130.7	9202.76	8707.91	9266.86	8178.98	7397.04	6092.62	32
P40142	TKT_MOUSE	Transketolase OS=Mus musculus GN=Tkt PE=1 SV=1	7.23	68314.9	13084.6	34	71.91	5482.29	5782.76	6016.12	5951.8	6169.54	6969.84	5656.65	6410.59	6780.67	6076.73	33
Q68FD5	CLH1_MOUSE	Clathrin heavy chain 1 OS=Mus musculus GN=Cltc PE=1 SV=3	5.35	193325	1306.54	55	42.81	7074.08	6089.98	8363.83	7378.6	9210.29	4981.2	3965.44	4459.76	2889.56	5989.33	34
O08599	STXB1_MOUSE	Syntaxin-binding protein 1 OS=Mus musculus GN=Stxbp1 PE=1 SV=2	6.51	67968	14558.8	38	72.56	5712.74	6026.62	5844.48	5705.55	5734.11	5439.83	5653.06	6686.35	6203.65	5820.21	35
Q9D2P8	MOBP_MOUSE	Myelin-associated oligodendrocyte basic protein OS=Mus musculus GN=Mobp PE=1 SV=1	11.57	19596.5	20180.4	8	42.94	6322.6	6065.14	6459.66	4228.26	4815.3	5841.68	6372.59	6118.55	6824.81	5806.71	36
P68404	KPCB_MOUSE	Protein kinase C beta type OS=Mus musculus GN=Prkcb PE=1 SV=4	6.57	77891.5	698.803	20	38.9	16313.1	16936	16947.9	406.427	278.097	329.65	397.153	297.189	309.141	5747.79	37
P52480	KPYM_MOUSE	Pyruvate kinase PKM OS=Mus musculus GN=Pkm PE=1 SV=4	7.21	58415.3	12542.5	29	68.74	4361.29	5251	5054.64	5168.83	5680.87	6632.09	5065.19	5709.34	5627.18	5343.39	38
Q80YN3	BCAS1_MOUSE	Breast carcinoma-amplified sequence 1 homolog OS=Mus musculus GN=Bcas1 PE=2 SV=3	5.82	67833.8	5792.74	19	42.02	4757.14	4823.76	5323.39	5668.61	5025.43	6288.53	5432.18	5026.77	5497.75	5248.83	39
P63017	HSP7C_MOUSE	Heat shock cognate 71 kDa protein OS=Mus musculus GN=Hspa8 PE=1 SV=1	5.2	71099.3	9601.46	29	57.12	5213.85	5193.23	5399.45	5240.92	4968.05	5298.21	4725.82	5096.53	5225.26	5094.66	40
P06745	G6PI_MOUSE	Glucose-6-phosphate isomerase OS=Mus musculus GN=Gpi PE=1 SV=4	8.2	62995.1	8897.71	27	55.91	4252.43	5258.12	4521.97	4939.26	5072.5	5167.57	4809.34	5636.31	5065.49	4913.93	41
P17426	AP2A1_MOUSE	AP-2 complex subunit alpha-1 OS=Mus musculus GN=Ap2a1 PE=1 SV=1	6.63	108748	1019.46	33	46.78	13229.5	12026.4	10779.5	2593.46	1482.71	1902.51	826.651	744.112	744.88	4890.93	42
Q60771	CLD11_MOUSE	Claudin-11 OS=Mus musculus GN=Cldn11 PE=1 SV=1	7.81	22855.7	11834	3	25.6	6057.56	7506.12	5513.97	3371.52	3206.75	2778.63	5421.55	4854.48	5271.28	4794.35	43
P19246	NFH_MOUSE	Neurofilament heavy polypeptide OS=Mus musculus GN=Nefh PE=1 SV=3	5.56	117280	7531.28	32	30.64	2113.92	5414.48	4136.81	3165.62	7748.19	5233.58	2604.8	7047.06	5520.59	4788.68	44
Q99P72	RTN4_MOUSE	Reticulon-4 OS=Mus musculus GN=Rtn4 PE=1 SV=2	4.27	127127	2201.16	33	46.73	7456.13	6585.11	7458.96	3850.52	3207.82	3345.55	3584.06	3644.69	3942.68	4727.96	45
P18872	GNAO_MOUSE	Guanine nucleotide-binding protein G(o) subunit alpha OS=Mus musculus GN=Gnao1 PE=1 SV=3	5.19	40654.9	21670.4	17	57.34	4718.02	4633.05	4460.44	5005.71	4668.76	4858.55	5087.69	4626.01	4659.7	4675.88	46
P00920	CAH2_MOUSE	Carbonic anhydrase 2 OS=Mus musculus GN=Ca2 PE=1 SV=4	6.53	29146.6	30996.4	13	73.46	4667.71	3743	4533.51	5342.11	4167.31	5359.74	5223.04	4036.42	4736.58	4571.99	47
P39053	DYN1_MOUSE	Dynamin-1 OS=Mus musculus GN=Dnm1 PE=1 SV=2	7.64	98202.2	7414.52	47	62.4	3775.15	4733.96	4312.97	4533.13	4782.92	5016.24	4448.21	4738.69	4661.17	4503.91	48
P55012	S12A2_MOUSE	Solute carrier family 12 member 2 OS=Mus musculus GN=Slc12a2 PE=1 SV=2	6.95	131832	2408.15	33	32.28	3552.59	3858.22	4173.11	5059.87	4833.36	5206.97	4378.84	4581.52	5045.95	4473.64	49
P61922	GABT_MOUSE	4-aminobutyrate aminotransferase, mitochondrial OS=Mus musculus GN=Abat PE=1 SV=1	8.01	57136.3	2504.55	21	64.6	10277.6	6822.33	4053.38	4957.29	7796.3	3030.37	1010.92	998.224	705.292	4395.5	50
Q8CHH9	SEPT8_MOUSE	Septin-8 OS=Mus musculus GN=Sept8 PE=1 SV=4	5.6	50154.6	14976.1	24	61.77	4324.87	4104.75	4266.36	4943.24	4380.55	4336.67	4349.66	4609.46	4655.9	4386.7	51
Q6X893	CTL1_MOUSE	Choline transporter-like protein 1 OS=Mus musculus GN=Slc44a1 PE=1 SV=3	8.72	74606.9	9887.22	22	37.21	4920.03	4471.72	4920.23	4468.55	3754.38	3879.81	4681.3	4314.66	4654.3	4382.33	52
Q04447	KCRB_MOUSE	Creatine kinase B-type OS=Mus musculus GN=Ckb PE=1 SV=1	5.29	42998.5	16589.6	16	61.94	4464.29	4181.56	4176.29	4351.89	3847.83	3906.61	4563.15	4266.53	4289.9	4161.7	53
P10126	EF1A1_MOUSE	Elongation factor 1-alpha 1 OS=Mus musculus GN=Eef1a1 PE=1 SV=3	9.34	50456.1	13433.5	21	65.58	3512.88	3835.08	3919.16	3910.39	4290.91	4557.55	4066.23	4361.64	4291.54	4035.36	54
Q5SYD0	MYO1D_MOUSE	Unconventional myosin-Id OS=Mus musculus GN=Myo1d PE=1 SV=1	9.7	116880	4984.56	59	63.22	3795.59	3601.46	3503.2	4647.57	4356.95	4669.9	3766.31	3840.71	4236.66	4005.83	55
P08249	MDHM_MOUSE	Malate dehydrogenase, mitochondrial OS=Mus musculus GN=Mdh2 PE=1 SV=3	8.82	36067.7	22841.1	19	63.61	3262.31	3947.26	3579.71	4185.81	4180.31	4304.29	3476.08	4573.08	4205.21	3935.65	56
O54991	CNTP1_MOUSE	Contactin-associated protein 1 OS=Mus musculus GN=Cntnap1 PE=2 SV=2	6.62	158308	2391.33	42	42.02	4477.09	4268.12	4473.26	3838.37	3453.02	3578.92	3906.12	3964.43	3950.17	3935.12	57
Q8R366	IGSF8_MOUSE	Immunoglobulin superfamily member 8 OS=Mus musculus GN=Igsf8 PE=1 SV=2	7.9	65638.3	6479.17	17	43.37	3905.59	3488.85	3396.09	4258.23	3741.48	3900.45	4651.52	4106.13	4488.84	3927.07	58
P46660	AINX_MOUSE	Alpha-internexin OS=Mus musculus GN=Ina PE=1 SV=3	5.18	55553.7	17279.3	31	66.27	2169.59	4342	3572.18	2793.69	5206.22	4392.07	2753.34	5241.92	4857.48	3918.37	59
P12960	CNTN1_MOUSE	Contactin-1 OS=Mus musculus GN=Cntn1 PE=1 SV=1	5.73	114244	5263.11	42	55	3601.22	3490.45	3352.46	3983.3	3721.87	3921.1	4421.81	4089.9	4079.74	3789.8	60
Q64436	ATP4A_MOUSE	Potassium-transporting ATPase alpha chain 1 OS=Mus musculus GN=Atp4a PE=1 SV=3	5.51	115727	2556.22	11	11.33	542.492	447.658	483.96	9381.62	10866.1	6371.06	1636.66	1279.49	1973.25	3682.05	61
Q7TQD2	TPPP_MOUSE	Tubulin polymerization-promoting protein OS=Mus musculus GN=Tppp PE=1 SV=1	9.87	23745.7	20267.9	10	49.54	3317.92	3606.63	3811.64	3607.41	4021.66	3776.03	3271.75	3769.32	3756.6	3623.32	62
Q06138	CAB39_MOUSE	Calcium-binding protein 39 OS=Mus musculus GN=Cab39 PE=1 SV=2	6.46	40014.1	821.014	11	34.9	4374.21	2636.66	200.901	358.248	4227.39	5346.39	5847.52	4940.07	4900.67	3572.35	63
P62874	GBB1_MOUSE	Guanine nucleotide-binding protein G(I)/G(S)/G(T) subunit beta-1 OS=Mus musculus GN=Gnb1 PE=1 SV=3	5.54	38175.4	25766.7	13	75.88	3478.22	3280.28	3344.27	3970.96	3036.57	3479.54	3704.82	3747.92	4020.36	3514.56	64
E9Q557	DESP_MOUSE	Desmoplakin OS=Mus musculus GN=Dsp PE=1 SV=1	6.38	335365	523.17	33	13.98	3753.65	1946.25	4678.32	3514.89	6380.86	1191.08				3476.24	65
Q8K1M6	DNM1L_MOUSE	Dynamin-1-like protein OS=Mus musculus GN=Dnm1l PE=1 SV=2	6.63	83171.4	614.329	20	38.68	791.561	790.846	844.455	9225.1	8362.3	8617.29	720.356	626.049	753.428	3458.6	66
O55131	SEPT7_MOUSE	Septin-7 OS=Mus musculus GN=Sept7 PE=1 SV=1	8.77	50892.1	12083.5	19	57.34	3741.94	3607.59	3602.32	3507.39	2880.72	3291.31	3811.59	3527.82	3616.58	3454.35	67
Q8CHC4	SYNJ1_MOUSE	Synaptojanin-1 OS=Mus musculus GN=Synj1 PE=1 SV=3	6.44	173929	477.447	22	18.55	2301.32	5246.31	4147.54	3377.58	3752.42	3146.33	2924.69	3148.08	2927.06	3403.4	68
Q9QYR6	MAP1A_MOUSE	Microtubule-associated protein 1A OS=Mus musculus GN=Map1a PE=1 SV=2	4.73	301509	530.886	39	22.33	2733.18	3023.26	2770.54	3519.03	3906.46	3584.81	3553.69	3947.6	3856.72	3391.71	69
P62880	GBB2_MOUSE	Guanine nucleotide-binding protein G(I)/G(S)/G(T) subunit beta-2 OS=Mus musculus GN=Gnb2 PE=1 SV=3	5.54	38072.5	23501.4	12	62.06	3817.52	3678.4	3715.26	3367.47	2969.25	3429.32	3089.67	3041.19	3187.34	3325.93	70
P48962	ADT1_MOUSE	ADP/ATP translocase 1 OS=Mus musculus GN=Slc25a4 PE=1 SV=4	10.02	33132.4	18074.7	18	58.72	3055.62	2998.06	2962.09	3734.73	3236.56	3289.83	3988.35	3484.49	3594.39	3313.58	71
Q02257	PLAK_MOUSE	Junction plakoglobin OS=Mus musculus GN=Jup PE=1 SV=3	5.69	82542.3	2668.13	26	49.4	1305.76	671.345	1387.72	954.168	1475.56	474.693	8250.08	7768.78	8016.39	3223.03	72
P46460	NSF_MOUSE	Vesicle-fusing ATPase OS=Mus musculus GN=Nsf PE=1 SV=2	6.52	83183.9	6711.73	40	57.53	3030.2	3158.33	2895.69	3196.26	3579.57	3083.6	3358.39	3685.05	3355.75	3217.24	73
Q60932	VDAC1_MOUSE	Voltage-dependent anion-selective channel protein 1 OS=Mus musculus GN=Vdac1 PE=1 SV=3	8.67	32522.6	15214.8	16	74.32	3084.36	3282.9	3140.35	3215.72	3360.86	3481.34	2935.44	3231.77	3238.26	3186	74
P14873	MAP1B_MOUSE	Microtubule-associated protein 1B OS=Mus musculus GN=Map1b PE=1 SV=2	4.57	271510	515.883	40	26.62	2693.99	2804.08	3535.31	3100.82	3919.76	2913.61	3170.14	3547.38	2911.73	3134.63	75
Q9QWI6	SRCN1_MOUSE	SRC kinase signaling inhibitor 1 OS=Mus musculus GN=Srcin1 PE=1 SV=2	9.65	135486	325.902	16	16.72	7445.46	8128.92	7419.62	627.067	584.206	671.502	1573.86	1011.11	853.514	3097.03	76
P30275	KCRU_MOUSE	Creatine kinase U-type, mitochondrial OS=Mus musculus GN=Ckmt1 PE=1 SV=1	8.16	47403	11179	20	62.2	2881.33	2972.06	3005.13	2965.12	2872.54	3063.01	3028.78	3723.62	3605.22	3089.83	77
P15532	NDKA_MOUSE	Nucleoside diphosphate kinase A OS=Mus musculus GN=Nme1 PE=1 SV=1	7.26	17321.9	50538.2	16	86.18	2682.56	3194.54	2962.99	3267.47	3319.25	3463.44	2815.99	3063.91	2965.38	3050.46	78
Q6R0H7	GNAS1_MOUSE	Guanine nucleotide-binding protein G(s) subunit alpha isoforms XLas OS=Mus musculus GN=Gnas PE=2 SV=1	4.52	122589	2670.91	13	15.53	1671.36	1428.32	1540.9	3750.79	3575.9	3848.3	4831.74	3636.38	3684.24	3036.82	79
Q6PIE5	AT1A2_MOUSE	Sodium/potassium-transporting ATPase subunit alpha-2 OS=Mus musculus GN=Atp1a2 PE=1 SV=1	5.23	113529	16227	46	50	2843.87	3228.57	2972.65	3085.77	3174.71	3341.91	2588.95	3343.21	2604.51	2993.65	80
P10637	TAU_MOUSE	Microtubule-associated protein tau OS=Mus musculus GN=Mapt PE=1 SV=3	6.32	76585.7	1529.67	19	36.02	2116.05	2798.19	2853.79	2644.05	2783.77	3097.31	3336.02	3666.38	3385.44	2922.28	81
Q8K298	ANLN_MOUSE	Actin-binding protein anillin OS=Mus musculus GN=Anln PE=1 SV=2	7	124277	1299.04	29	34.52	2552.63	2191.23	2481.53	4490.92	3742.71	3285.82	2684.46	2309.63	2636.22	2898.64	82
Q7TPM6	FSD1_MOUSE	Fibronectin type III and SPRY domain-containing protein 1 OS=Mus musculus GN=Fsd1 PE=2 SV=1	6.22	55981.4	330.323	5	17.74	8355.77	8298.39	8080.91	160.16	181.75	203.07	158.445	196.827	211.701	2847.45	83
P68372	TBB4B_MOUSE	Tubulin beta-4B chain OS=Mus musculus GN=Tubb4b PE=1 SV=1	4.6	50287.4	41550.9	23	71.91	2889.15	2862.87	2882.47	2502.07	2143.29	2381.77	3395.95	3414.29	3463.9	2831.89	84
Q9CZ13	QCR1_MOUSE	Cytochrome b-c1 complex subunit 1, mitochondrial OS=Mus musculus GN=Uqcrc1 PE=1 SV=2	5.76	53479.1	6962.17	19	53.96	2463	2722.53	2659.95	3036.9	3114.27	3207.71	2529.04	2852.03	2840.49	2798.83	85
Q62433	NDRG1_MOUSE	Protein NDRG1 OS=Mus musculus GN=Ndrg1 PE=1 SV=1	5.65	43465	12112.5	15	63.96	2613.91	2414.06	2616.62	3098.94	2659.61	2956.96	3087.65	2801.25	2962.24	2759.27	86
Q99K85	SERC_MOUSE	Phosphoserine aminotransferase OS=Mus musculus GN=Psat1 PE=1 SV=1	8.08	40757.8	4034.37	19	62.97	2570.03	2342.4	2445.03	3270.6	2901.23	3157.01	2736.42	2639.03	2837.65	2734.16	87
Q8VEM8	MPCP_MOUSE	Phosphate carrier protein, mitochondrial OS=Mus musculus GN=Slc25a3 PE=1 SV=1	9.49	40088.6	7824.62	16	47.06	2757.19	2748.31	2740.53	2713.2	2769.68	2943.83	2634.62	2770.02	2766.04	2728.54	88
Q80U19	DAAM2_MOUSE	Disheveled-associated activator of morphogenesis 2 OS=Mus musculus GN=Daam2 PE=2 SV=4	6.47	129168	343.562	18	22.24	4459.52	2385.32	1371.97	3738.32	6464.37	1703.92	1744.3	1897.73	772.656	2702.22	89
Q8C8R3	ANK2_MOUSE	Ankyrin-2 OS=Mus musculus GN=Ank2 PE=1 SV=2	4.88	428714	200.662	16	5.54	2719.06	2266	2544.72	3451.53	2979.79	2791.35	2541.78	2694.03	2398.37	2678.06	90
P17742	PPIA_MOUSE	Peptidyl-prolyl cis-trans isomerase A OS=Mus musculus GN=Ppia PE=1 SV=2	8	18142.5	28527.5	9	64.63	2557.67	2329.54	2682.47	2790.97	2402.05	3051.62	2899.16	2578.73	3037.52	2665.76	91
Q9DB77	QCR2_MOUSE	Cytochrome b-c1 complex subunit 2, mitochondrial OS=Mus musculus GN=Uqcrc2 PE=1 SV=1	9.57	48292	9970.54	18	49.01	2345.2	2508.64	2466.13	2772.63	2789.79	2841.72	2625.27	2919.76	2881.13	2653.14	92
Q9QXY6	EHD3_MOUSE	EH domain-containing protein 3 OS=Mus musculus GN=Ehd3 PE=1 SV=2	6	60878.2	2274.29	28	71.03	612.629	843.656	714.78	6840.63	5903.39	5506.87	960.639	1196.23	1091.95	2651.36	93
O08539	BIN1_MOUSE	Myc box-dependent-interacting protein 1 OS=Mus musculus GN=Bin1 PE=1 SV=1	4.77	64698.4	4197.52	16	41.84	2603.58	2298.81	2605.32	2932.96	2422.57	2847.23	2872.93	2677.44	2927.09	2649.55	94
Q61553	FSCN1_MOUSE	Fascin OS=Mus musculus GN=Fscn1 PE=1 SV=4	6.45	55249.4	6125.75	28	68.97	2934.48	1932.2	2549.13	3396.94	2162.47	2910.47	2963.35	2411.15	2953.55	2649.31	95
Q00612	G6PD1_MOUSE	Glucose-6-phosphate 1-dehydrogenase X OS=Mus musculus GN=G6pdx PE=1 SV=3	6.04	59718.9	236.461	4	10.1	7329.96	6798.33	7065.46	120.355	90.6044	117.823	188.458	147.075	166.187	2639.78	96
Q922J6	TSN2_MOUSE	Tetraspanin-2 OS=Mus musculus GN=Tspan2 PE=1 SV=1	7.89	24808.9	18182.3	4	16.74	2052.24	2136.11	2629.04	2889.33	2542.49	2909.22	3070.87	2732.02	2944.02	2614.16	97
G5E829	AT2B1_MOUSE	Plasma membrane calcium-transporting ATPase 1 OS=Mus musculus GN=Atp2b1 PE=1 SV=1	5.54	135717	1044.76	23	23.93	3766.35	3362.66	3751.81	1580.96	1415.64	1336.79	2831.28	2920.21	2772.33	2587.65	98
P17710	HXK1_MOUSE	Hexokinase-1 OS=Mus musculus GN=Hk1 PE=1 SV=3	6.35	109615	2499.5	39	47.74	2431.26	2659.55	2487.15	2197.11	2718.28	2662.89	2392.72	3114.99	2840.26	2586.59	99
Q61879	MYH10_MOUSE	Myosin-10 OS=Mus musculus GN=Myh10 PE=1 SV=2	5.27	229966	219.823	10	6.02	566.435	644.816	630.097	3496.7	3130.24	3754.1	4083.92	3445.72	3957.66	2584.9	100
P62631	EF1A2_MOUSE	Elongation factor 1-alpha 2 OS=Mus musculus GN=Eef1a2 PE=1 SV=1	9.35	50796.4	11201.6	19	64.15	2125	2564.32	2414.81	2214.46	2320.74	2418.57	2153.6	3131.23	3314.75	2499.25	101
Q9R0K7	AT2B2_MOUSE	Plasma membrane calcium-transporting ATPase 2 OS=Mus musculus GN=Atp2b2 PE=1 SV=2	5.59	133785	1654.89	31	30.88	1649.75	2558.71	5385.88	2072.89	2336.11	2417.22	2169.52	2069.74	1939.55	2475.8	102
Q9R1V7	ADA23_MOUSE	Disintegrin and metalloproteinase domain-containing protein 23 OS=Mus musculus GN=Adam23 PE=1 SV=1	7.49	94171	2404.86	15	24.85	2029.07	2149.75	2165.26	2271.89	2287.86	2433.97	2280.08	3284.52	2618.97	2368.25	103
Q9CPW0	CNTP2_MOUSE	Contactin-associated protein-like 2 OS=Mus musculus GN=Cntnap2 PE=1 SV=2	6.31	150193	1114.61	27	31.76	4033.1	3880.9	3997.78	1508.85	1482.48	1857.2	1451.1	1522.25	1619.67	2349.65	104
P28661	SEPT4_MOUSE	Septin-4 OS=Mus musculus GN=Sept4 PE=1 SV=1	5.48	55392.2	3955.21	20	60.04	2156.67	1877.02	1964.29	2654.94	2350.29	2571.88	2586.43	2250.48	2250.5	2260.5	105
Q7TSJ2	MAP6_MOUSE	Microtubule-associated protein 6 OS=Mus musculus GN=Map6 PE=1 SV=2	9.92	96735	2174.07	43	62.8	1975.9	2407.44	2125.08	1883.07	2482.04	2819.78	1790.96	2542.05	2371.78	2254.31	106
A2AGT5	CKAP5_MOUSE	Cytoskeleton-associated protein 5 OS=Mus musculus GN=Ckap5 PE=2 SV=1	7.89	227289	161.556	2	1.23				438.859	570.95	571.005	4059.19	3786.01	4415.45	2241.13	107
Q9CZU6	CISY_MOUSE	Citrate synthase, mitochondrial OS=Mus musculus GN=Cs PE=1 SV=1	8.72	52021.9	4113.45	16	46.12	2063.4	2067.6	1989.37	2203.46	2161.47	2531.01	2530.22	2512.11	2395.02	2240	108
P35700	PRDX1_MOUSE	Peroxiredoxin-1 OS=Mus musculus GN=Prdx1 PE=1 SV=1	8.23	22404.6	25120.3	13	67.34	2086.75	2157.12	2221.42	2580.73	2598.11	3009.36	1904.91	1780.22	1909.16	2230.65	109
P63001	RAC1_MOUSE	Ras-related C3 botulinum toxin substrate 1 OS=Mus musculus GN=Rac1 PE=1 SV=1	8.57	21849.3	16862.1	8	43.75	2053.46	2059.86	2033.13	2192.28	2142.38	2191.15	2273.83	2226.85	2260.69	2129.25	110
P43006	EAA2_MOUSE	Excitatory amino acid transporter 2 OS=Mus musculus GN=Slc1a2 PE=1 SV=1	6.24	62543.6	4124.4	13	26.57	2272.95	2139.69	1747.36	2487.84	2277.81	2010.32	2096.65	2211.96	2054.73	2117.45	111
Q64332	SYN2_MOUSE	Synapsin-2 OS=Mus musculus GN=Syn2 PE=1 SV=2	8.56	63657.8	4116.18	15	40.78	1493.69	2129.33	1767.36	1974.26	2847.48	2225.95	1653.65	2555.27	2163.37	2078.31	112
Q01768	NDKB_MOUSE	Nucleoside diphosphate kinase B OS=Mus musculus GN=Nme2 PE=1 SV=1	7.37	17477.2	41739.4	12	79.61	1979.02	2440.63	2294.02	1751.14	1896.15	1999.19	2052.3	2227.09	2280.64	2076	113
Q8BH59	CMC1_MOUSE	Calcium-binding mitochondrial carrier protein Aralar1 OS=Mus musculus GN=Slc25a12 PE=1 SV=1	8.29	74968.9	3353.39	31	67.65	1912.7	2042.82	1921.91	2143.94	2208.19	2201.07	2148.97	2193.02	2116.51	2071.63	114
P61264	STX1B_MOUSE	Syntaxin-1B OS=Mus musculus GN=Stx1b PE=1 SV=1	5.09	33472.9	8914.09	16	61.81	1672.39	1739.87	1626.62	2167.64	2197.66	2173.82	2271.44	2270.44	2206.04	2007.28	115
P05064	ALDOA_MOUSE	Fructose-bisphosphate aldolase A OS=Mus musculus GN=Aldoa PE=1 SV=2	8.07	39812.2	8229.98	23	82.42	1707.86	1736.19	1591.4	2273.01	2099.71	2140.27	2151.78	2305.38	2046.39	1979.17	116
Q91VD9	NDUS1_MOUSE	NADH-ubiquinone oxidoreductase 75 kDa subunit, mitochondrial OS=Mus musculus GN=Ndufs1 PE=1 SV=2	5.37	80803.5	3347.74	36	64.1	1595.24	1892.68	1719.56	1838.96	2052.44	2029.21	2087.75	2446.27	2356.59	1977.99	117
Q8C1B7	SEP11_MOUSE	Septin-11 OS=Mus musculus GN=Sept11 PE=1 SV=4	6.23	50036.9	2160.63	14	42.23	390.463	1336.52	398.583	4292.66	4406.65	5116.01	475.624	544.495	538.306	1970.18	118
P13020	GELS_MOUSE	Gelsolin OS=Mus musculus GN=Gsn PE=1 SV=3	5.76	86340.9	2002.91	16	30.13	2050.15	1810.34	2050.15	2134.61	1832.43	2087.16	2086.95	1889.17	2010.13	1965.95	119
Q8CI94	PYGB_MOUSE	Glycogen phosphorylase, brain form OS=Mus musculus GN=Pygb PE=1 SV=3	6.27	97414.4	463.015	15	21.71	1153.83	1059.2	2328.37	2180.59	4076.88	1724.92	2551.47	1978.59	946.997	1954.75	120
P00405	COX2_MOUSE	Cytochrome c oxidase subunit 2 OS=Mus musculus GN=Mtco2 PE=1 SV=1	4.41	26147.6	4921.47	7	48.02	1887.96	2080.19	2053	1764.39	1503.38	1960.25	2009.57	2002.94	2188.15	1912.52	121
P50396	GDIA_MOUSE	Rab GDP dissociation inhibitor alpha OS=Mus musculus GN=Gdi1 PE=1 SV=3	4.76	51092	6414.83	23	68.68	940.617	747.555	777.194	3502.01	3618.51	4326.57	1170.01	904.453	932.084	1884.53	122
P10649	GSTM1_MOUSE	Glutathione S-transferase Mu 1 OS=Mus musculus GN=Gstm1 PE=1 SV=2	8.12	26084.1	17089.8	16	70.64	1760.31	1829.15	1775.39	1801.13	1869.31	2147.85	1929.83	1941.92	1985.68	1870.05	123
Q6PHU5	SORT_MOUSE	Sortilin OS=Mus musculus GN=Sort1 PE=1 SV=1	5.47	92169.6	170.693	2	1.94				1637.53	1328.24	1757.69	2153.13	2101.96	2268.88	1864	124
Q8BGN3	ENPP6_MOUSE	Ectonucleotide pyrophosphatase/phosphodiesterase family member 6 OS=Mus musculus GN=Enpp6 PE=2 SV=1	6.95	50960.7	5142.25	21	63.41	1811.98	1815.63	1978.55	1955.21	1936.41	1848.62	1747.24	1876.75	1970.85	1861.07	125
P01831	THY1_MOUSE	Thy-1 membrane glycoprotein OS=Mus musculus GN=Thy1 PE=1 SV=1	9.27	18308.1	14511.3	5	35.19	2083.31	2102.11	1956.23	1913.74	1840.6	1774.86	1845.04	1727.36	1667.89	1852.73	126
P16388	KCNA1_MOUSE	Potassium voltage-gated channel subfamily A member 1 OS=Mus musculus GN=Kcna1 PE=1 SV=1	4.85	56865.7	1407.53	18	36.57	939.249	2093.35	5504.7	936.531	897.878	915.202	2091.72	2691.8	930.212	1844.07	127
P51881	ADT2_MOUSE	ADP/ATP translocase 2 OS=Mus musculus GN=Slc25a5 PE=1 SV=3	10.03	33159.5	16440.8	19	60.07	1849.42	1785.69	1759.78	2011.37	1850.87	1789.09	1965.4	1826.61	1939.82	1837.12	128
P40237	CD82_MOUSE	CD82 antigen OS=Mus musculus GN=Cd82 PE=1 SV=1	4.76	30312.9	4946.8	5	19.55	1717.23	1608.52	1689.15	1951.87	1689.68	1848.41	2212.34	1920.79	2172.44	1836.29	129
Q9R1V6	ADA22_MOUSE	Disintegrin and metalloproteinase domain-containing protein 22 OS=Mus musculus GN=Adam22 PE=1 SV=2	7.66	102395	1266.93	23	38.94	1480.33	1446.31	1467.51	2450.17	2343.28	2805.09	1499.2	1448.9	1464.05	1811.41	130
P99024	TBB5_MOUSE	Tubulin beta-5 chain OS=Mus musculus GN=Tubb5 PE=1 SV=1	4.59	50127.2	37979.7	23	69.82	1767.85	1842.88	1725.87	1896.54	1737.25	1895.58	1802.49	1926.07	1880.19	1808.42	131
Q9DCU2	PLLP_MOUSE	Plasmolipin OS=Mus musculus GN=Pllp PE=2 SV=1	9.57	19915.6	6751.85	3	24.73	1942.45	1899.51	1537.57	1704.49	1495.91	1671.48	2194.4	2005.38	2094.98	1806.39	132
P97427	DPYL1_MOUSE	Dihydropyrimidinase-related protein 1 OS=Mus musculus GN=Crmp1 PE=1 SV=1	6.78	62510	8063.85	29	76.75	1763.86	1671.67	1858.21	1706.28	1676.46	1889.49	1932.54	1862.17	2100.78	1803.89	133
Q8BVI4	DHPR_MOUSE	Dihydropteridine reductase OS=Mus musculus GN=Qdpr PE=1 SV=2	7.88	25798.4	26845.4	14	73.86	2063.05	1661.6	1814.52	1969.09	1672.89	2078.18	1819.2	1526.89	1763	1794.72	134
P08752	GNAI2_MOUSE	Guanine nucleotide-binding protein G(i) subunit alpha-2 OS=Mus musculus GN=Gnai2 PE=1 SV=5	5.12	41059.3	12180.3	19	64.23	1971.13	1802.26	1882.63	1911.25	1724.52	1840.44	1508.66	1587.24	1669.66	1748.67	135
Q9QXS1	PLEC_MOUSE	Plectin OS=Mus musculus GN=Plec PE=1 SV=3	5.63	536127	225.377	15	4.22	1370.17	2026.58	1733.6	1445.05	2134.95	1694.67	1511.07	2070.8	1745	1732.53	136
O70318	E41L2_MOUSE	Band 4.1-like protein 2 OS=Mus musculus GN=Epb41l2 PE=1 SV=2	5.15	110453	945.263	29	31.78	1451.83	1466.43	1399.51	2212.61	2129.51	1714.06	1799.71	1761.29	1782.21	1723.34	137
P62814	VATB2_MOUSE	V-type proton ATPase subunit B, brain isoform OS=Mus musculus GN=Atp6v1b2 PE=1 SV=1	5.45	56893.1	3634.23	26	78.28	1854.32	1557.81	1309.64	2247.5	1840.11	1636.2	2068.18	1734.22	1456.72	1712.97	138
B2RSH2	GNAI1_MOUSE	Guanine nucleotide-binding protein G(i) subunit alpha-1 OS=Mus musculus GN=Gnai1 PE=2 SV=1	5.59	40931.4	11554.3	17	59.04	1597.44	1529.51	1566.47	1995.39	1761.21	1827.17	1658.85	1603.62	1725.97	1675.82	139
Q6URW6	MYH14_MOUSE	Myosin-14 OS=Mus musculus GN=Myh14 PE=1 SV=1	5.32	229498	263.828	15	9.7	3893.84	2111.57	2225.37	1022.22	1108.27	1035.85	1558.3	1249.36	1120.23	1672.66	140
Q80V42	CBPM_MOUSE	Carboxypeptidase M OS=Mus musculus GN=Cpm PE=2 SV=2	7.65	50955.1	1885.13	16	42.66	2944.79	2910.83	2870.25	1182.96	1066.06	1189.65	1071.83	944.371	1025.38	1670.26	141
Q61735	CD47_MOUSE	Leukocyte surface antigen CD47 OS=Mus musculus GN=Cd47 PE=1 SV=2	8.7	33610.8	2916.74	5	17.49	1283.87	1184.79	1198.98	1278.16	1090.01	1150.04	3011.25	2406.67	2804.18	1661.46	142
Q8K406	LGI3_MOUSE	Leucine-rich repeat LGI family member 3 OS=Mus musculus GN=Lgi3 PE=1 SV=1	8.09	62559.1	5252.33	19	43.43	1594.22	1574.94	1641.03	1727.46	1471.82	1904.35	1750.22	1674.98	1741.52	1653.38	143
P24549	AL1A1_MOUSE	Retinal dehydrogenase 1 OS=Mus musculus GN=Aldh1a1 PE=1 SV=5	7.7	55095.2	4382.5	19	48.5	1375.79	1627.99	1606	1614.26	1874.29	2015.13	1440.99	1708.05	1714.5	1650.89	144
P97370	AT1B3_MOUSE	Sodium/potassium-transporting ATPase subunit beta-3 OS=Mus musculus GN=Atp1b3 PE=1 SV=1	8.63	32117.9	6662.19	12	55.04	1423.48	1235.88	1482.42	1884.8	1617.28	1803.25	2047.08	1564.87	1912.49	1633.93	145
A2APV2	FMNL2_MOUSE	Formin-like protein 2 OS=Mus musculus GN=Fmnl2 PE=2 SV=2	7.22	123501	186.573	6	5.99	2400.94	2291.46	2369.42	2170.28	1847.27	2163.96	549.658	440.14	447.982	1628.73	146
Q61330	CNTN2_MOUSE	Contactin-2 OS=Mus musculus GN=Cntn2 PE=1 SV=2	7.43	114016	1933.83	34	45.67	1396.48	1255.95	1324.17	1862.34	1726.83	2043.45	1614.57	1547.57	1708.27	1591.25	147
P11798	KCC2A_MOUSE	Calcium/calmodulin-dependent protein kinase type II subunit alpha OS=Mus musculus GN=Camk2a PE=1 SV=2	6.63	54685.1	4853.83	21	56.07	1405.35	1513.94	1101.45	1759.65	1726.75	1475.54	1999.6	1955.18	1599.24	1586.08	148
Q91V41	RAB14_MOUSE	Ras-related protein Rab-14 OS=Mus musculus GN=Rab14 PE=1 SV=3	5.8	24125.1	5012.3	12	73.02	685.727	661.777	669.118	637.12	633.124	934.591	3487.72	3328.93	3654.45	1577.11	149
Q8C522	ENDD1_MOUSE	Endonuclease domain-containing 1 protein OS=Mus musculus GN=Endod1 PE=1 SV=2	5.74	55946.6	2449.19	15	41.52	1622.71	1544.31	1580.04	1729.7	1568.29	1632.43	1415.48	1482.72	1652.1	1564.49	150
Q8BWF0	SSDH_MOUSE	Succinate-semialdehyde dehydrogenase, mitochondrial OS=Mus musculus GN=Aldh5a1 PE=1 SV=1	8.25	56538.6	4076.25	17	51.05	1490.99	1810.35	1539.72	1475.37	1873.57	1654.11	1231.97	1620.05	1483.73	1564.17	151
P15331	PERI_MOUSE	Peripherin OS=Mus musculus GN=Prph PE=1 SV=2	5.25	54381.7	376.311	9	20.63	855.392	920.225	855.097	1396.16	1550.44	2748.94	2081.81	1748.49	1813.89	1529.61	152
Q7TMM9	TBB2A_MOUSE	Tubulin beta-2A chain OS=Mus musculus GN=Tubb2a PE=1 SV=1	4.59	50306.3	32680	22	59.78	1658.27	1762.62	1629.14	1498.29	1389.6	1373.87	1548.86	1555.38	1446.8	1518.15	153
Q8R464	CADM4_MOUSE	Cell adhesion molecule 4 OS=Mus musculus GN=Cadm4 PE=1 SV=1	5.88	43179.6	6656.33	11	44.59	1523.77	1330.01	1452.47	1779.3	1521.83	1676.57	1555.75	1388.68	1557.83	1511.67	154
P31001	DESM_MOUSE	Desmin OS=Mus musculus GN=Des PE=1 SV=3	5.03	53554.9	1062.98	6	10.66	2296.96	2022.74	1760	956.514	940.119	1185.78	1548.45	1512.29	1568.65	1508.36	155
Q9R1T4	SEPT6_MOUSE	Septin-6 OS=Mus musculus GN=Sept6 PE=1 SV=4	5.99	50075.9	1205.04	5	11.98	59.789	49.4966	53.3497	3934.73	4019.56	4662.62	166.057	160.365	165.615	1503.05	156
P38647	GRP75_MOUSE	Stress-70 protein, mitochondrial OS=Mus musculus GN=Hspa9 PE=1 SV=3	5.7	73746.5	1054.47	22	43	457.454	484.879	483.947	644.654	705.898	750.137	4562.25	2502.11	3691.38	1500.46	157
P50516	VATA_MOUSE	V-type proton ATPase catalytic subunit A OS=Mus musculus GN=Atp6v1a PE=1 SV=2	5.26	68668.4	3230.96	29	65.15	1432.71	1085.46	962.441	2073.2	1577.02	1447.05	1828.68	1614.61	1431.07	1467.88	158
Q8BYI9	TENR_MOUSE	Tenascin-R OS=Mus musculus GN=Tnr PE=1 SV=2	4.65	151928	978.492	25	26.88	1420.72	1373.3	1441.94	1692.66	1541.42	1555	1338.11	1427.87	1410.14	1451.1	159
Q80SW1	SAHH2_MOUSE	Putative adenosylhomocysteinase 2 OS=Mus musculus GN=Ahcyl1 PE=1 SV=1	6.48	60035.1	332.744	8	15.85	1634.15	1461.55	1629.6	335.474	334.024	335.218	2823.17	2348.66	2587.85	1445.2	160
Q9WV27	AT1A4_MOUSE	Sodium/potassium-transporting ATPase subunit alpha-4 OS=Mus musculus GN=Atp1a4 PE=1 SV=3	5.37	116085	6357.18	14	14.73	2242.44	2359.68	2663.13	1347.34	1241.84	1329.09	630.786	612.437	586.096	1436.45	161
P40240	CD9_MOUSE	CD9 antigen OS=Mus musculus GN=Cd9 PE=1 SV=2	6.96	25828.3	7120.49	5	26.55	1731.67	1568.48	1685.16	1485.95	1254.11	1315.49	1315.62	1240.75	1345	1419.44	162
P62835	RAP1A_MOUSE	Ras-related protein Rap-1A OS=Mus musculus GN=Rap1a PE=2 SV=1	6.53	21329.4	25589.4	11	72.83	1460.7	1412.11	1543.47	1529.44	1348.8	1508.48	1403.56	1311.52	1419.25	1418.99	163
P97315	CSRP1_MOUSE	Cysteine and glycine-rich protein 1 OS=Mus musculus GN=Csrp1 PE=1 SV=3	8.55	21438.8	16927.8	10	61.14	1427.64	1156.03	1347.01	1656.04	1308.28	1550.92	1567.81	1352.5	1570.38	1416.24	164
P21279	GNAQ_MOUSE	Guanine nucleotide-binding protein G(q) subunit alpha OS=Mus musculus GN=Gnaq PE=1 SV=4	5.34	42443.3	5872.24	16	55.99	1345.01	1333.6	1308.53	1552.19	1461.6	1461.45	1381.48	1451.07	1532.4	1408.77	165
Q640R3	HECAM_MOUSE	Hepatocyte cell adhesion molecule OS=Mus musculus GN=Hepacam PE=1 SV=2	9.73	46595	1907.01	10	32.54	1246.46	1178.36	1255.64	1518.69	1359.25	1461.99	1585.17	1583.91	1646.69	1405.72	166
P47857	PFKAM_MOUSE	ATP-dependent 6-phosphofructokinase, muscle type OS=Mus musculus GN=Pfkm PE=1 SV=3	7.9	86124.2	965.769	22	39.87	915.094	949.089	916.501	3001.53	2023.39	1749.96	1003.25	1029.68	1041.54	1396.14	167
P19157	GSTP1_MOUSE	Glutathione S-transferase P 1 OS=Mus musculus GN=Gstp1 PE=1 SV=2	7.96	23780.3	13833	9	65.24	1404.03	1197.8	1246.94	1668.54	1335.14	1506.84	1685.23	1329.66	1356.22	1389.36	168
P99029	PRDX5_MOUSE	Peroxiredoxin-5, mitochondrial OS=Mus musculus GN=Prdx5 PE=1 SV=2	9.13	22239.7	17171	11	62.86	1407.54	1296.06	1405.61	1457.04	1276.39	1614.69	1404.53	1283.72	1473.79	1384.68	169
Q9Z1G3	VATC1_MOUSE	V-type proton ATPase subunit C 1 OS=Mus musculus GN=Atp6v1c1 PE=1 SV=4	7.3	44058.7	4843.99	25	69.9	1353.94	1312.5	1223.05	1509.81	1438.8	1427.17	1466.37	1474.53	1426.29	1384.58	170
Q60864	STIP1_MOUSE	Stress-induced-phosphoprotein 1 OS=Mus musculus GN=Stip1 PE=1 SV=1	6.39	63209.5	486.268	10	21.73	250.014	249.795	292.918	3781.32	4584.31	1926.62	360.118	374.058	422.77	1368.66	171
P09671	SODM_MOUSE	Superoxide dismutase [Mn], mitochondrial OS=Mus musculus GN=Sod2 PE=1 SV=3	8.82	24831.1	6738.63	9	51.35	1154.44	1423.33	1454.13	1117.6	1185.28	1734.84	1328.42	1485.82	1546.79	1367.48	172
Q9WV92	E41L3_MOUSE	Band 4.1-like protein 3 OS=Mus musculus GN=Epb41l3 PE=1 SV=1	5.03	103794	1252.12	33	49.3	1322.5	1292.24	1277.54	1650.92	1362.99	1320.52	1416.84	1413.39	1415.84	1367.02	173
P80316	TCPE_MOUSE	T-complex protein 1 subunit epsilon OS=Mus musculus GN=Cct5 PE=1 SV=1	5.63	60080.5	370.721	5	15.53	261.644	187.38	223.41	313.774	232.475	262.257	4444.82	5668.67	1448.52	1366.96	174
P19096	FAS_MOUSE	Fatty acid synthase OS=Mus musculus GN=Fasn PE=1 SV=2	6.12	275166	342.486	26	15.3	1635.63	1290.56	1328.89	1611.62	1358.97	1403.11	1425.21	1194.26	1213.77	1364.04	175
P35803	GPM6B_MOUSE	Neuronal membrane glycoprotein M6-b OS=Mus musculus GN=Gpm6b PE=1 SV=2	5.72	37008.2	2422.54	5	23.78	1466.22	1405.19	1460.74	1324.67	1164.16	1351.14	1497.77	1346.7	1424.04	1360.65	176
Q9EQF6	DPYL5_MOUSE	Dihydropyrimidinase-related protein 5 OS=Mus musculus GN=Dpysl5 PE=1 SV=1	6.65	62086.8	2891.14	27	75.35	1178.91	1425.15	1386.59	1360.83	1247.19	1272.62	1133.62	1682.55	1593.34	1354.18	177
P05201	AATC_MOUSE	Aspartate aminotransferase, cytoplasmic OS=Mus musculus GN=Got1 PE=1 SV=3	6.76	46532.8	1655.09	17	56.17	1798.47	1612.24	1534.62	1455.14	1209.46	1445.81	1258.31	922.439	928.007	1332.49	178
P97807	FUMH_MOUSE	Fumarate hydratase, mitochondrial OS=Mus musculus GN=Fh PE=1 SV=3	9.38	54585	2078.07	12	38.26	1349.76	1306.84	1316.28	2025.29	1765.31	2112.07	645.793	714.408	730.218	1329.57	179
Q76MZ3	2AAA_MOUSE	Serine/threonine-protein phosphatase 2A 65 kDa regulatory subunit A alpha isoform OS=Mus musculus GN=Ppp2r1a PE=1 SV=3	4.81	66121.1	780.222	17	39.73	1197.61	1184.51	1153.79	1694.25	686.628	704.243	1978.54	1771.31	1822.24	1321.03	180
P18760	COF1_MOUSE	Cofilin-1 OS=Mus musculus GN=Cfl1 PE=1 SV=3	8.22	18787.7	25465.2	12	71.69	1420.63	1011.49	1410.27	1471.32	1012.63	1459.4	1501.77	1136.19	1496.69	1302.89	181
P07901	HS90A_MOUSE	Heat shock protein HSP 90-alpha OS=Mus musculus GN=Hsp90aa1 PE=1 SV=4	4.74	85187.2	3190.36	23	35.74	1166.5	998.475	1063.62	1789.23	1508.84	1569.71	1414.92	1119.85	1230.97	1299.43	182
O88935	SYN1_MOUSE	Synapsin-1 OS=Mus musculus GN=Syn1 PE=1 SV=2	10.15	74268.5	2416.49	18	46.03	1528.57	1784.51	1557.37	1006.84	1349.5	1173.04	1014.16	1302.85	1071.51	1297.56	183
Q64487	PTPRD_MOUSE	Receptor-type tyrosine-protein phosphatase delta OS=Mus musculus GN=Ptprd PE=1 SV=3	6.1	215607	362.736	17	12.19	1255.79	1136.35	1277.43	1370.75	1240.3	1397.75	1485.48	1249.55	1445.77	1296.93	184
Q9ERD7	TBB3_MOUSE	Tubulin beta-3 chain OS=Mus musculus GN=Tubb3 PE=1 SV=1	4.63	50875	17468.7	21	61.78	1271.78	1383.05	1190	1456.48	1358.36	1381.33	1267.75	1257.32	1220.98	1293.73	185
Q08642	PADI2_MOUSE	Protein-arginine deiminase type-2 OS=Mus musculus GN=Padi2 PE=1 SV=2	5.21	76991.1	2211.76	27	50.97	1138.35	1225.1	1336.6	1264.34	1343.42	1459.44	1230.24	1323.13	1408.68	1289.51	186
Q9DB20	ATPO_MOUSE	ATP synthase subunit O, mitochondrial OS=Mus musculus GN=Atp5o PE=1 SV=1	10.41	23420.6	15843	12	70.42	1447.76	1328.83	1133.7	1361.98	1390.07	1411.18	1152.15	1233.71	1251.3	1288.41	187
O08749	DLDH_MOUSE	Dihydrolipoyl dehydrogenase, mitochondrial OS=Mus musculus GN=Dld PE=1 SV=2	7.81	54785.7	1835.07	15	42.83	1134.21	1178.8	1095.98	1313.48	1354.68	1586.55	1112.35	1344.29	1341.4	1263.92	188
Q9Z1B3	PLCB1_MOUSE	1-phosphatidylinositol 4,5-bisphosphate phosphodiesterase beta-1 OS=Mus musculus GN=Plcb1 PE=2 SV=2	5.73	139252	881.697	33	39.14	853.75	1224	911.944	1178.62	1473.86	1308.12	1532.69	1466.02	1564.87	1259.42	189
Q9D6R2	IDH3A_MOUSE	Isocitrate dehydrogenase [NAD] subunit alpha, mitochondrial OS=Mus musculus GN=Idh3a PE=1 SV=1	6.27	40095	4275.9	16	48.63	1294.79	1260.76	1203.87	1154.26	1141.99	1195.66	1353.85	1435.35	1392.57	1252.31	190
Q91XV3	BASP1_MOUSE	Brain acid soluble protein 1 OS=Mus musculus GN=Basp1 PE=1 SV=3	4.29	22086.6	15068.8	14	82.3	1040.21	1363.74	1153.62	1429.93	1457.84	1378.36	1022	1272.12	1082.44	1234.54	191
P62482	KCAB2_MOUSE	Voltage-gated potassium channel subunit beta-2 OS=Mus musculus GN=Kcnab2 PE=1 SV=1	9.23	41306.5	5417.3	18	65.67	1034.9	1192.47	1237.29	1292.17	979.801	1147.07	1306.13	1456.36	1591.6	1232.45	192
Q9R0N5	SYT5_MOUSE	Synaptotagmin-5 OS=Mus musculus GN=Syt5 PE=1 SV=1	9.91	43415	792.335	4	10.1	1491.39	1056.97	843.029	1988.59	1441.95	1364.73	1242.44	947.244	784.779	1222.39	193
P62897	CYC_MOUSE	Cytochrome c, somatic OS=Mus musculus GN=Cycs PE=1 SV=2	10	11719.5	31655.7	7	56.19	1110.27	1262.28	1265.4	1140.15	1119.69	1528.3	1197.25	1123.27	1239.71	1206.71	194
P19783	COX41_MOUSE	Cytochrome c oxidase subunit 4 isoform 1, mitochondrial OS=Mus musculus GN=Cox4i1 PE=1 SV=2	9.59	19587.5	7625.39	9	48.52	1063.55	1103.56	1112.13	1459.82	1428.84	1411.19	1067.15	1149.58	1109.77	1200.51	195
P62746	RHOB_MOUSE	Rho-related GTP-binding protein RhoB OS=Mus musculus GN=Rhob PE=1 SV=1	4.91	22579.6	7983.28	9	56.63	1146.69	1054.78	1119.81	1242.12	1177.98	1300.69	1285.89	1229.81	1330.52	1193.34	196
Q9CR68	UCRI_MOUSE	Cytochrome b-c1 complex subunit Rieske, mitochondrial OS=Mus musculus GN=Uqcrfs1 PE=1 SV=1	8.91	29652.8	2675.01	10	35.04	1268.54	1265.24	1359.99	1408.22	1375.29	1479	767.948	805.402	771.905	1160.07	197
P84096	RHOG_MOUSE	Rho-related GTP-binding protein RhoG OS=Mus musculus GN=Rhog PE=2 SV=1	8.08	21764.7	24971.8	13	69.11	1119.5	1041.26	1140	1168.01	1087.89	1204.05	1326.7	1203.87	1291.02	1157.35	198
P63038	CH60_MOUSE	60 kDa heat shock protein, mitochondrial OS=Mus musculus GN=Hspd1 PE=1 SV=1	5.8	61126.7	3006.78	26	60.38	1138.45	1306.65	1090.25	1206.24	1354.17	1137.53	953.869	1163.42	1144.99	1156.29	199
Q9EQ20	MMSA_MOUSE	Methylmalonate-semialdehyde dehydrogenase [acylating], mitochondrial OS=Mus musculus GN=Aldh6a1 PE=1 SV=1	8.06	58372	582.016	7	26.92	295.612	313.347	339.59	1397.91	1437.42	1683.3	1790.86	1538.49	1753.34	1150.76	200
Q60597	ODO1_MOUSE	2-oxoglutarate dehydrogenase, mitochondrial OS=Mus musculus GN=Ogdh PE=1 SV=3	6.36	117647	964.256	28	36.36	1050.53	1052.84	982.677	1208.38	1194.85	1158.52	1151.65	1293.65	1287.81	1139.98	201
Q80Y17	L2GL1_MOUSE	Lethal(2) giant larvae protein homolog 1 OS=Mus musculus GN=Llgl1 PE=1 SV=1	6.02	113873	595.317	23	33.3	1102.11	1293.13	3540.57	874.162	731.352	878.487	737.575	585.844	626.853	1135.73	202
Q9QUI0	RHOA_MOUSE	Transforming protein RhoA OS=Mus musculus GN=Rhoa PE=1 SV=1	5.73	22124.4	11356.2	11	75.13	1130.42	1150.15	1121.58	1178.65	1122.88	1185.88	1172.35	1124.93	1116.18	1129.14	203
P63318	KPCG_MOUSE	Protein kinase C gamma type OS=Mus musculus GN=Prkcg PE=1 SV=1	7.17	79612.4	1853.13	32	58.68	1131.03	991.861	1026.22	1215	1107.7	1300.86	1198.82	1078.86	1155.37	1118.54	204
P14152	MDHC_MOUSE	Malate dehydrogenase, cytoplasmic OS=Mus musculus GN=Mdh1 PE=1 SV=3	6.15	36682.3	4993.97	12	42.51	949.871	873.992	786.914	1736.7	1469.82	1058.1	1127.06	1128.68	1063.64	1118.45	205
Q9D051	ODPB_MOUSE	Pyruvate dehydrogenase E1 component subunit beta, mitochondrial OS=Mus musculus GN=Pdhb PE=1 SV=1	6.44	39279.4	3891.64	13	50.14	778.116	908.246	863.505	1253.22	1346.68	1296.4	1147.15	1243.36	1201.2	1102.8	206
Q8K2B3	SDHA_MOUSE	Succinate dehydrogenase [ubiquinone] flavoprotein subunit, mitochondrial OS=Mus musculus GN=Sdha PE=1 SV=1	7.03	73669	2217.83	24	58.13	1006.09	1024.34	956.204	1185.19	1142.98	1216.11	1074.8	1177.66	1110.92	1087.05	207
P42208	SEPT2_MOUSE	Septin-2 OS=Mus musculus GN=Sept2 PE=1 SV=2	6.09	41753.7	5061.91	16	65.93	1002.78	969.66	982.829	1180.17	1112.71	1127.06	1178.47	1158.15	1177.69	1083.46	208
Q61753	SERA_MOUSE	D-3-phosphoglycerate dehydrogenase OS=Mus musculus GN=Phgdh PE=1 SV=3	6.1	57384	2427.73	19	37.71	1166.24	869.01	971.858	1463.73	1074.99	1211.99	1152.3	904.953	1030.7	1078.05	209
Q93092	TALDO_MOUSE	Transaldolase OS=Mus musculus GN=Taldo1 PE=1 SV=2	6.64	37558.1	661.861	9	25.22	1918.49	1644.98	1608.56	1426.11	1158.27	1052.88	306.321	257.14	285.621	1070.12	210
Q62465	VAT1_MOUSE	Synaptic vesicle membrane protein VAT-1 homolog OS=Mus musculus GN=Vat1 PE=1 SV=3	5.92	43324.8	2787.69	15	59.36	1143.12	938.631	1017.39	1168.81	1028.17	1178.61	1218.32	1013.18	1075.18	1069.5	211
Q9CQQ7	AT5F1_MOUSE	ATP synthase F(0) complex subunit B1, mitochondrial OS=Mus musculus GN=Atp5f1 PE=1 SV=1	9.39	29062.9	4209.55	11	41.8	930.741	998.104	996.198	1308.67	1295.85	1346.05	831.148	987.746	958.739	1065.9	212
Q8BMF4	ODP2_MOUSE	Dihydrolipoyllysine-residue acetyltransferase component of pyruvate dehydrogenase complex, mitochondrial OS=Mus musculus GN=Dlat PE=1 SV=2	8.67	68512.1	1371.89	19	38.16	808.999	988.301	949.11	912.349	1239.42	1166.19	1046.24	1338.28	1222.69	1064.03	213
P50518	VATE1_MOUSE	V-type proton ATPase subunit E 1 OS=Mus musculus GN=Atp6v1e1 PE=1 SV=2	8.89	26214.5	4623.17	12	55.75	998.727	909.89	866.181	1380.76	1214.46	1190.04	1123.99	1023.76	973.258	1061.02	214
Q8CAQ8	MIC60_MOUSE	MICOS complex subunit Mic60 OS=Mus musculus GN=Immt PE=1 SV=1	6.16	84299.4	1446.82	32	48.22	893.154	1011.21	946.433	1030.1	1225.27	1083.51	1000.37	1241.54	1207.47	1060.57	215
P35802	GPM6A_MOUSE	Neuronal membrane glycoprotein M6-a OS=Mus musculus GN=Gpm6a PE=1 SV=1	5	31890.9	2709.54	7	18.35	1017.89	891.916	808.224	1201.93	1051.55	1052.48	1349.76	1220.05	1125.69	1060.16	216
Q91VR2	ATPG_MOUSE	ATP synthase subunit gamma, mitochondrial OS=Mus musculus GN=Atp5c1 PE=1 SV=1	9.36	33000	4862.53	11	36.58	984.846	1019.16	1011.36	1151.81	1167.33	1205.99	948.398	1029.3	1044.59	1052.38	217
Q9CPY7	AMPL_MOUSE	Cytosol aminopeptidase OS=Mus musculus GN=Lap3 PE=1 SV=3	7.63	56540.6	1868.67	23	61.85	660.901	548.876	578.628	802.048	622.966	690.446	2122.75	1727.08	2006.45	1049	218
P11499	HS90B_MOUSE	Heat shock protein HSP 90-beta OS=Mus musculus GN=Hsp90ab1 PE=1 SV=3	4.78	83623.5	3229.37	24	37.98	991.936	815.384	875.549	1369.7	1143.93	1225.01	1066.87	883.153	973.115	1024.65	219
Q9D154	ILEUA_MOUSE	Leukocyte elastase inhibitor A OS=Mus musculus GN=Serpinb1a PE=1 SV=1	5.8	42746.1	1684.22	20	53.83	708.177	564.242	577.303	609.369	370.361	490.459	2160.69	1910.45	2033.86	1010.24	220
P17427	AP2A2_MOUSE	AP-2 complex subunit alpha-2 OS=Mus musculus GN=Ap2a2 PE=1 SV=2	6.5	104929	562.089	23	31.98	374.269	361.78	388.079	1361.39	1304.98	1516.89	1480.52	1222.32	1244.18	1010.02	221
Q01853	TERA_MOUSE	Transitional endoplasmic reticulum ATPase OS=Mus musculus GN=Vcp PE=1 SV=4	4.95	90006.3	1202.2	26	51.12	1160.27	917.653	1137.84	1254.27	1148.52	999.112	912.926	804.913	690.343	989.554	222
P10852	4F2_MOUSE	4F2 cell-surface antigen heavy chain OS=Mus musculus GN=Slc3a2 PE=1 SV=1	5.52	58450.7	858.898	16	35.55	438.312	472.134	385.239	499.487	654.066	428.787	2722.75	1850.83	1857.83	982.537	223
Q9D0K2	SCOT1_MOUSE	Succinyl-CoA:3-ketoacid coenzyme A transferase 1, mitochondrial OS=Mus musculus GN=Oxct1 PE=1 SV=1	8.68	56387.9	2553.52	19	56.54	917.868	866.97	905.506	1007.13	974.218	1095.99	1047.47	1022.32	1083.66	978.165	224
Q60790	RASA3_MOUSE	Ras GTPase-activating protein 3 OS=Mus musculus GN=Rasa3 PE=1 SV=2	7	97242	252.334	7	11.03	473.138	453.542	519.56	982.215	830.196	981.704	2277.63	1103.32	1550.83	977.429	225
P20152	VIME_MOUSE	Vimentin OS=Mus musculus GN=Vim PE=1 SV=3	4.86	53744.8	1373.82	12	32.62	223.932	233.354	256.801	1285.94	1445.85	1421.58	1327.71	1261.01	1343.92	963.884	226
P28571	SC6A9_MOUSE	Sodium- and chloride-dependent glycine transporter 1 OS=Mus musculus GN=Slc6a9 PE=2 SV=3	7.68	77513.8	343.137	5	8.67	726.274	608.435	800.561	973.669	941.238	1203.03	1168.16	1078.55	1287.3	962.276	227
P35486	ODPA_MOUSE	Pyruvate dehydrogenase E1 component subunit alpha, somatic form, mitochondrial OS=Mus musculus GN=Pdha1 PE=1 SV=1	8.14	43916.1	2640.06	18	53.59	770.528	884.956	782.294	847.497	928.744	969.548	1099.63	1251.17	1220.35	959.423	228
P09411	PGK1_MOUSE	Phosphoglycerate kinase 1 OS=Mus musculus GN=Pgk1 PE=1 SV=4	7.9	44949.8	4054.4	19	63.07	990.045	801.551	855.943	1082.71	844.263	976.195	1150.28	954.694	1032.5	948.441	229
P97300	NPTN_MOUSE	Neuroplastin OS=Mus musculus GN=Nptn PE=1 SV=3	7.66	44715.3	750.582	5	15.62	787.929	828.933	744.156	1044.34	1103.89	976.382	939.139	1159.46	977.669	940.941	230
P20444	KPCA_MOUSE	Protein kinase C alpha type OS=Mus musculus GN=Prkca PE=1 SV=3	6.73	77992.6	585.05	11	21.88	752.282	713.733	744.926	996.777	969.349	942.258	1154.13	1096.85	1203.01	937.139	231
Q60930	VDAC2_MOUSE	Voltage-dependent anion-selective channel protein 2 OS=Mus musculus GN=Vdac2 PE=1 SV=2	7.37	32360.2	6194.01	13	57.97	841.636	917.369	843.344	1052.23	1053.82	1030.19	827.89	975.994	952.099	935.459	232
Q8R164	BPHL_MOUSE	Valacyclovir hydrolase OS=Mus musculus GN=Bphl PE=1 SV=1	9.2	33079.1	1636.61	10	42.96	257.888	251.859	244.972	1853.46	3972.77	547.958	395.229	459.307	374.204	927.39	233
Q8K0U4	HS12A_MOUSE	Heat shock 70 kDa protein 12A OS=Mus musculus GN=Hspa12a PE=1 SV=1	6.32	75213.7	1558.43	20	37.33	891.487	749.051	763.168	989.391	826.322	903.855	1270.95	987.663	1052.1	917.155	234
O35678	MGLL_MOUSE	Monoglyceride lipase OS=Mus musculus GN=Mgll PE=1 SV=1	6.72	33729.7	558.503	7	36.3	2780.33	1595.19	1762.35	158.974	132.488	136.743	754.228	718.198	342.388	911.639	235
Q9WUM4	COR1C_MOUSE	Coronin-1C OS=Mus musculus GN=Coro1c PE=1 SV=2	6.67	53805.3	2618.36	15	39.03	681.125	850.047	805.358	821.314	1026.9	1051.55	837.281	1095.51	1038.32	904.437	236
Q60931	VDAC3_MOUSE	Voltage-dependent anion-selective channel protein 3 OS=Mus musculus GN=Vdac3 PE=1 SV=1	9	31094.9	4470.66	11	48.06	895.442	964.604	876.723	832.887	823.309	852.229	913.972	991.334	1005.87	894.613	237
Q61598	GDIB_MOUSE	Rab GDP dissociation inhibitor beta OS=Mus musculus GN=Gdi2 PE=1 SV=1	5.85	51050.5	4173.63	29	75.73	1017.33	785.11	830.026	932.431	810.496	884.747	1154.63	874.38	889.67	890.247	238
P62259	1433E_MOUSE	14-3-3 protein epsilon OS=Mus musculus GN=Ywhae PE=1 SV=1	4.44	29345	6930.71	14	57.65	704.695	631.651	728.326	1000.54	833.479	967.555	1234.94	947.375	1083.58	885.086	239
P68254	1433T_MOUSE	14-3-3 protein theta OS=Mus musculus GN=Ywhaq PE=1 SV=1	4.49	28063.5	6559.68	12	50.61	645.266	535.995	577.379	1155.76	883.651	1027.79	1210.93	981.763	1098.26	884.992	240
Q9CZW5	TOM70_MOUSE	Mitochondrial import receptor subunit TOM70 OS=Mus musculus GN=Tomm70a PE=1 SV=2	7.38	68331.7	576.158	15	36.01	407.254	419.3	440.116	1869.94	1636.66	1635.85	485.604	510.072	481.658	878.045	241
Q9QY42	GPR37_MOUSE	Prosaposin receptor GPR37 OS=Mus musculus GN=Gpr37 PE=2 SV=1	8	68372.1	845.055	8	20.17	777.307	715.897	813.11	1017.03	859.893	1071.82	968.226	812.005	911.533	870.413	242
Q9Z2I9	SUCB1_MOUSE	Succinyl-CoA ligase [ADP-forming] subunit beta, mitochondrial OS=Mus musculus GN=Sucla2 PE=1 SV=2	6.62	50456.2	853.766	16	38.66	1577.36	1289.03	1155.43	761.279	643.601	667.153	598.477	669.817	541.882	869.019	243
Q91WD5	NDUS2_MOUSE	NADH dehydrogenase [ubiquinone] iron-sulfur protein 2, mitochondrial OS=Mus musculus GN=Ndufs2 PE=1 SV=1	6.54	53025	2608.27	17	52.7	898.092	1129.93	1061.02	663.921	650.475	649.265	802.939	970.785	1077.83	867.852	244
Q5EBJ4	ERMIN_MOUSE	Ermin OS=Mus musculus GN=Ermn PE=1 SV=1	4.34	32319	5239.35	11	54.8	476.782	547.356	710.488	1078.84	850.338	1103.97	919.095	902.593	1277.82	865.342	245
P04925	PRIO_MOUSE	Major prion protein OS=Mus musculus GN=Prnp PE=1 SV=2	9.55	28148.6	3971.01	7	28.35	786.101	733.327	1082.07	966.95	845.284	914.346	843.377	756.067	789.702	845.743	246
P63141	KCNA2_MOUSE	Potassium voltage-gated channel subfamily A member 2 OS=Mus musculus GN=Kcna2 PE=1 SV=1	4.58	57157.1	3897.5	16	37.07	919.199	959.152	980.834	793.909	762.046	1089.29	671.994	703.454	779.641	844.573	247
P12382	PFKAL_MOUSE	ATP-dependent 6-phosphofructokinase, liver type OS=Mus musculus GN=Pfkl PE=1 SV=4	6.75	86158.4	524.367	16	29.36	730.628	713.795	721.572	1030.18	904.703	939.104	808.519	803.113	842.607	823.321	248
P28663	SNAB_MOUSE	Beta-soluble NSF attachment protein OS=Mus musculus GN=Napb PE=1 SV=2	5.17	33899.2	2325.22	16	58.05	1590.36	1530.16	1519.36	683.694	658.96	689.239	240.848	256.997	235.435	818.983	249
Q9D0M3	CY1_MOUSE	Cytochrome c1, heme protein, mitochondrial OS=Mus musculus GN=Cyc1 PE=1 SV=1	9.37	35555.8	3761.41	9	49.85	681.063	725.984	716.876	931.579	1006.98	993.978	743.996	817.166	792.242	815.861	250
Q8BZ98	DYN3_MOUSE	Dynamin-3 OS=Mus musculus GN=Dnm3 PE=1 SV=1	8.46	97589.8	2429.63	33	44.15	729.757	831.146	813.804	859.909	944.841	849.333	753.543	778.607	802.458	809.161	251
O88342	WDR1_MOUSE	WD repeat-containing protein 1 OS=Mus musculus GN=Wdr1 PE=1 SV=3	6.11	67091.1	2621.25	20	57.1	1154.83	639.501	914.532	895.886	474.357	689.074	1155.29	683.143	839.71	806.147	252
Q9D8B7	JAM3_MOUSE	Junctional adhesion molecule C OS=Mus musculus GN=Jam3 PE=1 SV=2	6.64	35407.9	4972.75	12	48.39	835.118	780.413	845.061	857.859	761.984	860.059	784.987	770.537	843.68	805.676	253
Q63912	OMGP_MOUSE	Oligodendrocyte-myelin glycoprotein OS=Mus musculus GN=Omg PE=1 SV=1	8.45	49739.9	927.156	9	21.82	748.202	884.647	962.062	817.103	722.117	796.031	754.361	777.093	856.995	803.567	254
P15626	GSTM2_MOUSE	Glutathione S-transferase Mu 2 OS=Mus musculus GN=Gstm2 PE=1 SV=2	7.44	25887.9	8108.36	6	31.19	120.362	113.481	114.842	1919.06	1936.52	2337.03	207.312	191.141	174.353	802.081	255
Q9WV80	SNX1_MOUSE	Sorting nexin-1 OS=Mus musculus GN=Snx1 PE=1 SV=1	4.96	59066.3	304.962	7	15.13	1214.97	443.17	1033.78	206.104	173.892	175.006	1875.46	1242.13	1161.08	796.58	256
P63101	1433Z_MOUSE	14-3-3 protein zeta/delta OS=Mus musculus GN=Ywhaz PE=1 SV=1	4.53	27942.3	9056.81	15	65.71	932.731	827.758	816.745	714.693	643.318	640.965	960.446	875.941	876.235	794.713	257
Q61644	PACN1_MOUSE	Protein kinase C and casein kinase substrate in neurons protein 1 OS=Mus musculus GN=Pacsin1 PE=1 SV=1	4.97	50917.5	2549.7	18	47.62	597.542	705.364	572.114	838.914	995.935	867.925	887.314	920.878	856.661	793.933	258
Q9DCX2	ATP5H_MOUSE	ATP synthase subunit d, mitochondrial OS=Mus musculus GN=Atp5h PE=1 SV=3	5.37	18806.5	10873.8	11	80.75	712.182	825.336	855.602	709.605	878.523	985.467	643.496	722.358	810.826	787.997	259
P26043	RADI_MOUSE	Radixin OS=Mus musculus GN=Rdx PE=1 SV=3	5.83	68657	1404.76	25	44.08	427.168	436.656	440.861	1173.83	990.905	1190.56	807.256	789.668	813.651	778.532	260
P70404	IDHG1_MOUSE	Isocitrate dehydrogenase [NAD] subunit gamma 1, mitochondrial OS=Mus musculus GN=Idh3g PE=1 SV=1	9.25	43184.7	2782.11	11	44.53	679.582	789.857	763.623	754.252	682.988	806.769	834.07	908.958	875.282	777.89	261
P28652	KCC2B_MOUSE	Calcium/calmodulin-dependent protein kinase type II subunit beta OS=Mus musculus GN=Camk2b PE=1 SV=2	6.89	61202.3	3267.89	17	50.92	708.749	780.19	611.666	846.731	847.903	823.731	848.896	852.782	711.812	770.152	262
Q9D1G5	LRC57_MOUSE	Leucine-rich repeat-containing protein 57 OS=Mus musculus GN=Lrrc57 PE=2 SV=1	8.4	27159.4	760.524	9	51.05	775.093	841.591	758.674	1336.34	639.1	923.994	728.737	574.652	440.079	769.517	263
P23927	CRYAB_MOUSE	Alpha-crystallin B chain OS=Mus musculus GN=Cryab PE=1 SV=2	6.92	20068.8	7450.32	8	56	678.774	623.406	738.4	889.143	715.342	894.289	832.663	713.538	901.209	765.773	264
Q8BKX1	BAIP2_MOUSE	Brain-specific angiogenesis inhibitor 1-associated protein 2 OS=Mus musculus GN=Baiap2 PE=1 SV=2	9.34	59465.1	341.831	7	18.69	635.639	657.87	641.307	937.816	967.652	976.804	641.861	670.258	647.869	747.01	265
Q925N0	SFXN5_MOUSE	Sideroflexin-5 OS=Mus musculus GN=Sfxn5 PE=1 SV=2	9.76	37499.7	225.657	2	5.56	923.85	1034.69	865.992	619.521	692.961	746.14	606.545	621.436	676.324	746.672	266
O35409	FOLH1_MOUSE	Glutamate carboxypeptidase 2 OS=Mus musculus GN=Folh1 PE=2 SV=2	8.19	84745.3	305.28	5	9.71	724.409	629.092	739.283	887.29	738.694	867.374	784.085	665.049	772.262	746.176	267
Q64331	MYO6_MOUSE	Unconventional myosin-VI OS=Mus musculus GN=Myo6 PE=1 SV=1	9.02	147778	245.955	8	8.46				761.044	668.945	767.897	847.333	702.346	752.021	745.138	268
P97447	FHL1_MOUSE	Four and a half LIM domains protein 1 OS=Mus musculus GN=Fhl1 PE=1 SV=3	8.26	33827.7	1343.2	13	58.93	781.561	988.202	872.506	1014.34	1229.43	1048.99	176.83	229.069	251.492	734.836	269
Q99K51	PLST_MOUSE	Plastin-3 OS=Mus musculus GN=Pls3 PE=1 SV=3	5.27	71255.3	218.659	2	2.54	850.703	673.088	392.763	1004.47	702.172	868.019				734.227	270
Q921C1	CXG3_MOUSE	Gap junction gamma-3 protein OS=Mus musculus GN=Gjc3 PE=2 SV=2	8.37	30805.9	2499.74	10	42.75	706.523	626.249	702.257	869.888	716.276	899.963	743.635	664.096	750.328	733.129	271
Q61171	PRDX2_MOUSE	Peroxiredoxin-2 OS=Mus musculus GN=Prdx2 PE=1 SV=3	5.04	21949.8	4542.97	11	72.73	716.933	661.468	731.431	690.561	576.09	783.886	857.229	778.142	871.538	729.002	272
Q91YT0	NDUV1_MOUSE	NADH dehydrogenase [ubiquinone] flavoprotein 1, mitochondrial OS=Mus musculus GN=Ndufv1 PE=1 SV=1	8.15	51518.6	3180.99	22	64.22	562.977	653.284	607.828	821.685	900.055	929.258	687.108	711.381	724.877	726.277	273
P63321	RALA_MOUSE	Ras-related protein Ral-A OS=Mus musculus GN=Rala PE=1 SV=1	6.99	23723.9	6334.31	7	48.54	678.189	661.01	709.427	796.082	753.524	816.03	747.507	681.975	768.77	725.275	274
P60766	CDC42_MOUSE	Cell division control protein 42 homolog OS=Mus musculus GN=Cdc42 PE=1 SV=2	6.15	21600.8	10016.9	10	62.83	780.13	744.502	836.085	838.457	667.445	737.418	663.793	610.935	691.297	721.193	275
P31648	SC6A1_MOUSE	Sodium- and chloride-dependent GABA transporter 1 OS=Mus musculus GN=Slc6a1 PE=1 SV=2	7.89	67800	1082.06	4	9.35	568.052	603.985	585.723	804.258	722.548	616.641	900.373	920.747	839.031	716.105	276
Q9D2G2	ODO2_MOUSE	Dihydrolipoyllysine-residue succinyltransferase component of 2-oxoglutarate dehydrogenase complex, mitochondrial OS=Mus musculus GN=Dlst PE=1 SV=1	9.26	49336.8	1342.1	10	28.41	679.097	694.671	672.502	751.152	884.192	873.47	590.384	617.717	654.45	707.383	277
Q8VDD5	MYH9_MOUSE	Myosin-9 OS=Mus musculus GN=Myh9 PE=1 SV=4	5.38	227570	198.656	6	4.85				603.873	602.775	611.811	855.87	835.88	767.554	706.702	278
Q9DC69	NDUA9_MOUSE	NADH dehydrogenase [ubiquinone] 1 alpha subcomplex subunit 9, mitochondrial OS=Mus musculus GN=Ndufa9 PE=1 SV=2	10.06	42639.3	3523.38	16	54.64	631.162	670.207	640.26	750.756	804.839	875.932	689.934	691.046	672.51	706.304	279
Q99LC3	NDUAA_MOUSE	NADH dehydrogenase [ubiquinone] 1 alpha subcomplex subunit 10, mitochondrial OS=Mus musculus GN=Ndufa10 PE=1 SV=1	7.73	40888.6	2205.96	13	51.27	690.789	776.136	765.327	642.098	688.596	693.939	574.308	785.484	777.281	704.921	280
P61082	UBC12_MOUSE	NEDD8-conjugating enzyme Ubc12 OS=Mus musculus GN=Ube2m PE=2 SV=1	7.71	21185.1	497.362	5	26.78	91.5928	81.9216	88.6973	94.0607	45.1546	93.8507	2356.49	1838.66	2042.16	704.653	281
Q8BFR5	EFTU_MOUSE	Elongation factor Tu, mitochondrial OS=Mus musculus GN=Tufm PE=1 SV=1	7.32	49907.6	2707.89	16	43.58	561.509	654.891	629.289	699.218	829.937	803.182	668.086	752.229	792.528	703.268	282
P09103	PDIA1_MOUSE	Protein disulfide-isomerase OS=Mus musculus GN=P4hb PE=1 SV=2	4.58	57457.7	434.771	9	20.83	237.353	233.551	242.182	276.933	234.393	244.638	1513.71	1730.38	1783.75	698.984	283
P27546	MAP4_MOUSE	Microtubule-associated protein 4 OS=Mus musculus GN=Map4 PE=1 SV=3	4.7	118000	249.51	5	6.13	518.499	630.81	626.045	795.7	751.63	855.417	711.77	722.883	739.993	697.9	284
Q91V12	BACH_MOUSE	Cytosolic acyl coenzyme A thioester hydrolase OS=Mus musculus GN=Acot7 PE=1 SV=2	8.79	42993.2	1354.14	10	41.99	672.48	485.584	569.968	958.947	633.714	769.878	859.225	634.869	768.174	693.367	285
Q9CRB6	TPPP3_MOUSE	Tubulin polymerization-promoting protein family member 3 OS=Mus musculus GN=Tppp3 PE=1 SV=1	9.52	19136.6	5612.88	8	36.36	822.034	753.427	819.775	653.497	650.106	729.611	629.223	609.063	637.415	692.221	286
Q3USB7	PLCL1_MOUSE	Inactive phospholipase C-like protein 1 OS=Mus musculus GN=Plcl1 PE=1 SV=3	5.32	124441	348.701	19	22.81	632.654	552.3	590.078	826.588	656.07	744.487	788.582	709.104	785.339	687.852	287
Q9QXX4	CMC2_MOUSE	Calcium-binding mitochondrial carrier protein Aralar2 OS=Mus musculus GN=Slc25a13 PE=1 SV=1	8.76	74866.2	416.844	5	6.36	499.519	950.832	511.278	580.457	549.184	582.411	810.382	894.464	902.02	687.225	288
Q6ZQ38	CAND1_MOUSE	Cullin-associated NEDD8-dissociated protein 1 OS=Mus musculus GN=Cand1 PE=2 SV=2	5.4	138043	350.855	15	15.04	635.366	489.255	581.431	818.103	601.287	743.514	866.993	629.768	880.026	681.512	289
Q9D0M5	DYL2_MOUSE	Dynein light chain 2, cytoplasmic OS=Mus musculus GN=Dynll2 PE=1 SV=1	7.24	10463.9	30808.4	6	64.04	677.331	670.813	784.478	730.44	659.673	833.625	589.976	560.92	670.161	679.893	290
P62331	ARF6_MOUSE	ADP-ribosylation factor 6 OS=Mus musculus GN=Arf6 PE=1 SV=2	9.29	20196.3	10552.9	9	69.14	670.043	662.16	662.958	772.147	664.112	687.844	663.589	658.72	663.402	669.75	291
Q9WVK4	EHD1_MOUSE	EH domain-containing protein 1 OS=Mus musculus GN=Ehd1 PE=1 SV=1	6.36	60659.9	1616.43	23	62.36	502.156	654.631	570.978	618.817	747.105	681.279	689.405	820.444	793.827	667.689	292
O35098	DPYL4_MOUSE	Dihydropyrimidinase-related protein 4 OS=Mus musculus GN=Dpysl4 PE=1 SV=1	6.52	62531.9	2063.21	21	65.03	603.077	625.804	613.231	721.437	691.658	724.406	666.535	725.207	707.509	667.623	293
Q9CWF2	TBB2B_MOUSE	Tubulin beta-2B chain OS=Mus musculus GN=Tubb2b PE=1 SV=1	4.59	50409.4	32815.4	23	68.54	415.128	460.737	415.613	774.383	718.195	710.081	870.432	874.475	813.067	661.029	294
P16125	LDHB_MOUSE	L-lactate dehydrogenase B chain OS=Mus musculus GN=Ldhb PE=1 SV=2	5.63	36857.5	4261.94	13	45.81	604.793	530.952	486.8	739.184	628.303	635.244	846.768	774.482	741.447	652.995	295
D3Z7P3	GLSK_MOUSE	Glutaminase kidney isoform, mitochondrial OS=Mus musculus GN=Gls PE=1 SV=1	7.89	74819.3	1069.33	18	41.84	561.945	615.704	536.451	740.394	782.299	689.731	629.692	668.589	694.551	650.595	296
O08528	HXK2_MOUSE	Hexokinase-2 OS=Mus musculus GN=Hk2 PE=2 SV=1	5.7	104018	374.962	5	5.67	583.412	584.392	536.35	685.028	715.489	841.843				645.449	297
P34884	MIF_MOUSE	Macrophage migration inhibitory factor OS=Mus musculus GN=Mif PE=1 SV=2	7.16	12675.4	7813.8	3	32.17	471.409	596.58	600.809	745.149	752.233	828.737	302.485	532.695	929.771	642.342	298
Q9WVT6	CAH14_MOUSE	Carbonic anhydrase 14 OS=Mus musculus GN=Ca14 PE=1 SV=1	5.89	37733.5	1140.67	6	21.36	594.209	549.012	561.712	693.982	649.442	722.906	761.431	645.108	672.557	639.424	299
P61027	RAB10_MOUSE	Ras-related protein Rab-10 OS=Mus musculus GN=Rab10 PE=1 SV=1	8.57	22769.1	6588.4	10	49	668.189	561.176	513.69	746.261	672.241	691.689	639.853	636.264	645.652	633.886	300
O88343	S4A4_MOUSE	Electrogenic sodium bicarbonate cotransporter 1 OS=Mus musculus GN=Slc4a4 PE=1 SV=2	6.38	122396	251.055	6	8.99	512.541	631.268	530.96	619.719	655.197	735.988	722.749	684.025	636.247	627.098	301
P56564	EAA1_MOUSE	Excitatory amino acid transporter 1 OS=Mus musculus GN=Slc1a3 PE=1 SV=2	8.64	59793.7	716.984	4	12.52	678.102	645.879	527.475	712.347	610.62	500.611	686.291	709.64	612.965	621.515	302
Q9D6M3	GHC1_MOUSE	Mitochondrial glutamate carrier 1 OS=Mus musculus GN=Slc25a22 PE=1 SV=1	9.31	35126.7	3569.88	13	61.92	561.31	616.162	588.841	701.96	709.156	711.711	515.497	564.031	581.483	611.537	303
Q9DBG3	AP2B1_MOUSE	AP-2 complex subunit beta OS=Mus musculus GN=Ap2b1 PE=1 SV=1	5.05	105495	429.591	18	21.66	595.577	540.866	522.249	728.587	724.564	695.686	585.298	612.484	550.465	610.502	304
Q9D172	ES1_MOUSE	ES1 protein homolog, mitochondrial OS=Mus musculus GN=D10Jhu81e PE=1 SV=1	9.02	28432.6	3411.34	9	54.14	482.466	571.721	477.029	636.145	636.579	572.142	683.67	780.99	717.51	609.027	305
Q9Z0U1	ZO2_MOUSE	Tight junction protein ZO-2 OS=Mus musculus GN=Tjp2 PE=1 SV=2	6.33	131508	284.525	8	9.51	548.052	582.785	592.338	631.069	667.248	664.445	639.624	600.016	629.023	608.896	306
P61089	UBE2N_MOUSE	Ubiquitin-conjugating enzyme E2 N OS=Mus musculus GN=Ube2n PE=1 SV=1	6.15	17194.9	1402.29	5	33.55	400.065	365.724	398.254	587.706	574.27	654.399	857.71	803.125	888.752	602.95	307
O88703	HCN2_MOUSE	Potassium/sodium hyperpolarization-activated cyclic nucleotide-gated channel 2 OS=Mus musculus GN=Hcn2 PE=1 SV=1	8.77	95577.5	674.792	12	20.39	495.327	543.758	620.212	607.269	619.302	728.052	625.375	594.545	655.379	602.406	308
P26443	DHE3_MOUSE	Glutamate dehydrogenase 1, mitochondrial OS=Mus musculus GN=Glud1 PE=1 SV=1	7.98	61679.1	1205.89	21	51.25	467.529	558.16	542.776	646	652.369	790.345	540.507	634.631	624.815	601.639	309
Q8R3P0	ACY2_MOUSE	Aspartoacylase OS=Mus musculus GN=Aspa PE=1 SV=2	6.11	35800.9	2645.44	11	53.21	725.777	482.036	470.326	520.767	358.519	456.03	1042.16	766.532	751.234	600.637	310
P17809	GTR1_MOUSE	Solute carrier family 2, facilitated glucose transporter member 1 OS=Mus musculus GN=Slc2a1 PE=1 SV=4	9.04	54326.9	511.965	5	8.33	598.798	520.197	548.053	655.807	591.068	649.698	654.462	548.774	599.638	587.216	311
Q8QZT1	THIL_MOUSE	Acetyl-CoA acetyltransferase, mitochondrial OS=Mus musculus GN=Acat1 PE=1 SV=1	8.65	45158.4	2533.92	17	65.57	574.283	630.959	560.424	624.906	599.209	566.492	574.921	594.45	615.767	586.193	312
P31650	S6A11_MOUSE	Sodium- and chloride-dependent GABA transporter 3 OS=Mus musculus GN=Slc6a11 PE=1 SV=2	6.63	71386.8	368.472	6	9.09	459.257	559.384	524.117	520.039	597.795	649.229	579.346	716.756	640.049	576.728	313
P03995	GFAP_MOUSE	Glial fibrillary acidic protein OS=Mus musculus GN=Gfap PE=1 SV=4	5.09	49957.2	4585.48	24	61.63	347.291	666.017	623.368	283.121	760.386	606.606	535.938	769.107	642.028	576.373	314
Q8BLK3	LSAMP_MOUSE	Limbic system-associated membrane protein OS=Mus musculus GN=Lsamp PE=1 SV=1	6.21	38485.4	2694.67	11	36.66	491.571	499.726	466.892	646.778	590.023	654.118	658.262	631.269	616.494	575.437	315
P58252	EF2_MOUSE	Elongation factor 2 OS=Mus musculus GN=Eef2 PE=1 SV=2	6.39	96283.7	572.521	24	34.62	603.04	522.991	585.092	648.804	664.026	574.733	531.537	536.259	537.543	571.482	316
P17183	ENOG_MOUSE	Gamma-enolase OS=Mus musculus GN=Eno2 PE=1 SV=2	4.8	47638.9	11749.1	19	68.66	515.439	486.573	457.032	606.664	604.705	588.636	625.087	671.021	629.178	568.244	317
O08788	DCTN1_MOUSE	Dynactin subunit 1 OS=Mus musculus GN=Dctn1 PE=1 SV=3	5.55	142360	322.559	10	9.99	535.477	475.262	506.709	685.003	619.056	673.39	569.306	568.013	531.642	566.964	318
Q921M7	FA49B_MOUSE	Protein FAM49B OS=Mus musculus GN=Fam49b PE=2 SV=1	5.68	37061.2	2593.38	11	48.46	1087.53	449.277	508.261	709.457	809.82	470.461	387.437	368.706	326.796	563.308	319
Q9JIA1	LGI1_MOUSE	Leucine-rich glioma-inactivated protein 1 OS=Mus musculus GN=Lgi1 PE=1 SV=1	7.95	64385.2	820.515	12	23.52	476.21	476.795	457.247	524.917	488.019	466.979	965.869	569.109	786.865	562.086	320
Q99KB8	GLO2_MOUSE	Hydroxyacylglutathione hydrolase, mitochondrial OS=Mus musculus GN=Hagh PE=1 SV=2	7.61	34540.4	1032.68	9	41.42	419.978	376.577	634.402	662.105	1005.28	713.668	295.174	531.896	411.731	560.986	321
Q9DCT2	NDUS3_MOUSE	NADH dehydrogenase [ubiquinone] iron-sulfur protein 3, mitochondrial OS=Mus musculus GN=Ndufs3 PE=1 SV=2	6.77	30320.4	2397.42	9	34.98	464.643	498.316	428.388	583.248	633.284	643.052	610.79	617.371	618.854	559.187	322
P61793	LPAR1_MOUSE	Lysophosphatidic acid receptor 1 OS=Mus musculus GN=Lpar1 PE=1 SV=1	8.49	41746.7	504.992	6	19.51	1436.43	1024.74	770.238	241.278	228.921	234.967	426.228	400.853	317.7	555.713	323
Q91V61	SFXN3_MOUSE	Sideroflexin-3 OS=Mus musculus GN=Sfxn3 PE=1 SV=1	9.78	35691.4	2379.57	13	56.07	452.777	483.26	471.929	553.644	819.104	539.87	548.72	568.668	584.57	551.429	324
O35598	ADA10_MOUSE	Disintegrin and metalloproteinase domain-containing protein 10 OS=Mus musculus GN=Adam10 PE=1 SV=2	7.8	86021.2	208.018	3	5.21	350.488	310.207	378.422	558.881	592.445	806.651	593.403	630.733	769.616	549.559	325
Q9WUA3	PFKAP_MOUSE	ATP-dependent 6-phosphofructokinase, platelet type OS=Mus musculus GN=Pfkp PE=1 SV=1	6.72	86481.7	708.367	16	27.04	506.223	499.936	476.688	726.698	488.339	527.21	584.024	585.248	618.055	549.314	326
Q99PT1	GDIR1_MOUSE	Rho GDP-dissociation inhibitor 1 OS=Mus musculus GN=Arhgdia PE=1 SV=3	4.91	23464.5	6396.46	8	50	579.967	383.401	444.484	721.597	509.318	608.224	671.128	496.245	590.852	546.345	327
Q9CY27	TECR_MOUSE	Very-long-chain enoyl-CoA reductase OS=Mus musculus GN=Tecr PE=1 SV=1	9.78	36489.7	396.921	3	8.77	446.397	467.684	457.689	509.825	435.142	521.993	711.566	682.38	766.827	545.641	328
Q99L04	DHRS1_MOUSE	Dehydrogenase/reductase SDR family member 1 OS=Mus musculus GN=Dhrs1 PE=2 SV=1	8.36	34518.6	311.695	3	11.5	421.521	386.43	398.772	622.485	624.11	919.692	560.732	478.175	506.346	541.226	329
Q9DD03	RAB13_MOUSE	Ras-related protein Rab-13 OS=Mus musculus GN=Rab13 PE=1 SV=1	9.9	22941.3	2594.29	4	17.82	446.981	412.847	405.198				710.255	651.878	684.037	539.022	330
Q91XL9	OSBL1_MOUSE	Oxysterol-binding protein-related protein 1 OS=Mus musculus GN=Osbpl1a PE=1 SV=2	5.99	109278	385.204	7	10.42	559.594	417.569	492.405	660.191	490.38	683.858	689.982	429.579	518.696	538.641	331
Q8CGK7	GNAL_MOUSE	Guanine nucleotide-binding protein G(olf) subunit alpha OS=Mus musculus GN=Gnal PE=1 SV=1	6.22	44821.8	1448.51	5	17.85	1386.08	1514.85	1191.25	96.8766	146.31	91.9868	109.013	159.781	172.505	536.683	332
O35129	PHB2_MOUSE	Prohibitin-2 OS=Mus musculus GN=Phb2 PE=1 SV=1	10.19	33296.4	4786.42	13	51.84	422.976	471.343	447.552	569.601	588.424	568.989	559.085	594.474	587.419	527.767	333
Q811D0	DLG1_MOUSE	Disks large homolog 1 OS=Mus musculus GN=Dlg1 PE=1 SV=1	5.43	100519	367.416	14	25.3	487.815	457.139	460.984	599.056	554.718	563.878	529.782	569.765	556.199	524.768	334
P48036	ANXA5_MOUSE	Annexin A5 OS=Mus musculus GN=Anxa5 PE=1 SV=1	4.62	35809.5	1791.25	13	45.77	357.192	352.151	328.594	402.722	366.217	392.904	1080.4	817.774	786.746	523.663	335
Q02053	UBA1_MOUSE	Ubiquitin-like modifier-activating enzyme 1 OS=Mus musculus GN=Uba1 PE=1 SV=1	5.3	119007	268.679	11	15.88	464.071	397.506	377.058	797.453	609.981	667.341	537.117	455.79	463.789	523.595	336
Q8BHJ6	SERC5_MOUSE	Serine incorporator 5 OS=Mus musculus GN=Serinc5 PE=2 SV=1	7.94	53770	398.62	2	3.9	538.139	429.783	440.571	625.622	686.419	904.945	384.371	339.384	337.822	518.524	337
P46096	SYT1_MOUSE	Synaptotagmin-1 OS=Mus musculus GN=Syt1 PE=1 SV=1	8.75	47760.2	1523.97	18	49.88	447.193	433.256	307.108	627.104	547.291	480.812	671.97	658.72	578.276	518.418	338
Q9JL62	GLTP_MOUSE	Glycolipid transfer protein OS=Mus musculus GN=Gltp PE=2 SV=3	7.22	23860.7	4299.86	12	51.2	615.341	412.315	484.679	644.802	432.252	552.929	535.157	426.29	531.177	507.611	339
P58281	OPA1_MOUSE	Dynamin-like 120 kDa protein, mitochondrial OS=Mus musculus GN=Opa1 PE=1 SV=1	7.23	111853	364.267	12	15	379.182	415.937	382.891	458.175	497.746	572.177	615.864	673.083	613.108	504.467	340
P07356	ANXA2_MOUSE	Annexin A2 OS=Mus musculus GN=Anxa2 PE=1 SV=2	7.69	38961.4	3464.72	15	50.15	599.98	507.464	427.391	592.955	615.49	485.489	491.652	509.524	363.535	503.6	341
O89112	LANC1_MOUSE	LanC-like protein 1 OS=Mus musculus GN=Lancl1 PE=1 SV=1	7.63	46082.6	1504.2	11	37.59	422.292	486.288	470.679	465.289	534.145	577.616	407.301	577.155	569.49	498.143	342
Q99N28	CADM3_MOUSE	Cell adhesion molecule 3 OS=Mus musculus GN=Cadm3 PE=1 SV=1	5.4	43363.6	1515.81	11	41.16	413.834	524.635	429.398	552.236	610.436	472.723	460.004	551.683	471.669	493.182	343
Q9QYB1	CLIC4_MOUSE	Chloride intracellular channel protein 4 OS=Mus musculus GN=Clic4 PE=1 SV=3	5.28	28957.2	3021.26	12	58.5	401.359	333.88	370.178	660.24	466.954	617.203	631.989	477.198	554.899	492.822	344
P14824	ANXA6_MOUSE	Annexin A6 OS=Mus musculus GN=Anxa6 PE=1 SV=3	5.18	76341.7	292.867	8	12.78	220.835	181.063	247.067	814.719	770.125	1002.43	424.821	340.684	441.521	492.15	345
P62761	VISL1_MOUSE	Visinin-like protein 1 OS=Mus musculus GN=Vsnl1 PE=1 SV=2	4.82	22313.5	4840.25	12	72.25	368.025	458.858	453.334	481.085	565.048	573.713	433.743	536.247	539.307	486.035	346
O70172	PI42A_MOUSE	Phosphatidylinositol 5-phosphate 4-kinase type-2 alpha OS=Mus musculus GN=Pip4k2a PE=1 SV=1	6.53	46379.7	1142.83	14	37.04	374.779	338.046	382.121	527.708	462.466	568.391	464.141	678.506	611.094	485.982	347
Q8K0T0	RTN1_MOUSE	Reticulon-1 OS=Mus musculus GN=Rtn1 PE=1 SV=1	4.29	83914.7	262.536	4	5.64	379.431	349.419	293.651	801.924	712.759	687.656	408.131	407.552	345.452	483.932	348
P10833	RRAS_MOUSE	Ras-related protein R-Ras OS=Mus musculus GN=Rras PE=2 SV=1	6.37	23935	2875.55	4	24.77	853.949	780.598	745.078				249.722	169.007	127.647	483.576	349
Q60770	STXB3_MOUSE	Syntaxin-binding protein 3 OS=Mus musculus GN=Stxbp3 PE=1 SV=1	7.96	68855.1	868.085	15	30.74	420.638	388.828	424.197	552.495	474.123	589.761	537.369	482.955	537.221	483.054	350
P35505	FAAA_MOUSE	Fumarylacetoacetase OS=Mus musculus GN=Fah PE=1 SV=2	6.76	46518.1	833.658	11	39.14	328.821	317.525	322.787	555.694	567.851	724.852	468.626	489.725	531.415	474.832	351
O70443	GNAZ_MOUSE	Guanine nucleotide-binding protein G(z) subunit alpha OS=Mus musculus GN=Gnaz PE=2 SV=4	7.49	41363	659.002	7	24.51	104.491	105.953	81.8172	1164.09	1507.99	900.514	138.557	122.497	105.976	473.973	352
P17156	HSP72_MOUSE	Heat shock-related 70 kDa protein 2 OS=Mus musculus GN=Hspa2 PE=1 SV=2	5.34	69926.9	5565.97	9	16.43				485.593	456.453	494.996	467.255	436.183	465.303	467.159	353
P63011	RAB3A_MOUSE	Ras-related protein Rab-3A OS=Mus musculus GN=Rab3a PE=1 SV=1	4.66	25198	6857.98	10	51.36	438.523	452.751	417.91	500.278	497.525	438.13	517.409	532.779	468.569	466.604	354
Q761V0	SC6A5_MOUSE	Sodium- and chloride-dependent glycine transporter 2 OS=Mus musculus GN=Slc6a5 PE=2 SV=1	6.94	89116.1	314.998	5	10.01	297.875	429.226	530.909	375.563	502.419	546.341	450.481	528.666	555.09	463.87	355
Q80VQ0	AL3B1_MOUSE	Aldehyde dehydrogenase family 3 member B1 OS=Mus musculus GN=Aldh3b1 PE=2 SV=1	7.39	52976.6	1154.64	17	47.44	463.897	434.48	480.589	471.761	444.131	531.57	501.26	428.495	476.616	463.534	356
P39054	DYN2_MOUSE	Dynamin-2 OS=Mus musculus GN=Dnm2 PE=1 SV=2	7.1	98487.6	1896.99	25	30.23	478.001	757.309	518.828	478.64	484.256	516.261	292.108	329.908	326.426	461.99	357
Q3UX10	TBAL3_MOUSE	Tubulin alpha chain-like 3 OS=Mus musculus GN=Tubal3 PE=2 SV=2	5.24	50729.6	672.119	3	7.4				180.859	152.581	184.513	824.018	735.041	773.276	461.491	358
Q3V132	ADT4_MOUSE	ADP/ATP translocase 4 OS=Mus musculus GN=Slc25a31 PE=2 SV=1	9.89	35543.1	2692.24	3	9.06				382.788	422.439	470.215	499.925	469.247	521.652	459.497	359
Q9DAS9	GBG12_MOUSE	Guanine nucleotide-binding protein G(I)/G(S)/G(O) subunit gamma-12 OS=Mus musculus GN=Gng12 PE=1 SV=3	9.48	8111.3	27910.1	5	69.44	475.377	449.982	463.357	438.723	455.42	447.027	500.274	420.175	483.017	452.021	360
Q9DCT8	CRIP2_MOUSE	Cysteine-rich protein 2 OS=Mus musculus GN=Crip2 PE=1 SV=1	8.62	23525.4	745.838	5	50.48	1268.57	958.311	778.595	151.601	147.896	136.99	192.715	240.631	233.039	451.942	361
P17751	TPIS_MOUSE	Triosephosphate isomerase OS=Mus musculus GN=Tpi1 PE=1 SV=4	5.43	32705.1	3498.79	13	59.87	455.165	391.028	384.077	527.165	443.147	455.796	518.334	472.883	448.721	447.775	362
Q62188	DPYL3_MOUSE	Dihydropyrimidinase-related protein 3 OS=Mus musculus GN=Dpysl3 PE=1 SV=1	6.03	62335.6	4513.54	20	53.51	513.201	340.629	405.539	591.782	372.341	496.872	529.325	378.945	466.054	447.124	363
P27573	MYP0_MOUSE	Myelin protein P0 OS=Mus musculus GN=Mpz PE=1 SV=1	9.75	27792.9	1547.48	4	16.94	38.4953	473.135	30.6641	397.942	580.259	707.678		502.61		446.782	364
P56135	ATPK_MOUSE	ATP synthase subunit f, mitochondrial OS=Mus musculus GN=Atp5j2 PE=1 SV=3	10.23	10401.3	6220.21	2	26.14	307.838	362.609	416.471	459.818	365.947	517.093	567.743	528.523	563.184	446.771	365
Q91W92	BORG5_MOUSE	Cdc42 effector protein 1 OS=Mus musculus GN=Cdc42ep1 PE=1 SV=1	6.75	43153.1	549.919	7	24.94	239.703	774.875	2105.61	167.385	133.964	159.051	167.56	143.38	172.434	444.763	366
P27773	PDIA3_MOUSE	Protein disulfide-isomerase A3 OS=Mus musculus GN=Pdia3 PE=1 SV=2	5.81	57134.7	899.077	16	44.16	405.277	400.671	414.06	464.326	412.282	439.478	505.084	496.877	499.074	441.679	367
P61080	UB2D1_MOUSE	Ubiquitin-conjugating enzyme E2 D1 OS=Mus musculus GN=Ube2d1 PE=2 SV=1	7.21	16830.2	943.631	3	24.49	277.664	205.762	523.65	467.611	945.48	282.232				439.359	368
Q9WV34	MPP2_MOUSE	MAGUK p55 subfamily member 2 OS=Mus musculus GN=Mpp2 PE=1 SV=1	6	61840.3	501.323	9	23.55	144.006	225.825	182.318	386.605	353.613	378.415	834.948	731.894	817.919	437.913	369
P14231	AT1B2_MOUSE	Sodium/potassium-transporting ATPase subunit beta-2 OS=Mus musculus GN=Atp1b2 PE=1 SV=2	8.34	33743.4	1146.04	7	25.17	403.61	466.979	410.411	443.392	468.922	467.893	391.501	488.068	433.224	437.46	370
Q8K2Q7	BROX_MOUSE	BRO1 domain-containing protein BROX OS=Mus musculus GN=Brox PE=2 SV=1	7.55	46715.1	485.53	3	13.14	217.228	214.922	218.562	724.586	707.226	920.196	278.713	310.742	318.356	435.55	371
Q9Z2I0	LETM1_MOUSE	LETM1 and EF-hand domain-containing protein 1, mitochondrial OS=Mus musculus GN=Letm1 PE=2 SV=1	6.11	83673.1	226.947	3	5.69	304.965	411.969	165.124	1496.56	311.336	331.021	302.521	308.966	304.635	434.175	372
Q8BY89	CTL2_MOUSE	Choline transporter-like protein 2 OS=Mus musculus GN=Slc44a2 PE=1 SV=2	8.79	81592.8	359.324	6	9.63	418.486	400.671	420.119	504.366	453.489	440.052	479.604	420.413	426.203	433.527	373
Q91V92	ACLY_MOUSE	ATP-citrate synthase OS=Mus musculus GN=Acly PE=1 SV=1	7.12	120641	241.915	5	6.32	360.289	311.876	352.403	497.548	467.151	578.367	535.89	436.898	423.151	433.212	374
O88712	CTBP1_MOUSE	C-terminal-binding protein 1 OS=Mus musculus GN=Ctbp1 PE=1 SV=2	6.29	48200.8	1604.09	11	32.43	405.016	466.287	502.303	381.603	445.41	459.125	351.833	418.101	492.077	432.328	375
Q9D6G9	CKLF5_MOUSE	CKLF-like MARVEL transmembrane domain-containing protein 5 OS=Mus musculus GN=Cmtm5 PE=1 SV=1	4.55	17617.5	5222.92	4	30.13	395.762	374.723	403.809	576.344	478.575	586.139	385.008	349.146	372.404	431.768	376
P26041	MOES_MOUSE	Moesin OS=Mus musculus GN=Msn PE=1 SV=3	6.18	67881.2	903.589	18	33.97	376.16	410.733	737.794	228.408	239.952	243.489	497.857	631.758	588.337	431.56	377
Q8R127	SCPDL_MOUSE	Saccharopine dehydrogenase-like oxidoreductase OS=Mus musculus GN=Sccpdh PE=2 SV=1	8.67	47699.7	1732.8	14	54.08	443.026	451.972	489.047	477.034	446.627	476.615	394.099	353.473	394.839	431.261	378
O35136	NCAM2_MOUSE	Neural cell adhesion molecule 2 OS=Mus musculus GN=Ncam2 PE=2 SV=1	5.68	94002.3	421.087	8	14.1	415.451	410.461	423.477	477.257	427.653	451.834	505.36	426.897	391.025	429.022	379
Q80XN0	BDH_MOUSE	D-beta-hydroxybutyrate dehydrogenase, mitochondrial OS=Mus musculus GN=Bdh1 PE=1 SV=2	9.25	38641.3	1636.23	12	41.98	374.232	399.138	370.469	427.645	474.984	461.809	442.076	471.56	472.42	427.489	380
Q9CR62	M2OM_MOUSE	Mitochondrial 2-oxoglutarate/malate carrier protein OS=Mus musculus GN=Slc25a11 PE=1 SV=3	10.25	34326.1	2061.68	11	40.76	369.008	385.453	356.039	468.525	433.74	478.362	450.072	451.523	460.63	422.717	381
Q8R4V2	DUS15_MOUSE	Dual specificity protein phosphatase 15 OS=Mus musculus GN=Dusp15 PE=2 SV=3	9.57	26642.5	4090.96	10	55.74	463.747	431.773	482.546	412.504	336.68	483.789	415.31	354.486	469.714	422.539	382
Q8C437	PEX5R_MOUSE	PEX5-related protein OS=Mus musculus GN=Pex5l PE=1 SV=2	5.03	63420	1109.89	14	35.45	405.314	333.101	406.359	472.205	398.964	499.708	461.82	401.366	475.495	422.349	383
Q8BRT1	CLAP2_MOUSE	CLIP-associating protein 2 OS=Mus musculus GN=Clasp2 PE=1 SV=1	8.73	141652	297.799	7	7.54	361.072	376.306	342.986	434.327	455.346	415.892	510.242	470.821	483.005	420.651	384
Q921I1	TRFE_MOUSE	Serotransferrin OS=Mus musculus GN=Tf PE=1 SV=1	6.85	78890.9	698.694	15	28.69	440.6	401.449	390.289	474.997	394.131	521.09	447.968	352.126	394.506	418.173	385
O54988	SLK_MOUSE	STE20-like serine/threonine-protein kinase OS=Mus musculus GN=Slk PE=1 SV=2	4.9	142141	183.27	6	5.52	315.848	383.302	372.829	401.339	475.636	598.729	359.661	409.924	418.287	412.322	386
P20108	PRDX3_MOUSE	Thioredoxin-dependent peroxide reductase, mitochondrial OS=Mus musculus GN=Prdx3 PE=1 SV=1	7.37	28355.2	3024.19	8	50.19	313.435	362.485	351.343	408.835	421.246	494.082	449.387	468.818	486.987	412.292	387
Q9WU78	PDC6I_MOUSE	Programmed cell death 6-interacting protein OS=Mus musculus GN=Pdcd6ip PE=1 SV=3	6.1	96594.6	333.235	11	15.19	395.836	304.718	337.671	479.653	382.892	420.605	567.887	416.873	479.083	411.725	388
P67778	PHB_MOUSE	Prohibitin OS=Mus musculus GN=Phb PE=1 SV=1	5.43	29877.1	3064.17	15	75.74	400.215	404.997	395.666	406.995	445.656	416.842	399.51	431.069	431.424	409.866	389
Q62425	NDUA4_MOUSE	Cytochrome c oxidase subunit NDUFA4 OS=Mus musculus GN=Ndufa4 PE=1 SV=2	9.9	9326.81	7243.09	4	46.34	344.02	389.051	392.359	431.659	430.235	484.516	395.902	376.907	456.243	406.787	390
P62827	RAN_MOUSE	GTP-binding nuclear protein Ran OS=Mus musculus GN=Ran PE=1 SV=3	7.31	24594.2	2365.61	7	39.35	460.327	363.536	393.748	515.555	366.045	478.42	431.194	329.706	361.318	405.041	391
O55125	NIPS1_MOUSE	Protein NipSnap homolog 1 OS=Mus musculus GN=Nipsnap1 PE=1 SV=1	9.71	33591.4	1779.9	8	50	353.212	407.828	366.202	396.93	420.939	407.476	414.576	471.095	449.043	404.74	392
O08688	CAN5_MOUSE	Calpain-5 OS=Mus musculus GN=Capn5 PE=2 SV=1	7.01	73924.2	458.624	13	27.03	351.881	352.732	311.16	378.021	365.172	440.592	583.326	469.82	469.785	404.729	393
Q8K4X7	PLCD_MOUSE	1-acyl-sn-glycerol-3-phosphate acyltransferase delta OS=Mus musculus GN=Agpat4 PE=2 SV=1	8.33	44665.9	719.782	5	14.81	165.325	148.848	158.85	803.258	770.58	895.766	244.359	196.898	230.154	402.71	394
P63168	DYL1_MOUSE	Dynein light chain 1, cytoplasmic OS=Mus musculus GN=Dynll1 PE=1 SV=1	7.23	10537	20889.6	5	62.92	343.784	323.817	384.646	486.705	441.881	546.47	382.784	340.362	406.093	402.241	395
Q5M8N0	CNRP1_MOUSE	CB1 cannabinoid receptor-interacting protein 1 OS=Mus musculus GN=Cnrip1 PE=1 SV=1	8.19	18726.4	6242.09	6	59.76	338.722	411.153	395.048	388.815	428.403	394.276	354.947	466.101	458.484	400.433	396
O70325	GPX41_MOUSE	Phospholipid hydroperoxide glutathione peroxidase, mitochondrial OS=Mus musculus GN=Gpx4 PE=1 SV=4	8.44	22649	2401.2	10	50.76	314.393	281.046	294.61	375.391	390.233	517.07	466.233	458.591	498.407	394.26	397
P63085	MK01_MOUSE	Mitogen-activated protein kinase 1 OS=Mus musculus GN=Mapk1 PE=1 SV=3	6.53	41674.9	1672.85	11	32.96	405.725	388.581	388.824	446.282	409.109	450.614	395.806	346.357	360.46	393.891	398
P97797	SHPS1_MOUSE	Tyrosine-protein phosphatase non-receptor type substrate 1 OS=Mus musculus GN=Sirpa PE=1 SV=1	8.12	56995.2	258.776	4	12.67	383.747	382.388	401.12	418.617	388.167	425.774	420.54	420.33	341.41	392.235	399
Q7TQF7	AMPH_MOUSE	Amphiphysin OS=Mus musculus GN=Amph PE=1 SV=1	4.36	75127.3	498.663	10	18.22	406.968	383.302	371.996	397.362	388.77	420.616	398.536	397.266	394.672	390.425	400
Q64521	GPDM_MOUSE	Glycerol-3-phosphate dehydrogenase, mitochondrial OS=Mus musculus GN=Gpd2 PE=1 SV=2	6.15	81467.1	445.197	11	21.18	299.069	346.563	321.348	536.699	445.471	393.76	377.709	435.694	390.143	389.722	401
O35526	STX1A_MOUSE	Syntaxin-1A OS=Mus musculus GN=Stx1a PE=1 SV=3	4.96	33225.6	1791.18	9	30.56	669.719	604.282	637.204	281.478	272.846	271.471	301.535	248.403	241.562	386.428	402
Q05920	PYC_MOUSE	Pyruvate carboxylase, mitochondrial OS=Mus musculus GN=Pc PE=1 SV=1	6.24	130426	222.787	5	5.86	323.211	327.439	334.654	336.203	310.709	292.77	412.231	692.905	478.153	385.259	403
Q61548	AP180_MOUSE	Clathrin coat assembly protein AP180 OS=Mus musculus GN=Snap91 PE=1 SV=1	4.53	92136.7	312.375	2	3	437.939	434.777	336.118	486.334	478.747	456.124	308.581	277.164	270.339	383.894	404
Q6PDL0	DC1L2_MOUSE	Cytoplasmic dynein 1 light intermediate chain 2 OS=Mus musculus GN=Dync1li2 PE=1 SV=2	5.84	54503.7	640.632	10	28.66	196.581	171.953	193.831	597.488	707.804	782.187	291.278	232.431	270.291	382.061	405
Q8BVE3	VATH_MOUSE	V-type proton ATPase subunit H OS=Mus musculus GN=Atp6v1h PE=1 SV=1	6.17	56311.3	780.034	12	31.88	438.474	345.043	350.232	484.679	252.863	271.705	585.695	422.237	359.613	379.235	406
P43024	CX6A1_MOUSE	Cytochrome c oxidase subunit 6A1, mitochondrial OS=Mus musculus GN=Cox6a1 PE=1 SV=2	10.29	12352.2	2869.9	2	40.54	191.395	254.653	272.291	401.993	417.336	540.69	236.411	431.475	649.955	378.713	407
P18572	BASI_MOUSE	Basigin OS=Mus musculus GN=Bsg PE=1 SV=2	5.46	42901	993.782	8	22.62	343.212	349.888	355.736	299.534	313.131	382.858	479.724	467.948	467.83	377.678	408
Q91XM9	DLG2_MOUSE	Disks large homolog 2 OS=Mus musculus GN=Dlg2 PE=1 SV=2	5.79	95336.6	285.243	9	16.78	341.781	305.905	356.809	448.468	343.947	460.051	423.113	344.581	405.675	375.57	409
P29387	GBB4_MOUSE	Guanine nucleotide-binding protein subunit beta-4 OS=Mus musculus GN=Gnb4 PE=2 SV=4	5.7	38120.4	7062.7	13	65	380.09	354.549	354.196	406.489	344.292	403.255	390.539	376.704	398.964	373.77	410
P84084	ARF5_MOUSE	ADP-ribosylation factor 5 OS=Mus musculus GN=Arf5 PE=1 SV=2	6.36	20643.8	4093.52	8	50	356.396	308.266	294.673	422.322	346.739	403.244	479.063	400.067	413.674	373.541	411
Q62277	SYPH_MOUSE	Synaptophysin OS=Mus musculus GN=Syp PE=1 SV=2	4.63	34309.8	908.466	2	7.32	416.794	386.43	336.51	318.739	280.212	567.406	412.219	384.416	293.346	372.337	412
P63005	LIS1_MOUSE	Platelet-activating factor acetylhydrolase IB subunit alpha OS=Mus musculus GN=Pafah1b1 PE=1 SV=2	7.01	47240.4	1084.03	12	34.15	332.627	340.234	318.04	422.174	361.507	393.948	397.105	391.234	428.241	371.193	413
P31938	MP2K1_MOUSE	Dual specificity mitogen-activated protein kinase kinase 1 OS=Mus musculus GN=Map2k1 PE=1 SV=2	6.24	43816.3	972.563	11	41.48	402.043	276.088	327.206	402.561	314.791	389.669	488.189	337.537	452.178	369.2	414
Q9WUM5	SUCA_MOUSE	Succinyl-CoA ligase [ADP/GDP-forming] subunit alpha, mitochondrial OS=Mus musculus GN=Suclg1 PE=1 SV=4	9.75	36497	1511.52	6	24.57	350.14	403.885	397.181	370.129	400.612	365.181	300.02	368.265	381.631	367.683	415
Q9CZS1	AL1B1_MOUSE	Aldehyde dehydrogenase X, mitochondrial OS=Mus musculus GN=Aldh1b1 PE=1 SV=1	6.61	58123.3	1155.41	11	29.48	324.343	312.234	243.874	465.19	448.484	351.137	460.918	398.362	342.758	365.016	416
Q9QYC0	ADDA_MOUSE	Alpha-adducin OS=Mus musculus GN=Add1 PE=1 SV=2	5.52	81045.8	375.358	8	18.1	257.166	222.945	232.941	396.065	386.212	376.083	434.152	542.326	479.048	364.767	417
Q61165	SL9A1_MOUSE	Sodium/hydrogen exchanger 1 OS=Mus musculus GN=Slc9a1 PE=1 SV=1	6.67	91924.1	272.954	5	9.39	363.1	387.938	365.091	297.608	247.219	240.523	479.953	498.891	469.344	364.618	418
P13707	GPDA_MOUSE	Glycerol-3-phosphate dehydrogenase [NAD(+)], cytoplasmic OS=Mus musculus GN=Gpd1 PE=1 SV=3	6.8	38200.1	2461.23	18	64.18	345.836	395.133	444.623	340.291	337	352.579	279.182	367.86	410.384	360.973	419
Q8K3J1	NDUS8_MOUSE	NADH dehydrogenase [ubiquinone] iron-sulfur protein 8, mitochondrial OS=Mus musculus GN=Ndufs8 PE=1 SV=1	5.83	24494.6	1760.27	6	30.66	322.042	364.253	346.887	363.262	313.967	482.277	369.894	347.561	372.846	360.57	420
P61164	ACTZ_MOUSE	Alpha-centractin OS=Mus musculus GN=Actr1a PE=2 SV=1	6.18	42727.9	1480.27	9	40.43	329.418	304.323	314.708	394.447	320.62	377.653	443.326	390.698	410.92	358.825	421
P32037	GTR3_MOUSE	Solute carrier family 2, facilitated glucose transporter member 3 OS=Mus musculus GN=Slc2a3 PE=1 SV=1	4.75	53992.3	366.16	6	13.39	324.057	357.862	342.089	340.143	313.352	328.208	466.028	400.913	389.225	355.138	422
P40124	CAP1_MOUSE	Adenylyl cyclase-associated protein 1 OS=Mus musculus GN=Cap1 PE=1 SV=4	7.3	51907.1	504.17	10	33.12	322.478	241.29	257.912	433.845	343.812	376.657	473.351	383.999	412.375	353.698	423
P62748	HPCL1_MOUSE	Hippocalcin-like protein 1 OS=Mus musculus GN=Hpcal1 PE=2 SV=2	5.16	22452.3	1760.55	11	57.51	119.28	125.064	135.306	115.007	136.14	167.011	458.501	723.872	1209.86	351.561	424
P05063	ALDOC_MOUSE	Fructose-bisphosphate aldolase C OS=Mus musculus GN=Aldoc PE=1 SV=4	6.74	39794.1	2017.63	18	62.53	269.865	313.557	264.262	389.174	420.631	425.751	378.671	392.402	346.417	351.227	425
Q8BLQ9	CADM2_MOUSE	Cell adhesion molecule 2 OS=Mus musculus GN=Cadm2 PE=1 SV=2	5.08	48015.1	1040.57	8	34.02	341.62	367.047	316.159	352.938	359.38	346.284	350.655	411.795	334.985	349.076	426
P06151	LDHA_MOUSE	L-lactate dehydrogenase A chain OS=Mus musculus GN=Ldha PE=1 SV=3	7.67	36840.8	2584.66	11	35.24	374.568	321.37	325.804	397.794	337.344	338.875	400.339	365.548	324.936	348.116	427
P53986	MOT1_MOUSE	Monocarboxylate transporter 1 OS=Mus musculus GN=Slc16a1 PE=1 SV=1	7.37	53894.6	482.305	6	14.6	270.649	253.516	279.928	387.445	332.351	410.066	443.483	379.172	428.325	347.922	428
Q9JLZ3	AUHM_MOUSE	Methylglutaconyl-CoA hydratase, mitochondrial OS=Mus musculus GN=Auh PE=1 SV=1	9.9	33680.2	1329.12	9	26.43	305.413	329.343	332.079	366.325	381.379	468.96	309.579	327.524	334.747	347.683	429
O09117	SYPL1_MOUSE	Synaptophysin-like protein 1 OS=Mus musculus GN=Sypl1 PE=1 SV=2	8.94	29241.6	1373.78	3	15.71	230.499	212.363	230.82	405.513	370.091	512.92	431.11	357.824	420.684	347.446	430
P80314	TCPB_MOUSE	T-complex protein 1 subunit beta OS=Mus musculus GN=Cct2 PE=1 SV=4	5.95	57819.5	898.773	14	42.99	340.314	299.415	322.522	409.688	320.903	374.183	369.689	336.679	382.823	345.874	431
O54990	PROM1_MOUSE	Prominin-1 OS=Mus musculus GN=Prom1 PE=1 SV=1	6.23	98311.1	241.902	2	2.54	286.37	251.352	277.252	398.758	352.174	393.854	453.102	343.365	409.919	345.276	432
Q9Z0X1	AIFM1_MOUSE	Apoptosis-inducing factor 1, mitochondrial OS=Mus musculus GN=Aifm1 PE=1 SV=1	9.52	66993.7	293.335	7	14.05	432.864	375.551	469.543	203.004	205.68	227.195	454.004	373.009	436.395	345.057	433
P47809	MP2K4_MOUSE	Dual specificity mitogen-activated protein kinase kinase 4 OS=Mus musculus GN=Map2k4 PE=1 SV=2	8.06	44569.9	550.126	9	33.75	284.343	289.328	248.128	409.132	333.569	320.682	262.744	564.866	391.311	343.675	434
Q9JKC6	CEND_MOUSE	Cell cycle exit and neuronal differentiation protein 1 OS=Mus musculus GN=Cend1 PE=1 SV=1	9.55	15044	2193.09	4	41.61	261.868	251.736	250.034	349.751	357.191	409.527	417.306	408.541	430.399	343.4	435
P84091	AP2M1_MOUSE	AP-2 complex subunit mu OS=Mus musculus GN=Ap2m1 PE=1 SV=1	9.88	49996.9	699.424	12	35.63	370.712	349.703	345.145	349.381	310.512	318.22	408.877	337.298	340.838	341.446	436
Q9CQA3	SDHB_MOUSE	Succinate dehydrogenase [ubiquinone] iron-sulfur subunit, mitochondrial OS=Mus musculus GN=Sdhb PE=1 SV=1	8.7	32612.4	955.698	8	33.33	306.383	323.422	316.917	373.847	377.678	429.233	297.17	330.504	328.81	339.842	437
Q9DCJ5	NDUA8_MOUSE	NADH dehydrogenase [ubiquinone] 1 alpha subcomplex subunit 8 OS=Mus musculus GN=Ndufa8 PE=1 SV=3	8.48	20448.3	2886.68	8	56.98	249.318	280.452	269.425	377.54	387.798	395.964	347.528	377.241	372.941	336.028	438
Q9ERS2	NDUAD_MOUSE	NADH dehydrogenase [ubiquinone] 1 alpha subcomplex subunit 13 OS=Mus musculus GN=Ndufa13 PE=1 SV=3	9.79	16859.7	1864.27	7	52.78	255.947	271.156	271.912	365.103	401.104	390.701	358.122	358.694	373	334.261	439
O35682	MYADM_MOUSE	Myeloid-associated differentiation marker OS=Mus musculus GN=Myadm PE=2 SV=2	8.23	36026	1738.52	4	15.63	406.371	406.876	402.193	308.044	263.882	304.329	318.862	292.946	283.607	327.089	440
A2AQ07	TBB1_MOUSE	Tubulin beta-1 chain OS=Mus musculus GN=Tubb1 PE=1 SV=1	4.78	51125.4	2058.83	6	11.09				535.822	505.985	703.962	55.2159	45.2226	52.9639	326.723	441
P62204	CALM_MOUSE	Calmodulin OS=Mus musculus GN=Calm1 PE=1 SV=2	3.88	16837.7	4352.27	7	62.42	199.118	218.915	256.712	403.871	378.994	379.236	203.681	304.448	585.798	326.057	442
Q62108	DLG4_MOUSE	Disks large homolog 4 OS=Mus musculus GN=Dlg4 PE=1 SV=1	5.47	80814.6	382.016	4	10.91	247.999	228.842	226.061	256.827	225.761	226.667	632.277	461.44	499.599	322.756	443
P16460	ASSY_MOUSE	Argininosuccinate synthase OS=Mus musculus GN=Ass1 PE=1 SV=1	8.3	46869.7	1781.61	11	37.62	210.337	312.976	334.692	244.637	346.776	446.406	259.306	345.094	400.752	320.923	444
P62821	RAB1A_MOUSE	Ras-related protein Rab-1A OS=Mus musculus GN=Rab1A PE=1 SV=3	5.85	22905.9	5438.77	9	56.1	244.181	262.49	241.412	353.506	341.463	363.516	402.816	362.949	351.305	319.356	445
P20029	GRP78_MOUSE	78 kDa glucose-regulated protein OS=Mus musculus GN=Hspa5 PE=1 SV=3	4.87	72536.2	1757.74	13	24.73	315.077	326.03	347.038	314.713	310.868	327.715	329.792	314.187	324.59	318.859	446
P27601	GNA13_MOUSE	Guanine nucleotide-binding protein subunit alpha-13 OS=Mus musculus GN=Gna13 PE=1 SV=1	8.25	44396.9	1625.28	13	42.44	248.609	229.596	242.283	413.986	462.613	401.274	298.673	288.417	298.663	317.392	447
Q922B1	MACD1_MOUSE	O-acetyl-ADP-ribose deacetylase MACROD1 OS=Mus musculus GN=Macrod1 PE=1 SV=2	8.99	35865	949.965	4	18.27	233.808	264.765	249.214	348.442	378.895	439.49	304.289	338.312	320.335	316.984	448
P08113	ENPL_MOUSE	Endoplasmin OS=Mus musculus GN=Hsp90b1 PE=1 SV=2	4.55	92761.1	404.295	7	9.6	269.256	258.498	262.343	290.741	260.647	307.834	419.121	390.924	433.498	315.519	449
Q9Z1G4	VPP1_MOUSE	V-type proton ATPase 116 kDa subunit a isoform 1 OS=Mus musculus GN=Atp6v0a1 PE=1 SV=3	6.29	97265.5	293.438	4	6.2	306.408	297.895	216.542	408.329	363.659	287.777	359.865	355.19	285.967	315.054	450
P62141	PP1B_MOUSE	Serine/threonine-protein phosphatase PP1-beta catalytic subunit OS=Mus musculus GN=Ppp1cb PE=1 SV=3	5.77	37985.3	1481.02	14	53.21	225.549	214.737	227.273	363.954	344.415	387.735	561.887	290.061	304.134	314.577	451
Q99JI6	RAP1B_MOUSE	Ras-related protein Rap-1b OS=Mus musculus GN=Rap1b PE=2 SV=2	5.46	21052.9	11993.5	10	72.83	309.803	317.463	368.966	321.987	300.17	326.449	298.036	302.529	312.455	313.709	452
Q80Z24	NEGR1_MOUSE	Neuronal growth regulator 1 OS=Mus musculus GN=Negr1 PE=1 SV=1	6.09	38584.5	656.896	2	9.48	354.319	289.192	287.742	273.228	269.255	428.963	418.689	248.999	308.557	313.504	453
P14211	CALR_MOUSE	Calreticulin OS=Mus musculus GN=Calr PE=1 SV=1	4.14	48165.7	619.903	8	33.17	306.632	326.24	328.973	312.996	349.469	266.371	301.259	329.491	304.134	309.876	454
Q8BR63	F177A_MOUSE	Protein FAM177A1 OS=Mus musculus GN=Fam177a1 PE=2 SV=1	4.33	23749.3	1874.67	4	24.15	311.209	291.751	312.587	310.032	264.287	261.694	370.711	344.546	358.851	308.364	455
P21278	GNA11_MOUSE	Guanine nucleotide-binding protein subunit alpha-11 OS=Mus musculus GN=Gna11 PE=1 SV=1	5.6	42309.4	1271.46	14	47.63	307.813	288.71	341.521	310.959	278.466	307.236	336.851	314.89	323.506	307.431	456
Q8BMS1	ECHA_MOUSE	Trifunctional enzyme subunit alpha, mitochondrial OS=Mus musculus GN=Hadha PE=1 SV=1	9.46	83354.3	263.026	5	10.88	255.587	310.417	321.323	282.935	322.723	391.533	229.389	307.667	313.73	302.415	457
Q8CG76	ARK72_MOUSE	Aflatoxin B1 aldehyde reductase member 2 OS=Mus musculus GN=Akr7a2 PE=1 SV=3	8.08	41068.4	376.071	5	22.34				549.42	409.429	541.429	97.6619	85.0219	84.9354	301.743	458
Q923T9	KCC2G_MOUSE	Calcium/calmodulin-dependent protein kinase type II subunit gamma OS=Mus musculus GN=Camk2g PE=1 SV=1	7.3	60291.3	2056.18	12	32.89	249.281	264.122	220.102	311.934	323.276	269.525	380.174	393.511	336.249	299.957	459
P21550	ENOB_MOUSE	Beta-enolase OS=Mus musculus GN=Eno3 PE=1 SV=3	6.81	47367.1	12745.6	10	26.04	213.124	183.474	170.552	345.564	385.843	309.428	378.984	397.325	350.387	298.981	460
P03930	ATP8_MOUSE	ATP synthase protein 8 OS=Mus musculus GN=Mtatp8 PE=1 SV=1	10.35	7766.3	7124.81	2	23.88	296.221	286.139	312.334	366.869	313.229	309.393	264.272	261.169	259.598	293.265	461
Q60870	REEP5_MOUSE	Receptor expression-enhancing protein 5 OS=Mus musculus GN=Reep5 PE=1 SV=1	8.54	21278.8	1017.19	4	23.24	222.862	190.582	197.644	342.193	325.785	429.854	347.324	298.489	318.809	293.082	462
Q9R1V4	ADA11_MOUSE	Disintegrin and metalloproteinase domain-containing protein 11 OS=Mus musculus GN=Adam11 PE=1 SV=2	7.25	86643.7	241.209	2	3.75	251.171	240.363	340.688	279.737	241.317	271.095	363.797	348.181	336.404	291.483	463
P24270	CATA_MOUSE	Catalase OS=Mus musculus GN=Cat PE=1 SV=4	7.79	60080.6	577.98	11	31.5	291.346	305.064	295.229	328.051	329.351	310.178	230.603	303.161	243.708	290.671	464
Q9CPP6	NDUA5_MOUSE	NADH dehydrogenase [ubiquinone] 1 alpha subcomplex subunit 5 OS=Mus musculus GN=Ndufa5 PE=1 SV=3	8.59	13416.8	4813.93	4	42.24	90.15	109.439	103.076	608.393	787.316	467.378	114.893	150.436	143.633	287.511	465
Q9ER35	FN3K_MOUSE	Fructosamine-3-kinase OS=Mus musculus GN=Fn3k PE=2 SV=1	8.52	35260.2	465.212	2	10.03	112.551	114.94	114.337	378.392	501.878	530.128	279.037	263.088	295.742	286.284	466
P51150	RAB7A_MOUSE	Ras-related protein Rab-7a OS=Mus musculus GN=Rab7a PE=1 SV=2	6.57	23774.9	3751.47	9	56.04	246.507	243.404	244.644	297.077	296.26	318.595	322.445	310.146	320.299	284.705	467
Q9Z2Q6	SEPT5_MOUSE	Septin-5 OS=Mus musculus GN=Sept5 PE=1 SV=2	6.21	43204.3	1400.39	13	40.65	257.465	315.696	242.561	296.299	305.027	270.462	328.506	299.8	285.562	284.296	468
Q9DBF1	AL7A1_MOUSE	Alpha-aminoadipic semialdehyde dehydrogenase OS=Mus musculus GN=Aldh7a1 PE=1 SV=4	7.22	59374.8	575.71	12	38.03	283.796	241.834	316.904	327.916	258.262	300.425	302.184	261.466	269.373	280.351	469
Q9CQR4	ACO13_MOUSE	Acyl-coenzyme A thioesterase 13 OS=Mus musculus GN=Acot13 PE=1 SV=1	9.31	15297	4871.67	7	67.14	273.634	267.485	260.083	244.921	259.565	266.969	269.406	312.136	348.861	275.081	470
P35278	RAB5C_MOUSE	Ras-related protein Rab-5C OS=Mus musculus GN=Rab5c PE=1 SV=2	8.58	23640.7	4301.85	9	58.8	276.806	253.627	246.525	293.532	242.927	289.078	334.843	280.43	287.946	273.485	471
Q9JLV5	CUL3_MOUSE	Cullin-3 OS=Mus musculus GN=Cul3 PE=1 SV=1	8.51	89575.8	223.87	2	2.34				246.625	209.799	307.471	316.566	240.154	316.794	271.234	472
P80318	TCPG_MOUSE	T-complex protein 1 subunit gamma OS=Mus musculus GN=Cct3 PE=1 SV=1	6.26	61200.4	578.744	12	29.54	262.85	229.188	229.76	334.684	281.159	284.424	314.028	262.825	281.127	271.11	473
Q8CHU3	EPN2_MOUSE	Epsin-2 OS=Mus musculus GN=Epn2 PE=1 SV=1	8.36	63642.9	251.73	3	6.22	236.594	211.782	226.414	299.473	258.188	243.395	367.525	325.737	308.855	269.649	474
P70296	PEBP1_MOUSE	Phosphatidylethanolamine-binding protein 1 OS=Mus musculus GN=Pebp1 PE=1 SV=3	5.03	21001.6	2779.23	8	74.33	215.114	207.344	212.3	317.282	263.267	301.949	331.56	276.294	334.997	268.89	475
Q11011	PSA_MOUSE	Puromycin-sensitive aminopeptidase OS=Mus musculus GN=Npepps PE=1 SV=2	5.51	104010	366.923	7	8.26	327.453	243.923	252.332	267.102	220.375	270.334	340.133	272.635	263.532	267.72	476
P53994	RAB2A_MOUSE	Ras-related protein Rab-2A OS=Mus musculus GN=Rab2a PE=1 SV=1	6.08	23718.6	5453.17	12	67.45	237.166	244.207	244.341	292.371	273.731	279.114	300.248	285.091	282.76	266.944	477
Q9D6J6	NDUV2_MOUSE	NADH dehydrogenase [ubiquinone] flavoprotein 2, mitochondrial OS=Mus musculus GN=Ndufv2 PE=1 SV=2	7.17	27627.6	1358.17	7	40.32	192.949	255.939	238.685	249.565	314.004	367.935	193.689	246.09	340.123	265.88	478
Q9Z2D1	MTMR2_MOUSE	Myotubularin-related protein 2 OS=Mus musculus GN=Mtmr2 PE=1 SV=3	6.86	73802.5	335.352	9	21	249.84	249.041	267.923	273.673	246.985	299.347	256.384	263.302	299.843	264.448	479
Q9D3D9	ATPD_MOUSE	ATP synthase subunit delta, mitochondrial OS=Mus musculus GN=Atp5d PE=1 SV=1	4.79	17600.1	1646.41	2	13.69	101.269	146.166	124.676	293.162	419.931	429.561	178.862	179.985	371.427	264.144	480
P23242	CXA1_MOUSE	Gap junction alpha-1 protein OS=Mus musculus GN=Gja1 PE=1 SV=2	8.89	43517.7	533.23	3	13.09	230.798	260.797	190.385				266.424	350.958	296.1	262.678	481
Q9D394	RUFY3_MOUSE	Protein RUFY3 OS=Mus musculus GN=Rufy3 PE=1 SV=1	5.2	53292.3	413.448	7	15.99	423.548	317.278	278.956	261.742	226.216	233.677	231.854	216.661	199.673	262.053	482
Q9DBJ1	PGAM1_MOUSE	Phosphoglycerate mutase 1 OS=Mus musculus GN=Pgam1 PE=1 SV=3	6.79	28946.1	2186.05	9	40.16	277.067	245.518	236.501	311.761	237.357	282.162	305.647	249.368	243.756	260.942	483
Q9EQH3	VPS35_MOUSE	Vacuolar protein sorting-associated protein 35 OS=Mus musculus GN=Vps35 PE=1 SV=1	5.13	92511.5	224.002	2	2.89				259.334	214.066	295.244	309.844	241.978	254.925	260.525	484
Q99KJ8	DCTN2_MOUSE	Dynactin subunit 2 OS=Mus musculus GN=Dctn2 PE=1 SV=3	4.97	44231	787.508	12	44.03	241.507	240.103	234.62	259.124	239.742	239.421	323.624	294.591	310.452	260.048	485
Q9R0P9	UCHL1_MOUSE	Ubiquitin carboxyl-terminal hydrolase isozyme L1 OS=Mus musculus GN=Uchl1 PE=1 SV=1	4.97	25180.5	1435.23	6	34.98	210.698	230.782	222.892	269.449	248.768	245.294	293.371	339.754	305.863	259.263	486
P26040	EZRI_MOUSE	Ezrin OS=Mus musculus GN=Ezr PE=1 SV=3	5.73	69521	760.091	16	31.91	207.24	238.002	223.359	240.932	277.433	282.396	273.783	323.877	283.666	258.049	487
P61161	ARP2_MOUSE	Actin-related protein 2 OS=Mus musculus GN=Actr2 PE=1 SV=1	6.3	45046	494.006	4	13.45	160.076	193.92	186.598	266.275	288.66	286.464	301.439	334.271	313.862	255.535	488
P52760	UK114_MOUSE	Ribonuclease UK114 OS=Mus musculus GN=Hrsp12 PE=1 SV=3	9.13	14312.5	6816.71	8	84.44	182.34	212.709	219.357	277.131	307.597	341.349	217.629	255.817	293.894	254.878	489
Q9D855	QCR7_MOUSE	Cytochrome b-c1 complex subunit 7 OS=Mus musculus GN=Uqcrb PE=1 SV=3	9.51	13527.5	2526.15	7	41.44	208.957	212.561	213.967	325.507	314.951	290.262	217.244	244.29	277.873	254.221	490
P48771	CX7A2_MOUSE	Cytochrome c oxidase subunit 7A2, mitochondrial OS=Mus musculus GN=Cox7a2 PE=1 SV=2	10.66	9290.91	8481.87	2	27.71	219.728	246.915	279.789	222.048	301.375	244.462	198.402	250.477	336.714	253.879	491
Q9CQV8	1433B_MOUSE	14-3-3 protein beta/alpha OS=Mus musculus GN=Ywhab PE=1 SV=3	4.57	28200.5	2869.91	10	45.53	214.131	182.188	188.554	307.587	258.975	286.429	313.86	276.855	293.93	253.839	492
Q7M750	OPALI_MOUSE	Opalin OS=Mus musculus GN=Opalin PE=1 SV=1	4.64	15947	2783.21	5	47.55	304.816	322.05	326.953	193.086	185.5	184.173	242.616	259.321	284	252.261	493
Q8K4Z0	LGI2_MOUSE	Leucine-rich repeat LGI family member 2 OS=Mus musculus GN=Lgi2 PE=2 SV=1	6.08	63690.5	563.897	10	24.55	408.088	260.092	260.689	231.582	204.831	234.861	233.285	212.966	228.02	249.357	494
P61982	1433G_MOUSE	14-3-3 protein gamma OS=Mus musculus GN=Ywhag PE=1 SV=2	4.61	28473.7	3400.42	11	48.58	182.638	177.688	125.472	259.815	207.758	323.19	339.316	297.559	367.052	249.262	495
P60879	SNP25_MOUSE	Synaptosomal-associated protein 25 OS=Mus musculus GN=Snap25 PE=1 SV=1	4.46	23543.3	1950.25	12	67.48	134.69	169.554	145.14	295.965	272.207	272.139	195.312	362.77	396.091	248.962	496
Q791V5	MTCH2_MOUSE	Mitochondrial carrier homolog 2 OS=Mus musculus GN=Mtch2 PE=1 SV=1	8.2	34126.5	799.237	7	29.7	226.196	263.529	241.664	209.031	220.596	230.899	271.402	299.907	294.002	247.259	497
Q9CQZ5	NDUA6_MOUSE	NADH dehydrogenase [ubiquinone] 1 alpha subcomplex subunit 6 OS=Mus musculus GN=Ndufa6 PE=1 SV=1	10.52	15282.8	3745.49	6	51.15	220.897	237.235	225.909	277.958	277.962	277.004	235.137	240.047	253.936	246.892	498
P16627	HS71L_MOUSE	Heat shock 70 kDa protein 1-like OS=Mus musculus GN=Hspa1l PE=2 SV=4	5.83	71036.6	2452.14	7	13.42	154.827	158.132	149.091	195.692	190.518	190.749	537.802	417.398	311.263	246.399	499
P26883	FKB1A_MOUSE	Peptidyl-prolyl cis-trans isomerase FKBP1A OS=Mus musculus GN=Fkbp1a PE=1 SV=2	8.66	11979.7	5144.1	3	39.81	533.375	535.711	439.144	112.327	115.961	147.692	63.645	80.1468	193.748	246.041	500
Q9R1Q8	TAGL3_MOUSE	Transgelin-3 OS=Mus musculus GN=Tagln3 PE=1 SV=1	7.17	22641.8	3584.28	14	76.88	325.388	229.089	297.488	290.679	158.066	277.59	293.19	144.655	237.724	245.516	501
P18242	CATD_MOUSE	Cathepsin D OS=Mus musculus GN=Ctsd PE=1 SV=1	6.77	45410.1	458.571	7	22.44	181.146	170.976	206.594	294.211	285.155	339.555	196.622	237.091	297.423	244.347	502
Q8R3T5	STXB6_MOUSE	Syntaxin-binding protein 6 OS=Mus musculus GN=Stxbp6 PE=2 SV=1	9.57	23956.2	839.309	8	40	251.258	239.015	248.507	193.63	194.44	230.172	302.076	268.94	299.938	243.07	503
Q8BGH2	SAM50_MOUSE	Sorting and assembly machinery component 50 homolog OS=Mus musculus GN=Samm50 PE=1 SV=1	6.35	52263.2	316.163	8	22.17	230.474	254.047	255.362	250.096	262.148	271.553	219.312	240.56	226.566	243.068	504
P28230	CXB1_MOUSE	Gap junction beta-1 protein OS=Mus musculus GN=Gjb1 PE=1 SV=3	9.07	32573.8	438.927	2	9.19	219.454	199.631	224.319	261.421	233.545	290.766	263.634	238.76	280.09	242.498	505
P53657	KPYR_MOUSE	Pyruvate kinase PKLR OS=Mus musculus GN=Pklr PE=2 SV=1	6.67	62650.9	1114.27	4	8.54	152.327	143.706	143.84				290.401	351.209	393.027	242.147	506
P32883	RASK_MOUSE	GTPase KRas OS=Mus musculus GN=Kras PE=1 SV=1	6.37	21941	4108.48	8	60.32	137.501	138.032	140.242	248.873	234.578	228.355	362.15	339.956	385.338	241.092	507
Q9WTT4	VATG2_MOUSE	V-type proton ATPase subunit G 2 OS=Mus musculus GN=Atp6v1g2 PE=2 SV=1	10.67	13708.5	6079.28	7	67.8	224.119	204.044	209.22	352.888	312.11	336.39	223.773	166.718	163.612	241.018	508
Q99JY9	ARP3_MOUSE	Actin-related protein 3 OS=Mus musculus GN=Actr3 PE=1 SV=3	5.51	47813.4	866.312	10	37.8	210.076	252.378	206.771	208.253	213.943	239.304	257.418	295.985	310.285	240.824	509
Q8C163	EXOG_MOUSE	Nuclease EXOG, mitochondrial OS=Mus musculus GN=Exog PE=2 SV=1	8.21	41612	272.911	2	7.07				223.073	502.653	466.838	76.2585	69.6576	68.8543	240.73	510
Q9WVE8	PACN2_MOUSE	Protein kinase C and casein kinase substrate in neurons protein 2 OS=Mus musculus GN=Pacsin2 PE=1 SV=1	4.92	56175.1	302.004	5	11.32	351.334	465.286	325.956	115.192	156.701	138.9	214.948	228.283	194.797	239.792	511
P50114	S100B_MOUSE	Protein S100-B OS=Mus musculus GN=S100b PE=2 SV=2	4.28	10842.1	3202.17	2	40.22	134.877	181.212	198.603	346.009	244.846	258.634	128.072	241.013	399.441	237.616	512
Q61730	IL1AP_MOUSE	Interleukin-1 receptor accessory protein OS=Mus musculus GN=Il1rap PE=1 SV=1	7.65	66425.1	236.225	2	5.61				228.754	293.64	333.225	193.929	168.435	195.62	237.232	513
P11438	LAMP1_MOUSE	Lysosome-associated membrane glycoprotein 1 OS=Mus musculus GN=Lamp1 PE=1 SV=2	8.43	44321.4	264.67	2	5.67	212.253	207.011	235.251	260.717	233.434	264.554	263.574	239.701	243.958	236.489	514
Q9WV85	NDK3_MOUSE	Nucleoside diphosphate kinase 3 OS=Mus musculus GN=Nme3 PE=2 SV=3	6.23	19270.2	1340.04	9	65.09	173.098	126.387	99.2133	99.0379	134.123	133.602	465.812	350.434	597.576	234.818	515
Q9WV54	ASAH1_MOUSE	Acid ceramidase OS=Mus musculus GN=Asah1 PE=1 SV=1	8.53	45068.8	529.046	9	27.66	201.979	199	172.749	248.898	218.579	209.716	491.7	258.379	196.847	234.534	516
Q9DB05	SNAA_MOUSE	Alpha-soluble NSF attachment protein OS=Mus musculus GN=Napa PE=1 SV=1	5.15	33645.9	1749.7	16	74.58	228.945	203.166	200.724	281.626	263.34	243.442	247.257	230.893	231.799	233.526	517
P23506	PIMT_MOUSE	Protein-L-isoaspartate(D-aspartate) O-methyltransferase OS=Mus musculus GN=Pcmt1 PE=1 SV=3	7.59	24691.5	1944.31	7	52.86	206.992	191.435	211.392	302.993	185.439	241.039	263.875	228.545	292.535	232.507	518
P12023	A4_MOUSE	Amyloid beta A4 protein OS=Mus musculus GN=App PE=1 SV=3	4.52	87748.7	291.589	2	3.64				208.339	229.585	248.834	237.217	232.407	235.375	231.674	519
Q9JKD3	SCAM5_MOUSE	Secretory carrier-associated membrane protein 5 OS=Mus musculus GN=Scamp5 PE=2 SV=1	8.66	26353.6	1027.37	2	21.28	227.663	237.297	241.222	259.766	214.903	238.237				231.306	520
P53810	PIPNA_MOUSE	Phosphatidylinositol transfer protein alpha isoform OS=Mus musculus GN=Pitpna PE=1 SV=2	5.93	32121.6	568.889	4	18.82	186.295	173.733	169.808	153.664	135.39	153.811	389.529	368.73	396.151	230.164	521
Q91WC3	ACSL6_MOUSE	Long-chain-fatty-acid--CoA ligase 6 OS=Mus musculus GN=Acsl6 PE=2 SV=1	7	79043.9	277.753	5	8.61	317.925	366.898	274.74	171.177	180.237	172.978	192.101	221.047	198.338	230.06	522
P80313	TCPH_MOUSE	T-complex protein 1 subunit eta OS=Mus musculus GN=Cct7 PE=1 SV=1	7.78	60165.5	366.069	9	22.79	262.639	232.192	239.708	204.016	170.793	192.543	280.36	276.974	249.788	230.001	523
P56399	UBP5_MOUSE	Ubiquitin carboxyl-terminal hydrolase 5 OS=Mus musculus GN=Usp5 PE=1 SV=1	4.7	96745.9	266.522	2	4.43				245.057	256.479	271.107	254.003	179.246	180.48	229.669	524
P10107	ANXA1_MOUSE	Annexin A1 OS=Mus musculus GN=Anxa1 PE=1 SV=2	7.17	39019.5	480.127	2	8.67	391.583	330.987	335.146	106.843	138.169	115.256				229.474	525
Q8BH95	ECHM_MOUSE	Enoyl-CoA hydratase, mitochondrial OS=Mus musculus GN=Echs1 PE=1 SV=1	8.58	31873.6	1629.81	8	37.59	184.728	236.506	214.737	209.796	273.043	294.623	162.113	250	243.231	229.187	526
P52196	THTR_MOUSE	Thiosulfate sulfurtransferase OS=Mus musculus GN=Tst PE=1 SV=3	7.85	33694.1	1358.21	9	39.06	180.051	213.946	179.263	212.094	240.972	261.612	247.798	285.067	258.907	228.3	527
Q9DCL9	PUR6_MOUSE	Multifunctional protein ADE2 OS=Mus musculus GN=Paics PE=1 SV=4	6.97	47747.5	429.543	7	19.76	188.783	130.788	174.491	277.958	232.204	238.108	287.803	271.407	283.094	227.737	528
P42125	ECI1_MOUSE	Enoyl-CoA delta isomerase 1, mitochondrial OS=Mus musculus GN=Eci1 PE=1 SV=2	9.26	32535.7	736.201	3	15.22	145.374	208.667	224.47	170.065	251.252	323.812	183.227	257.819	281.151	226.456	529
Q9DCS9	NDUBA_MOUSE	NADH dehydrogenase [ubiquinone] 1 beta subcomplex subunit 10 OS=Mus musculus GN=Ndufb10 PE=1 SV=3	8.08	21309	2580.15	7	44.32	199.479	214.687	206.089	220.912	242.177	243.337	227.525	249.881	253.161	225.966	530
Q8C0M9	ASGL1_MOUSE	Isoaspartyl peptidase/L-asparaginase OS=Mus musculus GN=Asrgl1 PE=1 SV=1	7.55	34406.2	729.375	11	47.24	200.549	191.917	205.875	245.143	209.393	251.484	250.095	237.842	261.577	225.031	531
O88487	DC1I2_MOUSE	Cytoplasmic dynein 1 intermediate chain 2 OS=Mus musculus GN=Dync1i2 PE=1 SV=1	5	68793.4	361.861	6	21.08	246.059	221.523	232.827	251.393	195.473	229.856	258.247	163.834	253.781	224.157	532
Q02248	CTNB1_MOUSE	Catenin beta-1 OS=Mus musculus GN=Ctnnb1 PE=1 SV=1	5.45	86098.1	764.593	9	16.01	308.025	200.558	276.583	265.657	286.36	168.078	198.51	183.406	156.794	223.893	533
Q9EQP2	EHD4_MOUSE	EH domain-containing protein 4 OS=Mus musculus GN=Ehd4 PE=1 SV=1	6.32	61708.8	412.267	10	20.33	141.867	164.004	151.111	245.575	381.773	435.41	141.383	180.95	166.974	223.576	534
Q5SSL4	ABR_MOUSE	Active breakpoint cluster region-related protein OS=Mus musculus GN=Abr PE=1 SV=1	6.12	98237.3	246.939	3	4.07	224.591	266.854	264.35	193.494	212.96	236.326	183.684	213.967	228.187	222.964	535
Q9R0P5	DEST_MOUSE	Destrin OS=Mus musculus GN=Dstn PE=1 SV=3	7.99	18863.8	2384.63	12	80	194.604	201.967	165.528	373.736	238.181	361.64	161.74	125.596	185.964	222.308	536
P61750	ARF4_MOUSE	ADP-ribosylation factor 4 OS=Mus musculus GN=Arf4 PE=1 SV=2	7.04	20510.7	3450.9	9	57.78	207.004	178.925	171.045	283.195	232.512	259.385	244.948	220.749	223.538	221.454	537
P80315	TCPD_MOUSE	T-complex protein 1 subunit delta OS=Mus musculus GN=Cct4 PE=1 SV=3	8	58579.7	379.272	9	27.46	208.459	167.849	174.226	286.764	239.829	248.119	251.79	215.958	229.701	221.372	538
P70452	STX4_MOUSE	Syntaxin-4 OS=Mus musculus GN=Stx4 PE=1 SV=1	5.77	34279.1	1046.32	9	38.59	270.201	245.555	264.905	184.787	162.443	200.092	242.856	217.233	235.733	221.153	539
P80317	TCPZ_MOUSE	T-complex protein 1 subunit zeta OS=Mus musculus GN=Cct6a PE=1 SV=3	6.66	58460.6	374.53	5	15.25	222.527	226.839	206.948	284.788	229.917	226.761	225.24	185.992	195.095	219.495	540
P39688	FYN_MOUSE	Tyrosine-protein kinase Fyn OS=Mus musculus GN=Fyn PE=1 SV=4	6.22	61188.2	303.334	5	12.85				297.694	280.987	276.382	158.758	134.547	142.93	216.843	541
P05132	KAPCA_MOUSE	cAMP-dependent protein kinase catalytic subunit alpha OS=Mus musculus GN=Prkaca PE=1 SV=3	9.13	40684.7	473.752	7	28.49	191.643	169.097	170.679	254.455	257.487	304.446	230.435	183.978	199.816	215.285	542
O88741	GDAP1_MOUSE	Ganglioside-induced differentiation-associated protein 1 OS=Mus musculus GN=Gdap1 PE=1 SV=1	8.49	41538.9	824.977	7	34.36	169.653	179.592	176.789	217.935	218.764	221.486	243.457	246.662	281.783	214.367	543
Q9CQJ8	NDUB9_MOUSE	NADH dehydrogenase [ubiquinone] 1 beta subcomplex subunit 9 OS=Mus musculus GN=Ndufb9 PE=1 SV=3	7.75	22269.3	1484.01	9	61.45	155.325	178.888	174.39	220.084	241.526	252.07	223.449	250.93	251.766	214.127	544
Q8CIB5	FERM2_MOUSE	Fermitin family homolog 2 OS=Mus musculus GN=Fermt2 PE=1 SV=1	6.25	78484.9	458.503	7	17.06	244.629	264.295	256.005	242.241	169.182	210.642	199.388	177.589	184.724	213.651	545
O35393	EFNB3_MOUSE	Ephrin-B3 OS=Mus musculus GN=Efnb3 PE=1 SV=1	8.25	36226.9	963.309	9	42.06	168.845	162.323	166.702	197.495	220.116	237.569	289.908	257.45	255.986	213.27	546
P03888	NU1M_MOUSE	NADH-ubiquinone oxidoreductase chain 1 OS=Mus musculus GN=Mtnd1 PE=1 SV=3	6.56	36116.4	454.599	3	11.01	191.556	208.42	186.56	251.504	244.219	255.645	213.721	196.815	181.696	211.805	547
Q9JJK2	LANC2_MOUSE	LanC-like protein 2 OS=Mus musculus GN=Lancl2 PE=1 SV=1	6.94	51518.7	578.792	8	26.44	203.497	231.932	202.706	191.95	187.935	190.984	263.37	233.611	226.327	210.642	548
Q99LY9	NDUS5_MOUSE	NADH dehydrogenase [ubiquinone] iron-sulfur protein 5 OS=Mus musculus GN=Ndufs5 PE=1 SV=3	9.25	12875.8	1547.17	5	43.4	289.716	267.769	287.843	57.0465	61.854	78.9279	300.681	275.353	312.336	209.109	549
O55126	NIPS2_MOUSE	Protein NipSnap homolog 2 OS=Mus musculus GN=Gbas PE=2 SV=1	9.52	33103.9	313.146	6	25.98	610.341	369.445	274.462	76.6219	76.9793	74.9656	107.017	134.416	139.735	208.806	550
Q9CQD1	RAB5A_MOUSE	Ras-related protein Rab-5A OS=Mus musculus GN=Rab5a PE=1 SV=1	8.25	23826.8	3212.05	9	59.07	219.828	186.317	173.721	231.434	202.913	219.493	247.486	203.716	205.979	206.475	551
Q9CXW3	CYBP_MOUSE	Calcyclin-binding protein OS=Mus musculus GN=Cacybp PE=1 SV=1	8.12	26624.3	1540.3	8	48.91	161.879	162.001	197.606	236.473	250.343	244.685	191.705	219.534	207.29	205.975	552
Q61316	HSP74_MOUSE	Heat shock 70 kDa protein 4 OS=Mus musculus GN=Hspa4 PE=1 SV=1	4.96	94931.2	244.83	2	2.97				203.028	190.112	224.346	217.184	183.978	195.393	201.576	553
Q63844	MK03_MOUSE	Mitogen-activated protein kinase 3 OS=Mus musculus GN=Mapk3 PE=1 SV=5	6.14	43408.7	1393.3	12	43.68	275.437	228.162	252.016	200.101	158.263	210.595	195.348	142.712	175.879	201.304	554
P48774	GSTM5_MOUSE	Glutathione S-transferase Mu 5 OS=Mus musculus GN=Gstm5 PE=1 SV=1	7	27034.2	1510.06	9	37.05	214.529	156.266	185.992	235.201	171.875	261.448	238.924	160.735	216.111	201.233	555
Q99PJ0	NTRI_MOUSE	Neurotrimin OS=Mus musculus GN=Ntm PE=2 SV=2	7.73	38554.8	591.473	6	25.29	198.198	199.804	178.998	215.687	202.04	194.336	228.391	231.799	189.802	201.096	556
Q9Z218	DPP6_MOUSE	Dipeptidyl aminopeptidase-like protein 6 OS=Mus musculus GN=Dpp6 PE=1 SV=1	6.21	91944.9	184.688	2	3.11				180.859	174.003	163.201	219.817	236.185	202.641	199.086	557
P11983	TCPA_MOUSE	T-complex protein 1 subunit alpha OS=Mus musculus GN=Tcp1 PE=1 SV=3	5.75	60905	435.253	6	14.21	198.036	162.496	176.763	242.401	186.619	218.086	233.97	195.23	206.837	198.949	558
P32921	SYWC_MOUSE	Tryptophan--tRNA ligase, cytoplasmic OS=Mus musculus GN=Wars PE=1 SV=2	6.45	54928.3	240.532	3	9.56	171.544	164.424	133.109	262.31	194.92	237.51	247.281	187.959	199.983	196.418	559
Q9JM63	KCJ10_MOUSE	ATP-sensitive inward rectifier potassium channel 10 OS=Mus musculus GN=Kcnj10 PE=1 SV=1	8.36	42717.2	308.168	3	11.61	191.27	184.698	199.272	216.923	205.299	206.915	187.748	184.192	208.792	196.055	560
P56391	CX6B1_MOUSE	Cytochrome c oxidase subunit 6B1 OS=Mus musculus GN=Cox6b1 PE=1 SV=2	8.97	10299.6	6050.99	5	52.33	108.148	139.058	171.474	222.74	226.203	234.802	81.0683	199.008	360.412	195.066	561
Q64516	GLPK_MOUSE	Glycerol kinase OS=Mus musculus GN=Gk PE=2 SV=2	5.51	62083	253.725	6	17.89	171.929	190.619	182.583	208.277	188.722	183.669	172.682	227.103	230.75	193.406	562
P46638	RB11B_MOUSE	Ras-related protein Rab-11B OS=Mus musculus GN=Rab11b PE=1 SV=3	5.55	24603.6	1789.33	7	39.91	203.571	174.759	171.815				224.663	202.811	205.991	193.235	563
P68510	1433F_MOUSE	14-3-3 protein eta OS=Mus musculus GN=Ywhah PE=1 SV=2	4.61	28382.9	2143.39	9	46.34	191.469	206.603	187.267	204.399	196.236	215.484	180.414	191.594	182.483	192.993	564
Q9ESW4	AGK_MOUSE	Acylglycerol kinase, mitochondrial OS=Mus musculus GN=Agk PE=1 SV=1	8.44	47432.3	927.632	3	13.54				170.337	181.061	230.524	192.45	189.997	174.448	189.763	565
P28867	KPCD_MOUSE	Protein kinase C delta type OS=Mus musculus GN=Prkcd PE=1 SV=3	7.1	78859	239.322	2	2.97				205.14	214.423	212.155	164.229	171.438	165.842	189.601	566
Q3V0K9	PLSI_MOUSE	Plastin-1 OS=Mus musculus GN=Pls1 PE=2 SV=1	5.06	70806.9	228.893	4	8.41	161.78	114.755	125.156	265.064	184.271	209.622	259.257	199.807	210.699	188.426	567
O70503	DHB12_MOUSE	Very-long-chain 3-oxoacyl-CoA reductase OS=Mus musculus GN=Hsd17b12 PE=2 SV=1	9.84	34970	643.072	6	26.28	179.168	155.128	156.148	195.136	173.917	185.791	226.719	204.3	228.831	186.298	568
Q91WA3	HDA11_MOUSE	Histone deacetylase 11 OS=Mus musculus GN=Hdac11 PE=1 SV=1	6.7	39385.3	437.072	7	23.05	154.703	143.347	156.148	219.38	199.617	223.209	200.23	194.86	205.49	186.19	569
P12787	COX5A_MOUSE	Cytochrome c oxidase subunit 5A, mitochondrial OS=Mus musculus GN=Cox5a PE=1 SV=2	6.08	16329.6	3027.62	5	32.19	68.0229	129.947	125.459	216.997	302.211	223.162	54.3742	183.942	343.294	185.104	570
Q9D1G1	RAB1B_MOUSE	Ras-related protein Rab-1B OS=Mus musculus GN=Rab1b PE=1 SV=1	5.39	22358.3	5005.52	8	54.73	141.655	143.644	143.385	199.718	179.782	204.805	251.706	211.083	214.741	184.183	571
O55186	CD59A_MOUSE	CD59A glycoprotein OS=Mus musculus GN=Cd59a PE=2 SV=1	7.34	14332.4	1590.02	2	21.14	164.616	167.799	180.159	196.285	171.002	200.772	202.37	182.583	208.339	183.319	572
P00493	HPRT_MOUSE	Hypoxanthine-guanine phosphoribosyltransferase OS=Mus musculus GN=Hprt1 PE=1 SV=3	6.23	24798.5	1235.37	9	58.72	184.889	53.7491	124.563	326.804	85.6733	251.32	361.933	81.9824	236.484	183.065	573
P60904	DNJC5_MOUSE	DnaJ homolog subfamily C member 5 OS=Mus musculus GN=Dnajc5 PE=1 SV=1	4.74	22899.1	1053.29	3	37.37	132.115	145.523	126.974	182.267	196.887	200.889	237.505	230.881	218.972	182.616	574
Q9CR61	NDUB7_MOUSE	NADH dehydrogenase [ubiquinone] 1 beta subcomplex subunit 7 OS=Mus musculus GN=Ndufb7 PE=1 SV=3	8.26	16558.9	1248.77	7	61.31	151.718	156.587	165.074	180.242	176.327	202.143	204.366	208.997	217.864	182.291	575
Q7M6Y3	PICAL_MOUSE	Phosphatidylinositol-binding clathrin assembly protein OS=Mus musculus GN=Picalm PE=1 SV=1	7.96	71714.6	262.274	2	3.33	127.29	133.705	118.945	133.52	124.163	126.052	314.449	304.413	292.273	181.094	576
P84075	HPCA_MOUSE	Neuron-specific calcium-binding protein hippocalcin OS=Mus musculus GN=Hpca PE=1 SV=2	4.68	22541.5	1251.25	8	44.04				28.0354	28.4307	31.8619	187.316	298.81	499.778	179.76	577
E9PUL5	PRRT2_MOUSE	Proline-rich transmembrane protein 2 OS=Mus musculus GN=Prrt2 PE=1 SV=1	4.39	36094.9	782.386	5	30.35	134.392	194.785	142.06	188.381	199.826	167.304	165.395	235.875	199.78	179.241	578
Q80UG5	SEPT9_MOUSE	Septin-9 OS=Mus musculus GN=Sept9 PE=1 SV=1	9.19	65917.2	176.123	3	7.38				185.404	171.445	165.499	189.817	182.369	184.939	179.238	579
P35293	RAB18_MOUSE	Ras-related protein Rab-18 OS=Mus musculus GN=Rab18 PE=2 SV=2	5.06	23320.3	2203.98	8	47.57	165.922	156.673	166.323	184.626	168.358	181.418	205.076	196.183	208.351	178.659	580
P0C7M9	CLC2L_MOUSE	C-type lectin domain family 2 member L OS=Mus musculus GN=Clec2l PE=3 SV=1	6.96	24109.4	932.569	8	39.81	175.188	192.856	188.062	205.066	200.699	201.323	132.641	163.417	157.485	178.443	581
Q9CPQ1	COX6C_MOUSE	Cytochrome c oxidase subunit 6C OS=Mus musculus GN=Cox6c PE=1 SV=3	10.5	8469.03	6654.35	5	60.53	126.282	140.467	138.664	204.103	213.968	233.302	180.185	188.507	192.234	177.938	582
Q9CVB6	ARPC2_MOUSE	Actin-related protein 2/3 complex subunit 2 OS=Mus musculus GN=Arpc2 PE=1 SV=3	6.98	34471.2	553.819	4	13	123.807	139.219	129.398	171.844	164.239	211.076	215.609	226.364	241.407	177.835	583
P21460	CYTC_MOUSE	Cystatin-C OS=Mus musculus GN=Cst3 PE=2 SV=2	9.29	15759	3811.35	6	53.57	163.534	167.045	170.603	238.054	203.097	258.693	116.384	125.894	142.608	175.617	584
P63024	VAMP3_MOUSE	Vesicle-associated membrane protein 3 OS=Mus musculus GN=Vamp3 PE=1 SV=1	8.92	11594.3	5463.26	4	56.31				141.523	164.116	207.126	197.5	158.637	189.075	175.549	585
P62071	RRAS2_MOUSE	Ras-related protein R-Ras2 OS=Mus musculus GN=Rras2 PE=1 SV=1	5.64	23627.7	3052.22	6	39.22	153.546	144.312	154.684	250.367	198.56	246.279	160.165	134.512	151.501	175.433	586
Q91X56	S1PR5_MOUSE	Sphingosine 1-phosphate receptor 5 OS=Mus musculus GN=S1pr5 PE=2 SV=1	9.94	43186.3	332.18	2	5.5				219.677	192.35	214.546	148.272	132.974	137.244	174.889	587
Q9QY76	VAPB_MOUSE	Vesicle-associated membrane protein-associated protein B OS=Mus musculus GN=Vapb PE=2 SV=3	7.84	27174.4	916.035	7	43.21	178.297	179.098	170.641	196.371	191.464	181.254	171.792	152.939	158.88	173.319	588
P61021	RAB5B_MOUSE	Ras-related protein Rab-5B OS=Mus musculus GN=Rab5b PE=1 SV=1	8.24	23935	2763.08	7	42.33	156.805	146.561	137.919	193.37	176.942	191.71	217.557	176.48	189.23	173.172	589
Q9Z1W9	STK39_MOUSE	STE20/SPS1-related proline-alanine-rich protein kinase OS=Mus musculus GN=Stk39 PE=1 SV=1	5.87	60833.2	250.759	2	6.65	189.989	179.024	174.617	198.372	177.052	216.316	119.859	147.146	160.942	172.877	590
P42932	TCPQ_MOUSE	T-complex protein 1 subunit theta OS=Mus musculus GN=Cct8 PE=1 SV=3	5.29	60125.9	407.154	6	15.15	178.409	152.112	157.739	195.519	173.216	172.462	205.545	168.554	178.18	172.683	591
P97384	ANX11_MOUSE	Annexin A11 OS=Mus musculus GN=Anxa11 PE=1 SV=2	7.62	54421.6	196.564	2	5.37	161.046	149.368	133.071	168.336	168.162	253.805	180.257	182.178	171.945	172.404	592
Q8K0S0	PHYIP_MOUSE	Phytanoyl-CoA hydroxylase-interacting protein OS=Mus musculus GN=Phyhip PE=1 SV=1	6.56	38124.9	634.119	7	28.48	135.586	141.716	153.724	172.486	171.654	209.048	172.79	186.791	202.355	169.993	593
Q9QYG0	NDRG2_MOUSE	Protein NDRG2 OS=Mus musculus GN=Ndrg2 PE=1 SV=1	5.08	41131.5	342.946	2	6.2				149.761	191.895	152.756	146	207.03	163.577	169.275	594
Q9D6J5	NDUB8_MOUSE	NADH dehydrogenase [ubiquinone] 1 beta subcomplex subunit 8, mitochondrial OS=Mus musculus GN=Ndufb8 PE=1 SV=1	6.17	21932.9	2222.62	6	40.86	157.203	172.583	182.798	149.502	159.775	195.051	181.64	165.657	170.92	168.152	595
P63328	PP2BA_MOUSE	Serine/threonine-protein phosphatase 2B catalytic subunit alpha isoform OS=Mus musculus GN=Ppp3ca PE=1 SV=1	5.48	59328.2	405.978	5	11.9	167.19	152.891	137.894	222.542	177.802	162.627	188.831	165.395	150.5	166.748	596
Q9DC51	GNAI3_MOUSE	Guanine nucleotide-binding protein G(k) subunit alpha OS=Mus musculus GN=Gnai3 PE=1 SV=3	5.36	41108.5	5854.71	12	37.01	150.66	129.737	146.213	188.937	172.453	180.34	181.784	174.466	186.464	165.581	597
Q91WS0	CISD1_MOUSE	CDGSH iron-sulfur domain-containing protein 1 OS=Mus musculus GN=Cisd1 PE=1 SV=1	9.43	12268.1	3385.3	4	41.67	121.431	139.219	132.768	166.224	174.63	183.094	233.381	183.775	184.104	165.202	598
Q9CPV4	GLOD4_MOUSE	Glyoxalase domain-containing protein 4 OS=Mus musculus GN=Glod4 PE=1 SV=1	5.12	33601.9	633.302	6	28.19	206.121	171.26	207.188	159.394	118.543	141.292	191.007	147.54	163.851	164.154	599
Q80U23	SNPH_MOUSE	Syntaphilin OS=Mus musculus GN=Snph PE=2 SV=3	5.51	54608.5	270.646	4	9.49	123.135	163.374	156.843	176.043	172.601	171.008	170.085	185.265	163.171	162.483	600
Q9JLJ2	AL9A1_MOUSE	4-trimethylaminobutyraldehyde dehydrogenase OS=Mus musculus GN=Aldh9a1 PE=1 SV=1	6.62	54484.3	360.246	4	9.51	149.031	119.18	134.005	196.853	153.614	195.954	190.033	158.243	185.01	162.175	601
Q9CQX2	CYB5B_MOUSE	Cytochrome b5 type B OS=Mus musculus GN=Cyb5b PE=1 SV=1	4.6	16375.1	2354.75	4	50.68	159.454	179.419	169.101	143.746	132.39	155.945	184.045	184.168	165.222	161.066	602
Q99JY0	ECHB_MOUSE	Trifunctional enzyme subunit beta, mitochondrial OS=Mus musculus GN=Hadhb PE=1 SV=1	9.73	51671.6	318.079	3	8.84	166.108	121.591	122.404	167.472	191.009	201.44	151.423	150.365	190.422	161.026	603
Q6PHZ2	KCC2D_MOUSE	Calcium/calmodulin-dependent protein kinase type II subunit delta OS=Mus musculus GN=Camk2d PE=1 SV=1	6.85	56996.8	2028.62	14	36.47	146.22	150.394	122.656	170.349	164.989	140.377	196.045	204.372	162.396	159.13	604
Q9WTL7	LYPA2_MOUSE	Acyl-protein thioesterase 2 OS=Mus musculus GN=Lypla2 PE=1 SV=1	6.83	25136.2	996.125	6	44.59	127.899	116.584	132.794	242.883	186.435	213.936	190.43	108.432	135.062	158.85	605
Q6P1F6	2ABA_MOUSE	Serine/threonine-protein phosphatase 2A 55 kDa regulatory subunit B alpha isoform OS=Mus musculus GN=Ppp2r2a PE=1 SV=1	5.76	52205.4	246.305	4	12.98	151.481	123.692	130.584	136.793	95.7814	144.363	277.619	171.331	226.411	157.17	606
Q80TY0	FNBP1_MOUSE	Formin-binding protein 1 OS=Mus musculus GN=Fnbp1 PE=1 SV=2	5.36	71743.1	242.91	3	6.49	147.24	123.482	118.604	162.89	136.017	185.064	220.262	158.565	189.695	156.924	607
P05480	SRC_MOUSE	Neuronal proto-oncogene tyrosine-protein kinase Src OS=Mus musculus GN=Src PE=1 SV=4	7.77	61158.1	256.203	3	5.36	150.971	156.587	167.295				145.05	174.096	152.979	155.857	608
P47754	CAZA2_MOUSE	F-actin-capping protein subunit alpha-2 OS=Mus musculus GN=Capza2 PE=1 SV=3	5.47	33138.2	630.704	7	41.96	139.466	128.872	133.614	128.914	129.426	147.411	227.802	178.828	202.82	153.867	609
Q8R5C5	ACTY_MOUSE	Beta-centractin OS=Mus musculus GN=Actr1b PE=1 SV=1	5.96	42395.5	1117.89	6	27.93	230.338	183.956	159.178	242.735	175.368	164.045	81.5132	68.1677	80.6797	153.184	610
P06837	NEUM_MOUSE	Neuromodulin OS=Mus musculus GN=Gap43 PE=1 SV=1	4.43	23746.5	1088.15	4	34.8	98.4958	149.998	119.879	179.871	192.448	160.306	115.326	193.954	172.255	152.996	611
P49615	CDK5_MOUSE	Cyclin-dependent-like kinase 5 OS=Mus musculus GN=Cdk5 PE=1 SV=1	7.55	33744.7	579.599	5	21.92	112.775	133.73	128.665	166.805	168.936	169.332	163.243	168.304	176.689	152.36	612
Q9CPQ8	ATP5L_MOUSE	ATP synthase subunit g, mitochondrial OS=Mus musculus GN=Atp5l PE=1 SV=1	10.13	11424.5	1665.87	4	48.54	140.449	146.314	142.552	132.915	132.267	129.745	176.373	189.365	200.757	152.147	613
Q61206	PA1B2_MOUSE	Platelet-activating factor acetylhydrolase IB subunit beta OS=Mus musculus GN=Pafah1b2 PE=1 SV=2	5.5	25752.5	637.869	2	12.23	130.175	105.768	102.874	208.821	161.829	173.318	205.196	148.744	155.256	151.583	614
Q9DC70	NDUS7_MOUSE	NADH dehydrogenase [ubiquinone] iron-sulfur protein 7, mitochondrial OS=Mus musculus GN=Ndufs7 PE=1 SV=1	10.15	24968.1	1200.62	2	7.14	160.387	147.897	174.668	125.986	143.125	206.129	141.166	132.068	144.73	151.335	615
Q80ZJ1	RAP2A_MOUSE	Ras-related protein Rap-2a OS=Mus musculus GN=Rap2a PE=1 SV=2	4.53	20870.6	3364.36	10	62.84	133.944	138.823	145.885	154.911	141.772	165.839	165.936	152.677	172.517	150.321	616
Q9WUC3	LY6H_MOUSE	Lymphocyte antigen 6H OS=Mus musculus GN=Ly6h PE=2 SV=2	7.4	15296.4	2250.05	6	41.01	158.795	147.377	147.64	164.409	142.412	152.123	157.603	145.859	145.552	149.118	617
Q99L13	3HIDH_MOUSE	3-hydroxyisobutyrate dehydrogenase, mitochondrial OS=Mus musculus GN=Hibadh PE=1 SV=1	8.15	35839.2	599.906	4	20.3	111.419	119.798	127.05	174.091	168.678	207.946	134	141.58	155.637	147.78	618
P62823	RAB3C_MOUSE	Ras-related protein Rab-3C OS=Mus musculus GN=Rab3c PE=1 SV=1	4.91	26100.3	3293.1	8	36.12	62.1398	78.9672	61.1641	68.6683	73.9911	61.4144	363.485	300.92	312.431	147.251	619
Q8BKZ9	ODPX_MOUSE	Pyruvate dehydrogenase protein X component, mitochondrial OS=Mus musculus GN=Pdhx PE=1 SV=1	7.74	54284.2	226.45	3	7.19	115.125	120.293	119.122	158.394	170.375	159.778	149.006	175.717	169.263	146.971	620
Q921E2	RAB31_MOUSE	Ras-related protein Rab-31 OS=Mus musculus GN=Rab31 PE=1 SV=1	7.17	21673.7	1484.05	8	56.7	124.939	117.956	124.449	164.705	150.503	174.209	174.317	148.851	159.786	146.527	621
Q9CXZ1	NDUS4_MOUSE	NADH dehydrogenase [ubiquinone] iron-sulfur protein 4, mitochondrial OS=Mus musculus GN=Ndufs4 PE=1 SV=3	10.45	19841.8	1043.96	6	34.29	94.3291	98.7461	100.867	129.395	147.035	178.124	184.43	186.874	215.229	146.227	622
Q05816	FABP5_MOUSE	Fatty acid-binding protein, epidermal OS=Mus musculus GN=Fabp5 PE=1 SV=3	6.14	15479.6	3816.82	6	65.19	99.553	89.6849	136.821	216.317	194.096	196.388	101.774	98.5148	184.331	145.951	623
Q9CQC7	NDUB4_MOUSE	NADH dehydrogenase [ubiquinone] 1 beta subcomplex subunit 4 OS=Mus musculus GN=Ndufb4 PE=1 SV=3	10.16	15081.3	3027.7	6	47.29	113.173	122.901	128.779	153.602	166.698	190.667	151.567	145.966	153.635	145.763	624
P62881	GBB5_MOUSE	Guanine nucleotide-binding protein subunit beta-5 OS=Mus musculus GN=Gnb5 PE=1 SV=1	6	44648.9	379.486	2	7.59	152.315	144.522	117.379	141.412	135.907	143.414	163.64	167.982	152.836	144.392	625
Q8VD57	SFT2B_MOUSE	Vesicle transport protein SFT2B OS=Mus musculus GN=Sft2d2 PE=1 SV=1	9.33	17898.4	602.178	2	16.98	107.078	126.511	116.862	126.431	104.217	144.351	233.958	197.685	164.697	143.058	626
O35643	AP1B1_MOUSE	AP-1 complex subunit beta-1 OS=Mus musculus GN=Ap1b1 PE=1 SV=2	4.85	104790	359.866	8	9.54	137.787	135.04	125.181	155.924	115.088	127.635	188.47	153.321	172.195	142.69	627
P35279	RAB6A_MOUSE	Ras-related protein Rab-6A OS=Mus musculus GN=Rab6a PE=1 SV=4	5.23	23703.9	3828.45	8	39.42	129.64	111.973	115.688	169.522	132.39	155.863	179.764	142.355	164.59	142.062	628
Q9DBG5	PLIN3_MOUSE	Perilipin-3 OS=Mus musculus GN=Plin3 PE=1 SV=1	5.31	47376.4	349.997	2	6.64				126.468	165.579	185.744	92.6598	128.719	140.832	142.056	629
Q9WV60	GSK3B_MOUSE	Glycogen synthase kinase-3 beta OS=Mus musculus GN=Gsk3b PE=1 SV=2	8.89	47223.6	551.212	5	20.71	99.1799	261.811	106.333	133.644	154.586	148.536	108.664	128.242	125.597	139.748	630
Q62420	SH3G2_MOUSE	Endophilin-A1 OS=Mus musculus GN=Sh3gl2 PE=1 SV=2	5.1	40126.5	826.836	7	30.4				175.03	146.617	121.41	153.984	121.901	121.627	139.011	631
Q9CZT8	RAB3B_MOUSE	Ras-related protein Rab-3B OS=Mus musculus GN=Rab3b PE=1 SV=1	4.75	24985.1	4474.04	3	13.7	6.67916	9.07356	3.42115				272.28	303.292	266.083	138.603	632
Q61490	CD166_MOUSE	CD166 antigen OS=Mus musculus GN=Alcam PE=1 SV=3	5.76	65776.5	290.407	3	7.03	163.994	167.181	161.034	124.393	111.78	124.716	137.234	130.209	132.559	137.491	633
Q922B2	SYDC_MOUSE	Aspartate--tRNA ligase, cytoplasmic OS=Mus musculus GN=Dars PE=2 SV=2	6.04	57603.6	374.745	8	19.96	135.486	132.642	130.913	128.518	117.658	150.224	141.094	151.652	156.531	136.624	634
Q8K274	KT3K_MOUSE	Ketosamine-3-kinase OS=Mus musculus GN=Fn3krp PE=2 SV=2	7.85	34696.5	297.485	2	7.77	93.0231	92.9978	99.6677				167.199	180.783	186.727	134.14	635
Q9QYJ0	DNJA2_MOUSE	DnaJ homolog subfamily A member 2 OS=Mus musculus GN=Dnaja2 PE=1 SV=1	6.03	46373	324.235	2	6.8				134.286	125.688	125.021	132.593	139.017	145.052	133.519	636
O70252	HMOX2_MOUSE	Heme oxygenase 2 OS=Mus musculus GN=Hmox2 PE=2 SV=1	5.51	35909.7	348.778	5	20.95	116.543	99.8586	109.085	158.764	147.011	145.758	146.18	143.344	146.268	132.924	637
P63330	PP2AA_MOUSE	Serine/threonine-protein phosphatase 2A catalytic subunit alpha isoform OS=Mus musculus GN=Ppp2ca PE=1 SV=1	5.17	36178.5	596.888	11	46.93	123.446	110.576	113.605	155.035	123.868	125.865	165.119	149.161	151.346	132.919	638
Q9DCZ4	APOO_MOUSE	Apolipoprotein O OS=Mus musculus GN=Apoo PE=2 SV=1	9.16	24364.7	1019.8	4	26.42	115.436	129.267	127.315	101.496	144.305	188.264	143.21	127.634	126.98	132.079	639
O88844	IDHC_MOUSE	Isocitrate dehydrogenase [NADP] cytoplasmic OS=Mus musculus GN=Idh1 PE=1 SV=2	6.79	47073.7	314.373	4	9.9	135.872	98.8079	110.045	182.551	127.495	126.979	168.209	123.844	134.192	131.561	640
P01867	IGG2B_MOUSE	Ig gamma-2B chain C region OS=Mus musculus GN=Igh-3 PE=1 SV=3	6.07	45000.8	352.25	3	13.37				126.53	137.013	152.768	107.053	133.785	126.241	131.535	641
P57746	VATD_MOUSE	V-type proton ATPase subunit D OS=Mus musculus GN=Atp6v1d PE=1 SV=1	9.88	28369.1	670.666	7	40.08	150.673	98.7337	92.6235	175.203	116.563	119.851	222.391	121.019	115.274	130.556	642
Q8BGT8	PHIPL_MOUSE	Phytanoyl-CoA hydroxylase-interacting protein-like OS=Mus musculus GN=Phyhipl PE=2 SV=1	5.89	42911.2	477.493	11	28.8	135.76	97.4604	113.605	164.544	107.894	136.697	168.293	118.468	145.135	129.381	643
Q9R0Q6	ARC1A_MOUSE	Actin-related protein 2/3 complex subunit 1A OS=Mus musculus GN=Arpc1a PE=1 SV=1	8.13	42196.6	311.224	4	13.78	119.391	121.776	107.469	123.615	154.291	142.757	106.656	155.395	139.461	129.271	644
Q99KR7	PPIF_MOUSE	Peptidyl-prolyl cis-trans isomerase F, mitochondrial OS=Mus musculus GN=Ppif PE=1 SV=1	9.5	22079.1	809.525	2	14.56	164.156	207.11	223.46	89.6763	82.0579	97.133	102.82	97.299	103.234	127.931	645
Q9CPS6	HINT3_MOUSE	Histidine triad nucleotide-binding protein 3 OS=Mus musculus GN=Hint3 PE=2 SV=1	5.88	19129.7	1213.72	4	44.85	121.369	107.783	121.659	154.071	118.568	132.805	150.196	123.141	134.752	127.177	646
P63087	PP1G_MOUSE	Serine/threonine-protein phosphatase PP1-gamma catalytic subunit OS=Mus musculus GN=Ppp1cc PE=1 SV=1	6.1	37725.2	1238.67	12	39.63	100.162	93.6035	100.16				261.518	125.048	119.053	126.178	647
Q922F4	TBB6_MOUSE	Tubulin beta-6 chain OS=Mus musculus GN=Tubb6 PE=1 SV=1	4.59	50546.7	10215.6	14	38.26	218.634	239.473	242.586	78.6597	67.6336	69.9132	75.1283	74.4016	70.3801	124.802	648
Q6PHN9	RAB35_MOUSE	Ras-related protein Rab-35 OS=Mus musculus GN=Rab35 PE=1 SV=1	8.39	23310.4	3977.93	5	33.33	81.8041	83.3927	73.6367	146.216	158.73	158.196	130.825	153.5	144.611	124.435	649
P28474	ADHX_MOUSE	Alcohol dehydrogenase class-3 OS=Mus musculus GN=Adh5 PE=1 SV=3	6.98	40346.2	334.912	4	20.32	116.618	91.057	108.757	150.23	102.619	152.006	161.62	116.346	138.102	124.014	650
Q78IK2	USMG5_MOUSE	Up-regulated during skeletal muscle growth protein 5 OS=Mus musculus GN=Usmg5 PE=1 SV=1	10.16	6438.56	13052	2	43.1	101.531	110.391	111.181	139.992	137.739	155.664	115.867	120.637	132.523	123.904	651
Q91VR7	MLP3A_MOUSE	Microtubule-associated proteins 1A/1B light chain 3A OS=Mus musculus GN=Map1lc3a PE=1 SV=1	9.16	14329.5	2244.42	3	23.14	78.6822	87.2867	82.0444	189.307	188.415	189.342	101.233	101.352	102.149	123.759	652
P60335	PCBP1_MOUSE	Poly(rC)-binding protein 1 OS=Mus musculus GN=Pcbp1 PE=1 SV=1	6.71	38011.1	380.982	2	8.43	134.951	115.051	128.211	149.959	129.365	142.804	111.37	92.8649	115.035	123.028	653
Q61923	KCNA6_MOUSE	Potassium voltage-gated channel subfamily A member 6 OS=Mus musculus GN=Kcna6 PE=2 SV=1	4.77	59130	349.844	7	19.66	106.817	95.1611	100.652	162.482	134.111	130.542	144.304	118.957	131.724	122.951	654
P35288	RAB23_MOUSE	Ras-related protein Rab-23 OS=Mus musculus GN=Rab23 PE=1 SV=2	6.39	26906.4	248.545	3	14.77				40.497	37.592		208.707	165.657	172.887	120.866	655
Q7TMF3	NDUAC_MOUSE	NADH dehydrogenase [ubiquinone] 1 alpha subcomplex subunit 12 OS=Mus musculus GN=Ndufa12 PE=2 SV=2	9.67	17143.5	3289.23	6	57.93	104.08	116.065	114.589	129.704	141.895	142.534	114.015	115.774	117.276	120.492	656
Q3UIU2	NDUB6_MOUSE	NADH dehydrogenase [ubiquinone] 1 beta subcomplex subunit 6 OS=Mus musculus GN=Ndufb6 PE=1 SV=3	10.08	15515.1	1719.38	4	34.38	138.111	134.521	129.65	98.9144	96.9496	127.225	116.095	119.517	129.34	119.7	657
Q61792	LASP1_MOUSE	LIM and SH3 domain protein 1 OS=Mus musculus GN=Lasp1 PE=1 SV=1	6.67	30393.6	328.05	3	11.41	66.3936	51.5116	88.3817	116.304	122.945	171.888	143.15	160.294	165.675	119.341	658
P47757	CAPZB_MOUSE	F-actin-capping protein subunit beta OS=Mus musculus GN=Capzb PE=1 SV=3	5.34	31630.7	388.651	5	22.02	129.541	121.999	124.929	132.396	122.122	128.936	118.644	105.321	102.375	119.062	659
Q3THE2	ML12B_MOUSE	Myosin regulatory light chain 12B OS=Mus musculus GN=Myl12b PE=1 SV=2	4.49	19836.2	1128.4	6	44.19	66.4433	77.1376	85.8948	134.409	113.059	142.956	159.816	139.935	167.046	118.683	660
P68181	KAPCB_MOUSE	cAMP-dependent protein kinase catalytic subunit beta OS=Mus musculus GN=Prkacb PE=1 SV=2	8.82	40879	504.658	6	21.65	81.6673	76.4948	75.3284	128.407	134.271	175.486	153.407	124.714	133.25	118.458	661
P42669	PURA_MOUSE	Transcriptional activator protein Pur-alpha OS=Mus musculus GN=Pura PE=1 SV=1	6.02	34997.8	351.21	3	17.76	138.496	114.606	108	130.457	115.752	129.733	119.967	113.319	103.901	117.761	662
Q91VC7	PP14A_MOUSE	Protein phosphatase 1 regulatory subunit 14A OS=Mus musculus GN=Ppp1r14a PE=2 SV=1	7.18	16819.9	1189.21	2	14.97	124.205	92.8989	111.08	161.556	101.696	143.085	131.186	88.6931	120.519	117.597	663
Q61411	RASH_MOUSE	GTPase HRas OS=Mus musculus GN=Hras PE=1 SV=2	4.98	21640.3	4202.56	9	66.67	113.135	112.987	110.815	182.428	164.608	164.057	74.4068	63.7456	68.8185	116.688	664
Q99KH8	STK24_MOUSE	Serine/threonine-protein kinase 24 OS=Mus musculus GN=Stk24 PE=1 SV=1	5.12	48238.8	393.291	4	14.62	116.531	139.07	128.375	99.4331	114.055	118.796				115.979	665
P62137	PP1A_MOUSE	Serine/threonine-protein phosphatase PP1-alpha catalytic subunit OS=Mus musculus GN=Ppp1ca PE=1 SV=1	5.89	38281.5	1187.81	13	48.79	100.511	87.3856	98.7967	143.536	129.315	138.936	194.374	88.9792	86.8308	115.192	666
P06801	MAOX_MOUSE	NADP-dependent malic enzyme OS=Mus musculus GN=Me1 PE=1 SV=2	7.19	64581.2	287.694	3	8.39	109.839	134.991	116.067				90.8321	128.993	110.982	114.456	667
Q9CZY3	UB2V1_MOUSE	Ubiquitin-conjugating enzyme E2 variant 1 OS=Mus musculus GN=Ube2v1 PE=1 SV=1	8.22	16468.8	1038.62	6	49.66	83.7444	61.7966	75.1516	167.138	122.54	186.553				114.405	668
P27600	GNA12_MOUSE	Guanine nucleotide-binding protein subunit alpha-12 OS=Mus musculus GN=Gna12 PE=1 SV=3	10.25	44266.2	1113.59	5	11.61	92.4012	102.85	80.681	93.8013	78.1844	85.8911	231.818	157.242	143.24	114.161	669
P45591	COF2_MOUSE	Cofilin-2 OS=Mus musculus GN=Cfl2 PE=1 SV=1	8.16	18823.7	4734.08	9	50	92.3888	71.6243	85.7054	156.665	115.813	149.697	144.389	105.547	122.426	114.06	670
Q9CQ75	NDUA2_MOUSE	NADH dehydrogenase [ubiquinone] 1 alpha subcomplex subunit 2 OS=Mus musculus GN=Ndufa2 PE=1 SV=3	10.4	11029.7	5046.06	3	31.31	120.225	131.666	121.003	88.5401	125.233	178.358	72.519	84.712	102.96	113.678	671
Q9QYF9	NDRG3_MOUSE	Protein NDRG3 OS=Mus musculus GN=Ndrg3 PE=1 SV=1	4.91	42068.3	331.758	2	6.67	115.784	123.284	110.285	134.656	133.558	123.087	101.486	93.2106	92.517	112.929	672
Q99LX0	PARK7_MOUSE	Protein deglycase DJ-1 OS=Mus musculus GN=Park7 PE=1 SV=1	6.36	20249.5	2014.98	5	41.8	111.406	82.3172	94.4666	157.06	125.762	133.555	123.526	92.0425	107.978	112.555	673
P35282	RAB21_MOUSE	Ras-related protein Rab-21 OS=Mus musculus GN=Rab21 PE=1 SV=4	7.91	24505.5	807.785	6	29.73	96.7669	98.3628	103.67	130.136	118.027	129.206	111.358	113.927	115.941	111.752	674
Q9CWZ7	SNAG_MOUSE	Gamma-soluble NSF attachment protein OS=Mus musculus GN=Napg PE=1 SV=1	5.14	35074.6	554.599	8	28.21	117.451	117.82	111.837	113.377	107.414	87.5088	133.795	122.39	113.021	111.716	675
Q99LC5	ETFA_MOUSE	Electron transfer flavoprotein subunit alpha, mitochondrial OS=Mus musculus GN=Etfa PE=1 SV=2	8.49	35351.6	506.092	5	22.22	111.12	110.7	94.3403	109.857	126.671	94.2023	136.453	120.292	113.545	110.909	676
Q8VEH3	ARL8A_MOUSE	ADP-ribosylation factor-like protein 8A OS=Mus musculus GN=Arl8a PE=2 SV=1	7.83	21618	1758.24	7	44.09	190.449	132.123	111.724	111.339	89.4853	99.1024	72.9759	92.4478	93.2084	109.535	677
Q9CQ54	NDUC2_MOUSE	NADH dehydrogenase [ubiquinone] 1 subunit C2 OS=Mus musculus GN=Ndufc2 PE=1 SV=1	9.5	14220.7	2261.86	2	16.67	103.098	103.617	107.394				118.428	111.662	121.377	108.964	678
P51863	VA0D1_MOUSE	V-type proton ATPase subunit d 1 OS=Mus musculus GN=Atp6v0d1 PE=1 SV=2	4.7	40757.4	445.332	6	27.07	134.106	121.801	107.457				97.5056	103.7	96.1886	108.719	679
Q14BB9	MA6D1_MOUSE	MAP6 domain-containing protein 1 OS=Mus musculus GN=Map6d1 PE=1 SV=1	10.14	20660.8	1389.53	6	56.02	97.6998	101.837	110.638	98.618	100.135	118.656	116.336	117.383	128.625	108.544	680
Q9Z1S5	SEPT3_MOUSE	Neuronal-specific septin-3 OS=Mus musculus GN=Sept3 PE=1 SV=2	6.36	40266.1	206.45	2	5.43	101.481	82.4408	71.882	141.511	132.636	128.198	118.765	115.381	94.1263	108.11	681
Q9QYE9	PKHB1_MOUSE	Pleckstrin homology domain-containing family B member 1 OS=Mus musculus GN=Plekhb1 PE=1 SV=1	6.58	27739.3	990.855	3	22.63	113.695	98.1403	112.38	113.525	102.373	107.25	124.597	108.396	104.164	107.514	682
P63037	DNJA1_MOUSE	DnaJ homolog subfamily A member 1 OS=Mus musculus GN=Dnaja1 PE=1 SV=1	6.67	45609.6	302.142	2	9.57	109.031	93.1091	96.7137	124.714	128.873	122.641	96.3633	103.33	105.201	107.335	683
O35658	C1QBP_MOUSE	Complement component 1 Q subcomponent-binding protein, mitochondrial OS=Mus musculus GN=C1qbp PE=1 SV=1	4.63	31355.1	264.574	2	9.71				103.595	122.909	111.528	101.365	91.5419	106.893	106.355	684
P62962	PROF1_MOUSE	Profilin-1 OS=Mus musculus GN=Pfn1 PE=1 SV=2	8.48	15128.3	2984.85	7	60	116.817	85.4324	100.829	101.014	80.5454	116.334	134.048	101.209	136.385	106.121	685
P62806	H4_MOUSE	Histone H4 OS=Mus musculus GN=Hist1h4a PE=1 SV=2	11.77	11367.4	4286.61	7	58.25	57.9606	166.736	104.452	71.6694	107.476	172.802	64.4747	78.2755	128.995	105.955	686
Q8CAY6	THIC_MOUSE	Acetyl-CoA acetyltransferase, cytosolic OS=Mus musculus GN=Acat2 PE=1 SV=2	7.24	41754.1	394.177	4	20.15	107.277	104.358	98.7841	119.861	108.472	101.494	110.023	119.922	94.6985	105.716	687
P59999	ARPC4_MOUSE	Actin-related protein 2/3 complex subunit 4 OS=Mus musculus GN=Arpc4 PE=1 SV=3	8.78	19781.1	1013.57	5	35.71	77.3389	84.839	81.5773	93.9248	101.364	120.179	127.903	142.724	132.32	105.375	688
Q9CRB9	MIC19_MOUSE	MICOS complex subunit Mic19 OS=Mus musculus GN=Chchd3 PE=1 SV=1	8.53	26562.7	623.064	7	27.31	91.3191	100.081	103.505	105.25	107.144	107.449	107.847	116.013	112.568	104.343	689
Q9CQH3	NDUB5_MOUSE	NADH dehydrogenase [ubiquinone] 1 beta subcomplex subunit 5, mitochondrial OS=Mus musculus GN=Ndufb5 PE=1 SV=1	9.7	21767.3	550.958	3	21.16	63.0478	75.6666	77.9668	88.0831	92.6457	102.854	174.305	137.587	149.772	104.125	690
Q9CR51	VATG1_MOUSE	V-type proton ATPase subunit G 1 OS=Mus musculus GN=Atp6v1g1 PE=2 SV=3	8.22	13838.5	575.512	3	45.76	176.432	172.212	170.148	84.3162	80.8159	92.4557	49.0955	52.5055	61.3085	103.721	691
Q9CPU4	MGST3_MOUSE	Microsomal glutathione S-transferase 3 OS=Mus musculus GN=Mgst3 PE=1 SV=1	9.67	17128.9	2069.51	3	32.03	70.809	74.4304	79.7594	76.943	91.3545	93.8038	145.651	152.772	161.3	103.219	692
Q9R257	HEBP1_MOUSE	Heme-binding protein 1 OS=Mus musculus GN=Hebp1 PE=1 SV=2	4.99	21181	678.743	2	14.74	108.67	84.5053	98.7967	140.14	93.0638	105.28	120.725	83.9372	107.156	102.848	693
P47738	ALDH2_MOUSE	Aldehyde dehydrogenase, mitochondrial OS=Mus musculus GN=Aldh2 PE=1 SV=1	7.49	57050.9	256.542	3	7.32	83.222	91.5268	82.6504	106.201	119.576	82.515	129.695	125.346	120.781	102.691	694
O54901	OX2G_MOUSE	OX-2 membrane glycoprotein OS=Mus musculus GN=Cd200 PE=1 SV=1	8.94	31655.3	247.287	2	10.07	89.839	93.653	88.3944				116.925	120.888	115.929	102.369	695
P51174	ACADL_MOUSE	Long-chain specific acyl-CoA dehydrogenase, mitochondrial OS=Mus musculus GN=Acadl PE=1 SV=2	8.35	48307.2	340.863	2	5.81				104.2	134.947	142.863		63.686	65.3734	102.009	696
Q9QYI5	DNJB2_MOUSE	DnaJ homolog subfamily B member 2 OS=Mus musculus GN=Dnajb2 PE=1 SV=2	4.69	30614.8	306.858	2	7.94	86.033	78.6334	86.1599	129.42	101.18	114.002	109.951	95.4515	113.736	100.22	697
Q9CYH2	F213A_MOUSE	Redox-regulatory protein FAM213A OS=Mus musculus GN=Fam213a PE=1 SV=2	9.58	24508.7	406.187	2	9.63	67.6	79.746	38.2512	114.921	169.588	139.487	148.044	80.9097	82.3724	100.083	698
Q6PER3	MARE3_MOUSE	Microtubule-associated protein RP/EB family member 3 OS=Mus musculus GN=Mapre3 PE=1 SV=1	5.19	32251.4	686.764	8	35.94	96.742	113.642	110.727	88.713	84.2837	88.1183	98.3714	105.619	124.417	99.9291	699
Q60737	CSK21_MOUSE	Casein kinase II subunit alpha OS=Mus musculus GN=Csnk2a1 PE=1 SV=2	7.58	45247.7	509.706	3	9.97	84.0429	78.9424	78.6233	109.029	101.807	111.657	112.909	114.415	115.608	99.3977	700
O09111	NDUBB_MOUSE	NADH dehydrogenase [ubiquinone] 1 beta subcomplex subunit 11, mitochondrial OS=Mus musculus GN=Ndufb11 PE=1 SV=2	4.92	17500.8	1666.43	6	42.38	90.946	99.7474	102.054	90.195	86.6816	103.205	109.494	104.63	116.525	98.9312	701
Q9DB27	MCTS1_MOUSE	Malignant T-cell-amplified sequence 1 OS=Mus musculus GN=Mcts1 PE=2 SV=1	9.12	20783.4	556.619	4	32.04	79.8762	73.6269	69.4708	139.214	103.738	130.378	103.602	89.8851	105.034	98.2735	702
Q9CQ69	QCR8_MOUSE	Cytochrome b-c1 complex subunit 8 OS=Mus musculus GN=Uqcrq PE=1 SV=3	10.54	9768.27	1550.63	2	26.83	47.5501	46.9748	49.7644	126.876	111.374	110.684	121.542	131.782	134.955	96.5828	703
Q9CQW2	ARL8B_MOUSE	ADP-ribosylation factor-like protein 8B OS=Mus musculus GN=Arl8b PE=2 SV=1	8.6	21767.2	1700.04	6	36.56	82.1773	85.0368	77.3104	114.538	103.996	90.4394	88.5835	112.461	118.683	96.1414	704
Q8BNY6	NCS1_MOUSE	Neuronal calcium sensor 1 OS=Mus musculus GN=Ncs1 PE=2 SV=3	4.51	21935.8	457.546	3	17.37				98.2228	116.502	117.518	87.6937	83.1148	70.7378	95.8163	705
P63030	MPC1_MOUSE	Mitochondrial pyruvate carrier 1 OS=Mus musculus GN=Mpc1 PE=1 SV=1	9.9	12625.7	1851.05	2	31.19	86.2445	104.049	95.2745				103.037	85.7967	110.577	95.7583	706
Q8R1Q8	DC1L1_MOUSE	Cytoplasmic dynein 1 light intermediate chain 1 OS=Mus musculus GN=Dync1li1 PE=1 SV=1	5.97	56899.4	238.756	3	7.07				93.6778	73.6714	65.2359	124.741	108.67	109.468	94.5513	707
Q6P8J7	KCRS_MOUSE	Creatine kinase S-type, mitochondrial OS=Mus musculus GN=Ckmt2 PE=1 SV=1	8.43	47929.6	2620.99	7	14.32				127.098	108.472	118.785	67.9858	74.4135	65.3257	94.5215	708
P24369	PPIB_MOUSE	Peptidyl-prolyl cis-trans isomerase B OS=Mus musculus GN=Ppib PE=1 SV=2	10	23713.5	380.193	4	21.76	87.3763	82.5892	87.0183	94.4189	89.9649	108.914	109.073	95.9759	100.456	93.6126	709
P85094	ISC2A_MOUSE	Isochorismatase domain-containing protein 2A, mitochondrial OS=Mus musculus GN=Isoc2a PE=1 SV=1	8.02	22759.5	938.684	3	27.18	149.255	117.944	104.995				60.194	62.9589	68.7112	93.3732	710
Q64433	CH10_MOUSE	10 kDa heat shock protein, mitochondrial OS=Mus musculus GN=Hspe1 PE=1 SV=2	9.12	10962.7	1387.37	4	45.1	46.5053	38.6801	24.6929	85.823	103.16	121.293	67.2403	145.656	161.026	92.7774	711
Q91W53	GOGA7_MOUSE	Golgin subfamily A member 7 OS=Mus musculus GN=Golga7 PE=2 SV=1	6.89	16020.1	1224.3	5	37.96	84.8887	80.5248	91.0328	101.57	93.4204	97.3674	107.57	86.0827	99.0138	91.9378	712
Q91VM9	IPYR2_MOUSE	Inorganic pyrophosphatase 2, mitochondrial OS=Mus musculus GN=Ppa2 PE=1 SV=1	6.54	38570.8	284.551	2	7.88	116.406	104.581	100.716				80.5031	80.4448	75.4822	91.7862	713
Q9D2M8	UB2V2_MOUSE	Ubiquitin-conjugating enzyme E2 variant 2 OS=Mus musculus GN=Ube2v2 PE=2 SV=4	8.58	16423.8	1129.16	6	50.34	63.3836	46.7647	56.8718				155.102	110.375	136.862	91.5792	714
Q99LD8	DDAH2_MOUSE	N(G),N(G)-dimethylarginine dimethylaminohydrolase 2 OS=Mus musculus GN=Ddah2 PE=1 SV=1	5.59	29988	444.616	5	30.18	75.2867	69.6711	70.001	114.377	83.509	86.6296	114.508	108.777	112.365	91.1917	715
Q3UGR5	HDHD2_MOUSE	Haloacid dehalogenase-like hydrolase domain-containing protein 2 OS=Mus musculus GN=Hdhd2 PE=1 SV=2	5.63	28901.3	561.84	5	35.91	90.4609	77.7928	78.9262	116.007	87.9851	99.4775	99.8263	87.9303	93.5422	91.0959	716
Q9DC07	LNEBL_MOUSE	LIM zinc-binding domain-containing Nebulette OS=Mus musculus GN=Nebl PE=2 SV=1	8.33	31512.4	475.948	4	15.93	75.3488	94.9263	96.436	72.818	78.0614	96.0076	98.4916	120.256	98.4058	91.0904	717
Q9D8B4	NDUAB_MOUSE	NADH dehydrogenase [ubiquinone] 1 alpha subcomplex subunit 11 OS=Mus musculus GN=Ndufa11 PE=2 SV=2	8.41	15267.4	631.863	3	35.46	81.9285	79.7954	80.075	86.0947	98.2162	146.121	94.2109	78.347	83.0877	90.9935	718
O08709	PRDX6_MOUSE	Peroxiredoxin-6 OS=Mus musculus GN=Prdx6 PE=1 SV=3	5.61	24984.7	952.043	6	39.29	78.6822	81.044	78.6864	103.731	97.2939	101.423	97.3373	89.9089	101.124	90.9217	719
Q9WV55	VAPA_MOUSE	Vesicle-associated membrane protein-associated protein A OS=Mus musculus GN=Vapa PE=1 SV=2	8.59	28083.4	637.152	6	35.34	101.804	91.2795	95.224				110.011	75.5816	79.7856	89.9233	720
P61028	RAB8B_MOUSE	Ras-related protein Rab-8B OS=Mus musculus GN=Rab8b PE=1 SV=1	9.43	23774.2	3853.17	4	19.81	84.2668	69.3868	81.3501	99.5937	94.2689	103.252	102.375	90.195	94.8535	89.69	721
Q4VAE3	TMM65_MOUSE	Transmembrane protein 65 OS=Mus musculus GN=Tmem65 PE=2 SV=1	7.75	25203.3	376.309	4	17.09	77.5877	90.9705	90.5278	71.8917	72.6384	99.454	100.933	117.634	95.9263	89.5684	722
P63028	TCTP_MOUSE	Translationally-controlled tumor protein OS=Mus musculus GN=Tpt1 PE=1 SV=1	4.57	19576.3	776.548	2	15.7	82.9235	99.0056	100.463				94.1869	73.9606	96.3436	89.4764	723
Q64442	DHSO_MOUSE	Sorbitol dehydrogenase OS=Mus musculus GN=Sord PE=1 SV=3	6.59	38819.8	403.452	4	16.81	56.7169	99.5867	53.7158	65.6795	113.059		81.5733	162.248	73.706	89.3344	724
Q80UW2	FBX2_MOUSE	F-box only protein 2 OS=Mus musculus GN=Fbxo2 PE=1 SV=1	4.01	33961.1	361.315	2	14.14	60.1373	62.971	66.9333				159.251	110.875	98.3582	89.3139	725
Q61166	MARE1_MOUSE	Microtubule-associated protein RP/EB family member 1 OS=Mus musculus GN=Mapre1 PE=1 SV=3	4.93	30187.3	455.924	2	11.19	97.8615	97.7818	104.768				76.9199	74.9976	84.2321	88.3009	726
P63216	GBG3_MOUSE	Guanine nucleotide-binding protein G(I)/G(S)/G(O) subunit gamma-3 OS=Mus musculus GN=Gng3 PE=1 SV=1	7.84	8532.89	6401.01	4	70.67	82.737	69.7576	70.4428	101.755	80.4839	88.3176	114.207	96.1547	103.997	88.0804	727
P51910	APOD_MOUSE	Apolipoprotein D OS=Mus musculus GN=Apod PE=2 SV=1	4.62	21757.9	955.363	3	16.4	106.605	79.4493	106.409	87.3421	72.7368	89.4899	85.385	78.5973	82.2294	86.3749	728
P45376	ALDR_MOUSE	Aldose reductase OS=Mus musculus GN=Akr1b1 PE=1 SV=3	6.79	36074.5	272.113	2	12.66	109.08	75.8891	89.2149				100.656	71.8389	81.8837	86.037	729
F7BWT7	TSN15_MOUSE	Tetraspanin-15 OS=Mus musculus GN=Tspan15 PE=2 SV=2	5.56	33869.3	477.078	3	15.99				72.3116	66.5637	103.229	93.4053	82.9121	97.476	85.7934	730
P68037	UB2L3_MOUSE	Ubiquitin-conjugating enzyme E2 L3 OS=Mus musculus GN=Ube2l3 PE=2 SV=1	8.8	18032.7	932.708	3	35.71	51.8039	55.7888	54.8267	97.0989	97.6874	107.32	62.5628	90.6002	152.395	85.5574	731
P70290	EM55_MOUSE	55 kDa erythrocyte membrane protein OS=Mus musculus GN=Mpp1 PE=1 SV=1	6.77	52512.4	335.165	2	10.3	86.5056	84.6536	86.4629				92.9363	89.8731	84.2559	85.5209	732
Q9CQZ6	NDUB3_MOUSE	NADH dehydrogenase [ubiquinone] 1 beta subcomplex subunit 3 OS=Mus musculus GN=Ndufb3 PE=1 SV=1	9.55	11692.2	2506.96	3	18.27	68.6324	72.5761	73.4852	88.9476	96.2487	115.139	90.4112	84.9265	86.3182	85.2775	733
Q9WVA4	TAGL2_MOUSE	Transgelin-2 OS=Mus musculus GN=Tagln2 PE=1 SV=4	8.44	22566.6	1177.09	3	17.09	27.5127	21.6084	27.912	187.664	172.589	206.176	43.0593	31.5867	40.0657	84.7536	734
P0C0A3	CHMP6_MOUSE	Charged multivesicular body protein 6 OS=Mus musculus GN=Chmp6 PE=2 SV=2	5.21	23472.7	1086.91	2	13.5	89.0305	84.4929	91.1717	83.6863	65.9735	100.368				83.992	735
Q9DCD0	6PGD_MOUSE	6-phosphogluconate dehydrogenase, decarboxylating OS=Mus musculus GN=Pgd PE=1 SV=3	6.86	53760.6	388.341	2	7.87				107.868	88.3048		88.8481	71.1476	78.1286	81.8848	736
Q56A07	SCN2B_MOUSE	Sodium channel subunit beta-2 OS=Mus musculus GN=Scn2b PE=1 SV=1	6.11	24570	624.366	2	10.23	85.7345	89.0668	88.1166				78.5311	86.0231	70.857	81.8287	737
P61022	CHP1_MOUSE	Calcineurin B homologous protein 1 OS=Mus musculus GN=Chp1 PE=1 SV=2	4.78	22432.2	502.899	3	21.03				69.1993	76.2292	79.9243	84.7237	86.7502	93.3872	81.5773	738
O08917	FLOT1_MOUSE	Flotillin-1 OS=Mus musculus GN=Flot1 PE=1 SV=1	6.78	47798.7	444.728	4	10.28	88.135	81.5631	73.4979				83.1846	93.306	77.2107	81.5412	739
Q8BL86	MBLC2_MOUSE	Metallo-beta-lactamase domain-containing protein 2 OS=Mus musculus GN=Mblac2 PE=2 SV=2	6.39	31433.5	407.432	2	10.75				39.6572	46.6917		86.5033	85.5583	111.018	81.4006	740
P46097	SYT2_MOUSE	Synaptotagmin-2 OS=Mus musculus GN=Syt2 PE=1 SV=1	7.98	47776	465.031	5	12.32	50.1372	52.105	42.0132	105.176	98.8065	89.2906	103.109	103.914	98.3462	81.2576	741
Q99LR1	ABD12_MOUSE	Monoacylglycerol lipase ABHD12 OS=Mus musculus GN=Abhd12 PE=1 SV=2	8.84	45669	268.096	3	14.32	86.1698	90.5007	87.8642	101.384	83.6811	84.6954	62.19	64.0674	59.7349	80.6308	742
O08756	HCD2_MOUSE	3-hydroxyacyl-CoA dehydrogenase type-2 OS=Mus musculus GN=Hsd17b10 PE=1 SV=4	8.78	27532.7	539.289	3	21.84	67.4881	79.338	75.5556	87.2927	104.893	104.764	67.132	71.0046	66.1125	79.7651	743
Q9CPU0	LGUL_MOUSE	Lactoylglutathione lyase OS=Mus musculus GN=Glo1 PE=1 SV=3	5.08	20980.7	451.504	3	25	100.498	73.6145	75.3031	79.7219	74.5322	94.1672	87.6817	63.5787	75.9233	79.3073	744
P61226	RAP2B_MOUSE	Ras-related protein Rap-2b OS=Mus musculus GN=Rap2b PE=1 SV=1	4.53	20732.5	1994.03	10	62.84	63.1597	60.9066	60.1162	91.9858	87.0013	96.8282	90.7239	85.9635	86.6281	79.2599	745
Q9Z0P4	PALM_MOUSE	Paralemmin-1 OS=Mus musculus GN=Palm PE=1 SV=1	4.59	41785.5	258.742	2	7.57				88.5771	76.5366	86.0434	76.3066	81.1361	71.5484	78.8637	746
Q9Z1P6	NDUA7_MOUSE	NADH dehydrogenase [ubiquinone] 1 alpha subcomplex subunit 7 OS=Mus musculus GN=Ndufa7 PE=1 SV=3	10.56	12632.6	928.216	6	56.64	50.0253	56.7654	58.1343	119.009	91.2684	94.3665	74.6713	82.7453	84.3751	78.3228	747
Q99JR1	SFXN1_MOUSE	Sideroflexin-1 OS=Mus musculus GN=Sfxn1 PE=1 SV=3	9.52	35934.6	495.744	6	25.78	86.2942	94.3453	79.3555	81.0434	87.0382	94.0734	63.4406	62.1364	60.9508	78.0463	748
Q60634	FLOT2_MOUSE	Flotillin-2 OS=Mus musculus GN=Flot2 PE=1 SV=2	4.94	47437.3	249.262	3	10.51	71.5304	80.9327	63.8025	102.632	83.1401		89.4974	72.3038	74.9577	77.9248	749
P63213	GBG2_MOUSE	Guanine nucleotide-binding protein G(I)/G(S)/G(O) subunit gamma-2 OS=Mus musculus GN=Gng2 PE=2 SV=2	8.25	7964.22	8395.4	4	52.11	75.8712	64.3555	62.6916	97.5188	67.486	77.5915	108.424	77.4888	79.2373	77.1968	750
Q91X97	NCALD_MOUSE	Neurocalcin-delta OS=Mus musculus GN=Ncald PE=1 SV=4	5.05	22359.4	695.141	5	22.8	69.217	68.4596	64.0929	91.3683	86.1528	91.5648	81.9942	76.7974	72.3352	76.9705	751
Q60605	MYL6_MOUSE	Myosin light polypeptide 6 OS=Mus musculus GN=Myl6 PE=1 SV=3	4.36	17101.2	716.612	6	52.32				66.0994	63.969	85.1877	46.3419	98.9558	94.174	76.4611	752
P08556	RASN_MOUSE	GTPase NRas OS=Mus musculus GN=Nras PE=2 SV=1	4.82	21484.3	2507.65	9	66.67	88.533	88.461	88.0661				75.2004	61.0518	64.7059	76.2917	753
Q8C4Q6	AIDA_MOUSE	Axin interactor, dorsalization-associated protein OS=Mus musculus GN=Aida PE=1 SV=1	6.3	35059.2	444.425	2	9.18	86.8539	67.1246	64.8377	79.9318	76.512	85.9379	88.9563	71.8866	73.2888	75.9847	754
P63280	UBC9_MOUSE	SUMO-conjugating enzyme UBC9 OS=Mus musculus GN=Ube2i PE=1 SV=1	8.9	18235	849.757	4	34.81	52.5502	59.5715	61.1388	87.5891	90.6904	105.561	72.531	77.6199	75.971	75.2475	755
Q3ULJ0	GPD1L_MOUSE	Glycerol-3-phosphate dehydrogenase 1-like protein OS=Mus musculus GN=Gpd1l PE=1 SV=2	6.34	38852.9	430.934	3	10.26	124.839	99.0056	87.0815				40.438	46.6649	47.6473	73.9688	756
Q9D1A2	CNDP2_MOUSE	Cytosolic non-specific dipeptidase OS=Mus musculus GN=Cndp2 PE=1 SV=1	5.31	53223.6	247.041	2	6.74				79.4378			87.1887	64.4131	68.2583	73.7353	757
O55022	PGRC1_MOUSE	Membrane-associated progesterone receptor component 1 OS=Mus musculus GN=Pgrmc1 PE=1 SV=4	4.34	21808.3	390.928	2	11.79				66.4699	63.4895	61.473	83.0764	92.7219	74.0517	73.0985	758
Q3UZP4	SVIP_MOUSE	Small VCP/p97-interacting protein OS=Mus musculus GN=Svip PE=2 SV=1	9.46	8477.66	4215.52	3	41.56	46.7417	48.9033	47.9339	96.4196	80.7176	93.1121	81.9821	68.132	101.303	73.0293	759
Q8BFZ9	ERLN2_MOUSE	Erlin-2 OS=Mus musculus GN=Erlin2 PE=1 SV=1	5.22	38100.7	258.546	3	10.88	76.6299	77.2118	67.1984	84.8102	68.728	80.5573				73.0065	760
Q9D1K7	CT027_MOUSE	UPF0687 protein C20orf27 homolog OS=Mus musculus PE=2 SV=3	6.21	19704.3	543.51	2	18.97				63.3329	55.8038	68.1666	87.357	78.1563	80.2267	71.5409	761
Q8K386	RAB15_MOUSE	Ras-related protein Rab-15 OS=Mus musculus GN=Rab15 PE=1 SV=1	5.37	24603.6	3014.18	2	14.15				113.611	99.9747	121.528	28.9306	27.3672	26.9409	71.2074	762
P70122	SBDS_MOUSE	Ribosome maturation protein SBDS OS=Mus musculus GN=Sbds PE=1 SV=4	9.08	29065.7	365.105	6	29.2	56.4805	58.323	54.6879	67.742	78.2951	98.4459	84.5433	67.834	75.9591	70.3178	763
Q9JJV2	PROF2_MOUSE	Profilin-2 OS=Mus musculus GN=Pfn2 PE=1 SV=3	6.78	15374.4	1317.31	3	25.71	58.4209	49.1011	52.6175	93.0727	72.8229	89.5368	80.0703	62.6013	81.7883	70.1271	764
Q80W21	GSTM7_MOUSE	Glutathione S-transferase Mu 7 OS=Mus musculus GN=Gstm7 PE=1 SV=1	6.38	25880.8	8339.65	9	43.12	83.1225	69.189	66.6808	80.3394	60.034	68.9168	74.491	67.4168	67.2331	69.7582	765
Q3TC72	FAHD2_MOUSE	Fumarylacetoacetate hydrolase domain-containing protein 2A OS=Mus musculus GN=Fahd2 PE=1 SV=1	8.18	35089.6	455.878	4	19.49	73.9434	69.5104	77.7648	75.6833	65.0266	85.1291	62.647	58.7394	67.388	69.4154	766
Q61016	GBG7_MOUSE	Guanine nucleotide-binding protein G(I)/G(S)/G(O) subunit gamma-7 OS=Mus musculus GN=Gng7 PE=2 SV=2	8.97	7593.75	11303.2	4	57.35	89.4659	73.6763	78.1183	51.3406	36.9648	44.194	93.2129	78.7403	87.2003	68.7112	767
Q9JM76	ARPC3_MOUSE	Actin-related protein 2/3 complex subunit 3 OS=Mus musculus GN=Arpc3 PE=1 SV=3	8.8	20752.8	567.076	3	16.29	53.3835	64.0836	58.0459	78.2151	79.5494	81.6944	64.7632	73.5672	69.5457	68.5491	768
Q9Z2Y8	PROSC_MOUSE	Proline synthase co-transcribed bacterial homolog protein OS=Mus musculus GN=Prosc PE=1 SV=1	8.46	30219.8	462.205	2	10.95				40.991			83.5573	74.5923	72.8716	67.0101	769
P09528	FRIH_MOUSE	Ferritin heavy chain OS=Mus musculus GN=Fth1 PE=1 SV=2	5.47	21237.7	907.992	4	30.22	77.8489	51.8701	77.9037				78.8438	49.6329	68.6278	65.787	770
Q8VE70	PDC10_MOUSE	Programmed cell death protein 10 OS=Mus musculus GN=Pdcd10 PE=1 SV=1	8.83	24715.7	384.243	3	19.81	61.3313	66.2716	61.4923	85.1313	78.996	92.3267	49.1556	49.8951	50.6513	65.7521	771
Q9JII6	AK1A1_MOUSE	Alcohol dehydrogenase [NADP(+)] OS=Mus musculus GN=Akr1a1 PE=1 SV=3	7.01	36815.1	332.356	3	10.77	63.197	58.4342	58.4877	73.9913	68.0271	73.8403	78.6634	65.605	66.2079	65.6888	772
P26645	MARCS_MOUSE	Myristoylated alanine-rich C-kinase substrate OS=Mus musculus GN=Marcks PE=1 SV=2	4.12	29718.4	399.519	3	21.68	60.1124	60.6964	56.9602	62.7648	52.2746		80.9961	85.4152	77.5564	65.6369	773
Q9R0Y5	KAD1_MOUSE	Adenylate kinase isoenzyme 1 OS=Mus musculus GN=Ak1 PE=1 SV=1	5.51	21653.7	488.5	2	12.89	76.0205	63.3419	60.5455				74.1783	62.9112	61.2369	64.9695	774
Q9DCW4	ETFB_MOUSE	Electron transfer flavoprotein subunit beta OS=Mus musculus GN=Etfb PE=1 SV=3	8.25	27851.4	332.925	3	14.51				53.1932	59.3823	55.4124	90.2068	62.3867	65.743	63.8304	775
Q8R1I1	QCR9_MOUSE	Cytochrome b-c1 complex subunit 9 OS=Mus musculus GN=Uqcr10 PE=1 SV=1	9.64	7445.54	1257.17	2	37.5	43.4829	52.0432	53.4254	59.4302	61.7802	56.7371	66.1941	70.2179	105.952	62.5432	776
Q8R0F8	FAHD1_MOUSE	Acylpyruvase FAHD1, mitochondrial OS=Mus musculus GN=Fahd1 PE=1 SV=2	7.65	25514.5	365.51	2	16.74				60.1712	58.1034	69.6553	72.8436	59.9671	56.6594	62.0377	777
Q9CQV6	MLP3B_MOUSE	Microtubule-associated proteins 1A/1B light chain 3B OS=Mus musculus GN=Map1lc3b PE=1 SV=3	9.12	14616.9	1734.26	3	22.4	56.095	59.9918	58.3236				66.3865	64.3058	64.0502	60.4073	778
P59279	RAB2B_MOUSE	Ras-related protein Rab-2B OS=Mus musculus GN=Rab2b PE=2 SV=1	6.23	24483.6	2980.75	7	42.13	92.2022	79.6471	73.7377	68.3224	59.1732	61.684	37.0471	37.177	38.4444	60.3984	779
P61294	RAB6B_MOUSE	Ras-related protein Rab-6B OS=Mus musculus GN=Rab6b PE=1 SV=1	5.22	23575.8	3648.83	8	39.9	73.4707	58.1623	57.1243	51.9582	38.8217	46.7729	89.9904	69.7053	70.6901	60.2909	780
P62743	AP2S1_MOUSE	AP-2 complex subunit sigma OS=Mus musculus GN=Ap2s1 PE=1 SV=1	5.76	17188.8	613.04	2	13.38	72.5006	68.9541	49.6256				65.8094	54.1504	54.8116	59.7649	781
Q9R0Q7	TEBP_MOUSE	Prostaglandin E synthase 3 OS=Mus musculus GN=Ptges3 PE=1 SV=1	4.14	19006.6	519.44	2	18.13	56.2691	50.3002	64.0424	55.7868	57.3778	67.6977	71.1001	60.2055	64.0621	59.7434	782
Q91ZR1	RAB4B_MOUSE	Ras-related protein Rab-4B OS=Mus musculus GN=Rab4b PE=2 SV=2	5.7	23914	3198.49	5	26.76	55.2243	52.3646	52.7816	64.0986	65.1373	81.964	49.5885	51.0394	57.6369	58.4567	783
P37804	TAGL_MOUSE	Transgelin OS=Mus musculus GN=Tagln PE=1 SV=3	9.22	22632.9	280.568	2	13.93	60.1	49.9169	43.7301	67.5814	55.3119	66.2675	67.3124	63.2211	60.927	58.2128	784
Q9Z0S1	BPNT1_MOUSE	3'(2'),5'-bisphosphate nucleotidase 1 OS=Mus musculus GN=Bpnt1 PE=1 SV=2	5.44	33538.2	274.447	3	12.34	67.9483	51.6847	53.4886				67.0719	52.8511	59.4846	57.4723	785
P70349	HINT1_MOUSE	Histidine triad nucleotide-binding protein 1 OS=Mus musculus GN=Hint1 PE=1 SV=3	6.41	13891	1131.86	2	30.16	62.2393	40.2006	50.9511	64.358	52.1639	70.5931	37.2515	54.2457	79.7141	56.6384	786
O09061	PSB1_MOUSE	Proteasome subunit beta type-1 OS=Mus musculus GN=Psmb1 PE=1 SV=1	7.83	26600.3	354.976	3	21.25	64.2791	57.025	52.9079	64.2098	53.2829	51.8488				56.2114	787
P54071	IDHP_MOUSE	Isocitrate dehydrogenase [NADP], mitochondrial OS=Mus musculus GN=Idh2 PE=1 SV=3	8.85	51362.5	210.335	2	4.2				42.93	82.7835		33.8005	52.1002	50.6275	55.1682	788
O70439	STX7_MOUSE	Syntaxin-7 OS=Mus musculus GN=Stx7 PE=1 SV=3	5.46	29991.8	379.371	3	14.94	47.0277	48.8909	50.7491	60.2453	54.8938	58.4134	54.3622	58.9658	60.2713	54.0722	789
Q9JIW9	RALB_MOUSE	Ras-related protein Ral-B OS=Mus musculus GN=Ralb PE=2 SV=1	6.24	23463.6	1903.27	5	33.5	43.9058	55.2325	54.0567				63.6811	58.7751	55.515	54.0272	790
Q9CR30	JOS2_MOUSE	Josephin-2 OS=Mus musculus GN=Josd2 PE=2 SV=1	6.09	21004.1	511.005	2	12.77	54.4158	43.3528	41.2684	64.4815	47.0607	53.4196	64.9917	54.4483	64.0383	53.2414	791
Q9CZB0	C560_MOUSE	Succinate dehydrogenase cytochrome b560 subunit, mitochondrial OS=Mus musculus GN=Sdhc PE=2 SV=1	10.27	18610	451.904	2	12.43	46.8038	53.2052	46.7725	64.4815	65.8505	51.7667	51.6687	51.4804	46.5506	52.5016	792
O35683	NDUA1_MOUSE	NADH dehydrogenase [ubiquinone] 1 alpha subcomplex subunit 1 OS=Mus musculus GN=Ndufa1 PE=3 SV=1	9.77	8195.57	3114	2	22.86				41.0527	48.9544	46.3509	52.9914	56.725	64.992	51.802	793
P56395	CYB5_MOUSE	Cytochrome b5 OS=Mus musculus GN=Cyb5a PE=1 SV=2	4.76	15241	531.292	3	34.33	50.8089	46.9254	45.4975	52.4892	46.0769	51.2275	56.9234	48.9654	49.9241	49.046	794
O35969	GAMT_MOUSE	Guanidinoacetate N-methyltransferase OS=Mus musculus GN=Gamt PE=2 SV=1	5.34	26621.3	496.034	3	21.61				54.9346	56.5785	61.4496	45.4762	35.3771	40.8882	48.556	795
Q06185	ATP5I_MOUSE	ATP synthase subunit e, mitochondrial OS=Mus musculus GN=Atp5i PE=1 SV=2	9.74	8235.62	1063.09	3	54.93	30.7216	35.1322	39.5641	68.9894	68.605	69.5029	35.6042	34.4593	46.9439	47.5251	796
P35285	RB22A_MOUSE	Ras-related protein Rab-22A OS=Mus musculus GN=Rab22a PE=1 SV=2	8.25	22030.1	667.874	2	16.49	47.1521	40.2624	45.447				48.1576	47.1178	48.1479	45.2541	797
P55258	RAB8A_MOUSE	Ras-related protein Rab-8A OS=Mus musculus GN=Rab8a PE=1 SV=2	9.43	23839.3	5085.93	8	36.23				45.7089	43.9003	42.0136	45.2236	42.2547	48.7797	44.5589	798
P50153	GBG4_MOUSE	Guanine nucleotide-binding protein G(I)/G(S)/G(O) subunit gamma-4 OS=Mus musculus GN=Gng4 PE=1 SV=1	6.94	8575.84	981.107	2	44				39.089	42.7444	42.8811	47.9652	44.9366	45.8115	43.7059	799
Q9R1P0	PSA4_MOUSE	Proteasome subunit alpha type-4 OS=Mus musculus GN=Psma4 PE=1 SV=1	7.71	29756	412.406	2	14.56	48.2715	47.5929	43.7048					41.1462	40.7928	43.3219	800
Q9D6U8	F162A_MOUSE	Protein FAM162A OS=Mus musculus GN=Fam162a PE=2 SV=1	10.29	17895.8	498.514	3	23.87	37.4754	42.1785	42.8338				40.9069	41.5157	34.9397	39.2723	801
Q61011	GBB3_MOUSE	Guanine nucleotide-binding protein G(I)/G(S)/G(T) subunit beta-3 OS=Mus musculus GN=Gnb3 PE=1 SV=2	5.29	38209.7	1268.21	4	15.88	40.1371	42.1537	44.4244				41.3157	38.3928	32.639	39.0815	802
Q9DB16	CB39L_MOUSE	Calcium-binding protein 39-like OS=Mus musculus GN=Cab39l PE=2 SV=3	8.49	39333.7	410.154	4	10.09				26.1582	16.2198	38.0514	40.1734	50.05	60.2833	38.5656	803
Q62442	VAMP1_MOUSE	Vesicle-associated membrane protein 1 OS=Mus musculus GN=Vamp1 PE=1 SV=1	6.62	13004	371.895	2	20.34	45.4357	45.3925	36.7363	31.6047	30.0908	33.4561	30.6621	20.1678	34.4987	33.7892	804
P60764	RAC3_MOUSE	Ras-related C3 botulinum toxin substrate 3 OS=Mus musculus GN=Rac3 PE=1 SV=1	8.16	21778.1	7550.16	6	30.21	27.7863	29.7919	27.6217	32.3828	33.7922	29.2243				29.4448	805
Q8BU31	RAP2C_MOUSE	Ras-related protein Rap-2c OS=Mus musculus GN=Rap2c PE=1 SV=1	4.67	20972.9	1682.82	8	48.09	22.8733	22.2883	24.0112	32.1605	31.4557	29.2243	34.1733	32.1231	33.9503	28.6781	806
Q9CQ92	FIS1_MOUSE	Mitochondrial fission 1 protein OS=Mus musculus GN=Fis1 PE=1 SV=1	8.97	17065.7	424.751	3	23.68	24.2664	26.1205	27.4323	29.3446	34.321	30.291	27.163	31.7774	32.6748	28.628	807
Q9CQ91	NDUA3_MOUSE	NADH dehydrogenase [ubiquinone] 1 alpha subcomplex subunit 3 OS=Mus musculus GN=Ndufa3 PE=1 SV=1	9.18	9330.94	694.307	2	50				24.8984	23.4627	22.2963	36.8427	31.8966	34.3199	28.5997	808
P35276	RAB3D_MOUSE	Ras-related protein Rab-3D OS=Mus musculus GN=Rab3d PE=1 SV=1	4.57	24644.5	6563.38	6	33.33	23.1221	13.5609	21.2212	34.3465	30.4966	45.1435				27.5518	809

## Sheet: Comparison Jahn with our data
																															Normalized abundance													Spectral counts
																					old Acc.										7201		7202		7203		7204		7207		7208		all	7201		7202		7203
accession	Protein	entry	description	IEP	mw	max score	reported peptides	sequence coverage	Exp1_BR1	Exp1_BR2	Exp1_BR3	Exp2_BR1	Exp2_BR2	Exp2_BR3	Exp3_BR1	Exp3_BR2	Exp3_BR3	average ppm		Accession	Alternative Acc.	Peptide count	Unique peptides	Confidence score	Anova (p)	Max fold change	Highest mean condition	Lowest mean condition	Mass	Description	29052020_Myelin_7201_RM2_HDMSe_01	29052020_Myelin_7201_RM2_HDMSe_02	29052020_Myelin_7202_RM2_HDMSe_01	29052020_Myelin_7202_RM2_HDMSe_02	29052020_Myelin_7203_RM1_HDMSe_01	29052020_Myelin_7203_RM1_HDMSe_02	29052020_Myelin_7204_RM1_HDMSe_01	29052020_Myelin_7204_RM1_HDMSe_02	29052020_Myelin_7207_RM1_HDMSe_01	29052020_Myelin_7207_RM1_HDMSe_02	29052020_Myelin_7208_RM2_HDMSe_01	29052020_Myelin_7208_RM2_HDMSe_02	Mean	29052020_Myelin_7201_RM2_HDMSe_01	29052020_Myelin_7201_RM2_HDMSe_02	29052020_Myelin_7202_RM2_HDMSe_01	29052020_Myelin_7202_RM2_HDMSe_02	29052020_Myelin_7203_RM1_HDMSe_01	29052020_Myelin_7203_RM1_HDMSe_02
A2AG50	Map7d2	in our list 2 peptides																		A2AG50		19	17	150.62	0.209249	1.27099	7208	7202	86449	MAP7 domain-containing protein 2 OS=Mus musculus OX=10090 GN=Map7d2 PE=1 SV=1	10891.7	12346.2	8943.2	10327.7	9675.41	10741.5	9606.95	11123.9	10184.9	11863.8	11912.5	12580.7	10849.9	13	11	12	8	10	12
A2AGT5	Ckap5	CKAP5_MOUSE	Cytoskeleton-associated protein 5 OS=Mus musculus GN=Ckap5 PE=2 SV=1	7.89	227289	161.556	2	1.23				438.859	570.95	571.005	4059.19	3786.01	4415.45	2241.13		A2AGT5		24	22	140.316	0.111895	1.21047	7208	7204	227289	Cytoskeleton-associated protein 5 OS=Mus musculus OX=10090 GN=Ckap5 PE=1 SV=1	6860.9	7067.71	6725.43	6324.23	5698.95	6456.21	5544.19	6158.3	6506.36	7587.73	7153.99	7011.57	6591.3	10	13	12	12	20	15
A2AJI0	Map7d1	in our list 2 peptides																		A2AJI0		2	2	11.5912	0.019014	1.65245	7207	7202	93617.9	MAP7 domain-containing protein 1 OS=Mus musculus OX=10090 GN=Map7d1 PE=1 SV=1	24988.9	30037.5	20693.7	23656.6	31274.9	33315.8	21625.6	26273.6	33239.5	40047.1	25185.7	25477.1	27984.7	0	0	0	0	0	2
A2APV2	Fmnl2	FMNL2_MOUSE	Formin-like protein 2 OS=Mus musculus GN=Fmnl2 PE=2 SV=2	7.22	123501	186.573	6	5.99	2400.94	2291.46	2369.42	2170.28	1847.27	2163.96	549.658	440.14	447.982	1628.73		A2APV2		14	14	99.4328	0.071858	1.25483	7201	7204	123501	Formin-like protein 2 OS=Mus musculus OX=10090 GN=Fmnl2 PE=1 SV=2	7237.64	7819.84	5965.31	6767.72	6444.95	7187.91	5743.62	6255.96	6434.97	6871.38	7264.19	7231.63	6768.76	8	11	8	0	10	13
A2AQ07	Tubb1	TBB1_MOUSE	Tubulin beta-1 chain OS=Mus musculus GN=Tubb1 PE=1 SV=1	4.78	51125.4	2058.83	6	11.09				535.822	505.985	703.962	55.2159	45.2226	52.9639	326.723		A2AQ07	Jahn only UDMSE 2106
B2RSH2	Gnai1	GNAI1_MOUSE	Guanine nucleotide-binding protein G(i) subunit alpha-1 OS=Mus musculus GN=Gnai1 PE=2 SV=1	5.59	40931.4	11554.3	17	59.04	1597.44	1529.51	1566.47	1995.39	1761.21	1827.17	1658.85	1603.62	1725.97	1675.82		B2RSH2		18	8	202.314	0.555977	1.18506	7201	7207	40931.4	Guanine nucleotide-binding protein G(i) subunit alpha-1 OS=Mus musculus OX=10090 GN=Gnai1 PE=1 SV=1	7471.85	7016.32	7162.73	7112.28	7439.59	6874.71	6971.27	6785.16	7237.5	4988.15	6488.81	6442.59	6832.58	10	9	10	7	10	10
C0HKE1	H2ac4	in our list 2 peptides																		C0HKE1		2	2	24.7089	7.72112e-06	29.3653	7204	7208	14135.5	Histone H2A type 1-B OS=Mus musculus OX=10090 GN=H2ac4 PE=1 SV=1	825.04	871.449	5569.8	4437.7	564.637	349.538	6799.65	5496.47	4166.17	3274.62	229.414	189.315	2731.15	3	0	3	3	2	0
D3Z070		in our list 2 peptides																		D3Z070		2	1	12.024	0.0549182	1.58636	7201	7202	22373.4	Putative uncharacterized protein C19orf81 homolog OS=Mus musculus OX=10090 PE=2 SV=2	1863.96	1438.74	1194.73	887.201	1057.37	1109.72	1407.85	1425.73	1308.44	1275.83	1158.16	1281.84	1284.13	1	0	0	1	0	1
D3Z7P3	Gls	GLSK_MOUSE	Glutaminase kidney isoform, mitochondrial OS=Mus musculus GN=Gls PE=1 SV=1	7.89	74819.3	1069.33	18	41.84	561.945	615.704	536.451	740.394	782.299	689.731	629.692	668.589	694.551	650.595		D3Z7P3	Jahn only UDMSE 2059
E9PUL5	Prrt2	PRRT2_MOUSE	Proline-rich transmembrane protein 2 OS=Mus musculus GN=Prrt2 PE=1 SV=1	4.39	36094.9	782.386	5	30.35	134.392	194.785	142.06	188.381	199.826	167.304	165.395	235.875	199.78	179.241		E9PUL5		5	5	40.9058	0.235671	1.37285	7202	7201	36094.9	Proline-rich transmembrane protein 2 OS=Mus musculus OX=10090 GN=Prrt2 PE=1 SV=1	1481.67	1693.28	2285.65	2073.09	1880.93	1757.31	1732.94	2425.31	1962.85	1781.13	1985.89	1918.51	1914.88	5	6	3	5	5	3
E9Q557	Dsp	DESP_MOUSE	Desmoplakin OS=Mus musculus GN=Dsp PE=1 SV=1	6.38	335365	523.17	33	13.98	3753.65	1946.25	4678.32	3514.89	6380.86	1191.08				3476.24		E9Q557	Jahn only UDMSE 2026
E9Q912	Rap1gds1	in our list 2 peptides																		E9Q912		4	4	24.2479	0.0802857	1.86814	7204	7202	66818	Rap1 GTPase-GDP dissociation stimulator 1 OS=Mus musculus OX=10090 GN=Rap1gds1 PE=2 SV=1	984.968	633.673	572.795	620.372	985.35	968.736	922.425	1306.58	569.119	692.126	921.516	762.288	828.329	0	0	0	0	4	3
F7BWT7	Tspan15	TSN15_MOUSE	Tetraspanin-15 OS=Mus musculus GN=Tspan15 PE=2 SV=2	5.56	33869.3	477.078	3	15.99				72.3116	66.5637	103.229	93.4053	82.9121	97.476	85.7934		F7BWT7	Jahn only UDMSE 2217
G5E829	Atp2b1	AT2B1_MOUSE	Plasma membrane calcium-transporting ATPase 1 OS=Mus musculus GN=Atp2b1 PE=1 SV=1	5.54	135717	1044.76	23	23.93	3766.35	3362.66	3751.81	1580.96	1415.64	1336.79	2831.28	2920.21	2772.33	2587.65		G5E829		20	7	164.436	0.0644823	1.3243	7204	7207	135717	Plasma membrane calcium-transporting ATPase 1 OS=Mus musculus OX=10090 GN=Atp2b1 PE=1 SV=1	1474	1301.19	1725.94	1423.59	1774.7	1539.52	1724.13	1620.73	1236.29	1289.48	1406.18	1373.99	1490.81	4	4	5	4	5	5
G5E8K5	Ank3	ANK3_MOUSE	Ankyrin-3 OS=Mus musculus GN=Ank3 PE=1 SV=1	6.22	215545	402.839	23	16.83	38296.6	37117.1	36569.8	5687.92	11717.4	5513.97	16756.2	11909	5757.34	18396.6		G5E8K5		5	4	34.2107	0.0229991	1.29299	7208	7202	215545	Ankyrin-3 OS=Mus musculus OX=10090 GN=Ank3 PE=1 SV=1	86758.9	91423.9	69139.2	74030.4	90030.3	94373.8	72795.5	81454.3	84107.9	93742.2	87898.2	97218	85247.7	5	0	0	0	0	0
O08528	Hk2	HXK2_MOUSE	Hexokinase-2 OS=Mus musculus GN=Hk2 PE=2 SV=1	5.7	104018	374.962	5	5.67	583.412	584.392	536.35	685.028	715.489	841.843				645.449		O08528	Jahn only UDMSE 2060
O08529	Capn2	in our list 2 peptides																		O08529		4	4	24.7922	0.0614247	1.47168	7204	7208	80727.7	Calpain-2 catalytic subunit OS=Mus musculus OX=10090 GN=Capn2 PE=1 SV=4	591.368	632.867	610.021	666.234	768.493	905.355	779.774	962.962	602.078	726.323	529.791	654.388	702.471	4	0	0	0	4	4
O08539	Bin1	BIN1_MOUSE	Myc box-dependent-interacting protein 1 OS=Mus musculus GN=Bin1 PE=1 SV=1	4.77	64698.4	4197.52	16	41.84	2603.58	2298.81	2605.32	2932.96	2422.57	2847.23	2872.93	2677.44	2927.09	2649.55		O08539		19	17	212.586	0.827656	1.17737	7203	7207	64698.4	Myc box-dependent-interacting protein 1 OS=Mus musculus OX=10090 GN=Bin1 PE=1 SV=1	19404.6	16410	18933.7	15546.4	19461.2	17472	17257.3	15492.2	18801.3	12567.8	18723.3	16889.9	17246.6	21	19	22	23	21	18
O08553	Dpysl2	DPYL2_MOUSE	Dihydropyrimidinase-related protein 2 OS=Mus musculus GN=Dpysl2 PE=1 SV=2	5.92	62676.9	33858.5	31	81.64	14497.7	11331	13428.7	14054.2	10488.4	13176	14128	11134.2	13207.4	12618.6		O08553		33	25	364.583	0.0010513	1.60095	7203	7202	62676.9	Dihydropyrimidinase-related protein 2 OS=Mus musculus OX=10090 GN=Dpysl2 PE=1 SV=2	25729.9	28300.9	25602.6	23989.3	41282.5	38111.9	33543	33944.3	28339.6	24913.9	28922.8	28888.7	30130.8	28	32	29	28	32	29
O08585	Clta	in our list 2 peptides																		O08585		4	4	24.1498	0.149136	1.36506	7204	7202	25661.1	Clathrin light chain A OS=Mus musculus OX=10090 GN=Clta PE=1 SV=2	713.791	787.699	619.487	716.586	676.599	848.473	849.732	974.09	754.237	718.587	671.191	727.375	754.821	2	0	0	2	2	2
O08599	Stxbp1	STXB1_MOUSE	Syntaxin-binding protein 1 OS=Mus musculus GN=Stxbp1 PE=1 SV=2	6.51	67968	14558.8	38	72.56	5712.74	6026.62	5844.48	5705.55	5734.11	5439.83	5653.06	6686.35	6203.65	5820.21		O08599		42	41	473.647	0.368512	1.09311	7204	7207	67968	Syntaxin-binding protein 1 OS=Mus musculus OX=10090 GN=Stxbp1 PE=1 SV=2	61589.9	56044.5	62247.2	57825.3	59125.8	58749.1	61672.9	64110.3	56520	58548.9	61238.4	60179.6	59821	40	42	43	44	50	43
O08688	Capn5	CAN5_MOUSE	Calpain-5 OS=Mus musculus GN=Capn5 PE=2 SV=1	7.01	73924.2	458.624	13	27.03	351.881	352.732	311.16	378.021	365.172	440.592	583.326	469.82	469.785	404.729		O08688	Jahn only UDMSE 2090
O08709	Prdx6	PRDX6_MOUSE	Peroxiredoxin-6 OS=Mus musculus GN=Prdx6 PE=1 SV=3	5.61	24984.7	952.043	6	39.29	78.6822	81.044	78.6864	103.731	97.2939	101.423	97.3373	89.9089	101.124	90.9217		O08709		11	11	84.0179	0.000234657	2.00316	7203	7202	24984.7	Peroxiredoxin-6 OS=Mus musculus OX=10090 GN=Prdx6 PE=1 SV=3	2296.94	2073.11	1749.68	1742.78	3532.41	3463.54	2796.29	2627.21	2085.18	1759.67	2159.93	2106.02	2366.06	7	8	8	6	10	12
O08749	Dld	DLDH_MOUSE	Dihydrolipoyl dehydrogenase, mitochondrial OS=Mus musculus GN=Dld PE=1 SV=2	7.81	54785.7	1835.07	15	42.83	1134.21	1178.8	1095.98	1313.48	1354.68	1586.55	1112.35	1344.29	1341.4	1263.92		O08749		12	12	101.966	0.00382056	1.38219	7207	7202	54785.7	Dihydrolipoyl dehydrogenase_ mitochondrial OS=Mus musculus OX=10090 GN=Dld PE=1 SV=2	8878.54	10222.7	9188.46	9846.13	11761.2	11924.7	11709.6	10963.2	12932.2	13377.1	10565.8	10265	10969.6	8	12	11	8	10	9
O08756	Hsd17b10	HCD2_MOUSE	3-hydroxyacyl-CoA dehydrogenase type-2 OS=Mus musculus GN=Hsd17b10 PE=1 SV=4	8.78	27532.7	539.289	3	21.84	67.4881	79.338	75.5556	87.2927	104.893	104.764	67.132	71.0046	66.1125	79.7651		O08756	Jahn only UDMSE 2222
O08788	Dctn1	DCTN1_MOUSE	Dynactin subunit 1 OS=Mus musculus GN=Dctn1 PE=1 SV=3	5.55	142360	322.559	10	9.99	535.477	475.262	506.709	685.003	619.056	673.39	569.306	568.013	531.642	566.964		O08788		21	20	164.864	0.0258477	1.2865	7204	7207	142360	Dynactin subunit 1 OS=Mus musculus OX=10090 GN=Dctn1 PE=1 SV=3	2001.8	2300.91	2331.67	2279.71	2247.77	2337.74	2601.23	2562.26	2088.05	1925.55	2330.51	2269.81	2273.08	20	21	20	18	19	20
O08914	Faah	in our list 2 peptides																		O08914		2	2	12.5216	0.099067	1.51957	7203	7204	64248	Fatty-acid amide hydrolase 1 OS=Mus musculus OX=10090 GN=Faah PE=1 SV=1	394.453	319.58	320.699	271.757	398.699	405.28	281.907	247.175	301.463	271.821	345.7	257.752	318.024	0	0	0	0	2	0
O08917	Flot1	FLOT1_MOUSE	Flotillin-1 OS=Mus musculus GN=Flot1 PE=1 SV=1	6.78	47798.7	444.728	4	10.28	88.135	81.5631	73.4979				83.1846	93.306	77.2107	81.5412		O08917		9	8	63.9939	0.015581	1.34836	7202	7201	47798.7	Flotillin-1 OS=Mus musculus OX=10090 GN=Flot1 PE=1 SV=1	1068.26	1027.56	1499.44	1326.46	1198.64	1087.83	1259.19	1214.8	1236.11	1183.84	1214.69	1155.5	1206.03	5	5	7	6	7	6
O08989	Mras	in our list 2 peptides																		O08989		2	2	12.9178	0.0504669	1.26726	7201	7207	23958.6	Ras-related protein M-Ras OS=Mus musculus OX=10090 GN=Mras PE=1 SV=1	944.066	917.532	834.988	755.119	912.807	894.976	921.768	852.972	786.961	682.029	870.766	802.141	848.011	0	0	2	0	2	0
O09044	Snap23	in our list 2 peptides																		O09044		3	2	21.9099	0.660419	1.21521	7203	7204	23546.1	Synaptosomal-associated protein 23 OS=Mus musculus OX=10090 GN=Snap23 PE=1 SV=1	287.097	251.304	284.571	256.603	308.893	297.522	260.206	238.817	322.089	226.757	310.315	276.552	276.727	2	1	1	1	2	1
O09061	Psmb1	PSB1_MOUSE	Proteasome subunit beta type-1 OS=Mus musculus GN=Psmb1 PE=1 SV=1	7.83	26600.3	354.976	3	21.25	64.2791	57.025	52.9079	64.2098	53.2829	51.8488				56.2114		O09061	Jahn only UDMSE 2243
O09111	Ndufb11	NDUBB_MOUSE	NADH dehydrogenase [ubiquinone] 1 beta subcomplex subunit 11, mitochondrial OS=Mus musculus GN=Ndufb11 PE=1 SV=2	4.92	17500.8	1666.43	6	42.38	90.946	99.7474	102.054	90.195	86.6816	103.205	109.494	104.63	116.525	98.9312		O09111		8	8	54.5161	0.0231262	1.37195	7207	7208	17500.8	NADH dehydrogenase [ubiquinone] 1 beta subcomplex subunit 11_ mitochondrial OS=Mus musculus OX=10090 GN=Ndufb11 PE=1 SV=2	828.273	986.664	1022.57	931.707	1057.95	984.554	849.533	911.642	1140.75	1139.27	845.441	816.439	959.566	6	6	6	6	6	5
O09117	Sypl1	SYPL1_MOUSE	Synaptophysin-like protein 1 OS=Mus musculus GN=Sypl1 PE=1 SV=2	8.94	29241.6	1373.78	3	15.71	230.499	212.363	230.82	405.513	370.091	512.92	431.11	357.824	420.684	347.446		O09117		4	4	35.3232	0.051136	1.4214	7203	7202	29241.6	Synaptophysin-like protein 1 OS=Mus musculus OX=10090 GN=Sypl1 PE=1 SV=2	5795.37	5171.54	4410.67	4007.6	6101.21	5864.52	5142.06	5272.53	4682.26	5814.36	4829.84	5166.21	5188.18	4	3	2	4	4	3
O35098	Dpysl4	DPYL4_MOUSE	Dihydropyrimidinase-related protein 4 OS=Mus musculus GN=Dpysl4 PE=1 SV=1	6.52	62531.9	2063.21	21	65.03	603.077	625.804	613.231	721.437	691.658	724.406	666.535	725.207	707.509	667.623		O35098	Jahn only UDMSE 2058
O35129	Phb2	PHB2_MOUSE	Prohibitin-2 OS=Mus musculus GN=Phb2 PE=1 SV=1	10.19	33296.4	4786.42	13	51.84	422.976	471.343	447.552	569.601	588.424	568.989	559.085	594.474	587.419	527.767		O35129		8	8	61.8292	0.132927	1.17762	7207	7208	33296.4	Prohibitin-2 OS=Mus musculus OX=10090 GN=Phb2 PE=1 SV=1	2640.21	2958.32	3181.08	2973.21	2613.06	2760.96	2919.68	3021.11	2910.17	3365.64	2635.86	2693.39	2889.39	7	7	4	7	8	5
O35136	Ncam2	NCAM2_MOUSE	Neural cell adhesion molecule 2 OS=Mus musculus GN=Ncam2 PE=2 SV=1	5.68	94002.3	421.087	8	14.1	415.451	410.461	423.477	477.257	427.653	451.834	505.36	426.897	391.025	429.022		O35136	Jahn only UDMSE 2085
O35143	Atp5if1	in our list 2 peptides																		O35143		3	3	25.0271	0.445002	1.30611	7202	7203	12158.7	ATPase inhibitor_ mitochondrial OS=Mus musculus OX=10090 GN=Atp5if1 PE=1 SV=2	664.923	741.723	662.106	950.285	535.785	698.712	761.285	692.906	714.73	768.737	606.12	634.904	702.685	0	0	2	4	4	0
O35215	Ddt	in our list 2 peptides																		O35215		5	5	35.1642	0.000519689	1.89525	7203	7207	13191.3	D-dopachrome decarboxylase OS=Mus musculus OX=10090 GN=Ddt PE=1 SV=3	1291.24	1265.4	1318.16	1236.72	2109.56	2115.87	1800.99	1665.22	1227.25	1002.24	1587.5	1587.15	1517.27	4	2	3	4	4	2
O35393	Efnb3	EFNB3_MOUSE	Ephrin-B3 OS=Mus musculus GN=Efnb3 PE=1 SV=1	8.25	36226.9	963.309	9	42.06	168.845	162.323	166.702	197.495	220.116	237.569	289.908	257.45	255.986	213.27		O35393	Jahn only UDMSE 2143
O35409	Folh1	FOLH1_MOUSE	Glutamate carboxypeptidase 2 OS=Mus musculus GN=Folh1 PE=2 SV=2	8.19	84745.3	305.28	5	9.71	724.409	629.092	739.283	887.29	738.694	867.374	784.085	665.049	772.262	746.176		O35409		2	2	11.8654	0.056491	1.88346	7204	7208	84745.3	Glutamate carboxypeptidase 2 OS=Mus musculus OX=10090 GN=Folh1 PE=1 SV=2	609.038	444.985	890.6	638.762	612.6	495.531	814.105	715.516	606.381	791.249	435.53	376.605	619.242	0	0	0	0	2	2
O35526	Stx1a	STX1A_MOUSE	Syntaxin-1A OS=Mus musculus GN=Stx1a PE=1 SV=3	4.96	33225.6	1791.18	9	30.56	669.719	604.282	637.204	281.478	272.846	271.471	301.535	248.403	241.562	386.428		O35526	Jahn only UDMSE 2094
O35598	Adam10	ADA10_MOUSE	Disintegrin and metalloproteinase domain-containing protein 10 OS=Mus musculus GN=Adam10 PE=1 SV=2	7.8	86021.2	208.018	3	5.21	350.488	310.207	378.422	558.881	592.445	806.651	593.403	630.733	769.616	549.559		O35598		2	2	12.1191	0.729674	1.34944	7207	7208	86021.2	Disintegrin and metalloproteinase domain-containing protein 10 OS=Mus musculus OX=10090 GN=Adam10 PE=1 SV=2	1071.96	1138.11	1251.21	1065.81	1081.56	1105.57	831.175	1435.28	1109.82	1417.23	903.738	968.926	1115.03	0	0	0	0	0	2
O35643	Ap1b1	AP1B1_MOUSE	AP-1 complex subunit beta-1 OS=Mus musculus GN=Ap1b1 PE=1 SV=2	4.85	104790	359.866	8	9.54	137.787	135.04	125.181	155.924	115.088	127.635	188.47	153.321	172.195	142.69		O35643		19	7	129.93	0.66081	1.30749	7208	7202	104790	AP-1 complex subunit beta-1 OS=Mus musculus OX=10090 GN=Ap1b1 PE=1 SV=2	1331.96	2026.8	1349.99	1284.96	1668.01	1422.92	1652.76	1495.06	1878.6	1537.94	1483.32	1961.86	1591.18	4	5	4	6	3	6
O35658	C1qbp	C1QBP_MOUSE	Complement component 1 Q subcomponent-binding protein, mitochondrial OS=Mus musculus GN=C1qbp PE=1 SV=1	4.63	31355.1	264.574	2	9.71				103.595	122.909	111.528	101.365	91.5419	106.893	106.355		O35658	Jahn only UDMSE 2194
O35678	Mgll	MGLL_MOUSE	Monoglyceride lipase OS=Mus musculus GN=Mgll PE=1 SV=1	6.72	33729.7	558.503	7	36.3	2780.33	1595.19	1762.35	158.974	132.488	136.743	754.228	718.198	342.388	911.639		O35678	Jahn only UDMSE 2048
O35682	Myadm	MYADM_MOUSE	Myeloid-associated differentiation marker OS=Mus musculus GN=Myadm PE=2 SV=2	8.23	36026	1738.52	4	15.63	406.371	406.876	402.193	308.044	263.882	304.329	318.862	292.946	283.607	327.089		O35682		3	3	23.1687	0.00189417	1.77759	7203	7208	36026	Myeloid-associated differentiation marker OS=Mus musculus OX=10090 GN=Myadm PE=1 SV=2	1544.55	1406.17	1743.06	1470.36	2206.96	2272.51	2122.2	1860	1614.51	1566.24	1211.78	1308.18	1693.88	2	1	2	2	3	1
O35683	Ndufa1	NDUA1_MOUSE	NADH dehydrogenase [ubiquinone] 1 alpha subcomplex subunit 1 OS=Mus musculus GN=Ndufa1 PE=3 SV=1	9.77	8195.57	3114	2	22.86				41.0527	48.9544	46.3509	52.9914	56.725	64.992	51.802		O35683	Jahn only UDMSE 2248
O35969	Gamt	GAMT_MOUSE	Guanidinoacetate N-methyltransferase OS=Mus musculus GN=Gamt PE=2 SV=1	5.34	26621.3	496.034	3	21.61				54.9346	56.5785	61.4496	45.4762	35.3771	40.8882	48.556		O35969	Jahn only UDMSE 2249
O54901	Cd200	OX2G_MOUSE	OX-2 membrane glycoprotein OS=Mus musculus GN=Cd200 PE=1 SV=1	8.94	31655.3	247.287	2	10.07	89.839	93.653	88.3944				116.925	120.888	115.929	102.369		O54901	Jahn only UDMSE 2200
O54984	Get3	in our list 2 peptides																		O54984		3	3	17.3999	0.000150213	1.75854	7207	7202	39279.1	ATPase GET3 OS=Mus musculus OX=10090 GN=Get3 PE=1 SV=2	38051	39203.6	32702.2	32709.6	56366.8	54232.5	36823.9	42234	58244.1	56785.3	42757.6	39326	44119.7	0	2	0	1	0	2
O54988	Slk	SLK_MOUSE	STE20-like serine/threonine-protein kinase OS=Mus musculus GN=Slk PE=1 SV=2	4.9	142141	183.27	6	5.52	315.848	383.302	372.829	401.339	475.636	598.729	359.661	409.924	418.287	412.322		O54988	Jahn only UDMSE 2087
O54990	Prom1	PROM1_MOUSE	Prominin-1 OS=Mus musculus GN=Prom1 PE=1 SV=1	6.23	98311.1	241.902	2	2.54	286.37	251.352	277.252	398.758	352.174	393.854	453.102	343.365	409.919	345.276		O54990	Jahn only UDMSE 2103
O54991	Cntnap1	CNTP1_MOUSE	Contactin-associated protein 1 OS=Mus musculus GN=Cntnap1 PE=2 SV=2	6.62	158308	2391.33	42	42.02	4477.09	4268.12	4473.26	3838.37	3453.02	3578.92	3906.12	3964.43	3950.17	3935.12		O54991		24	24	180.5	0.0361331	1.76772	7208	7203	158308	Contactin-associated protein 1 OS=Mus musculus OX=10090 GN=Cntnap1 PE=1 SV=2	6967.15	6245.23	5816.5	7032.16	3595.72	4605.91	4111.64	4928.87	5699.12	8106.5	6938.36	7559.78	5967.25	19	17	23	23	23	20
O55022	Pgrmc1	PGRC1_MOUSE	Membrane-associated progesterone receptor component 1 OS=Mus musculus GN=Pgrmc1 PE=1 SV=4	4.34	21808.3	390.928	2	11.79				66.4699	63.4895	61.473	83.0764	92.7219	74.0517	73.0985		O55022	Jahn only UDMSE 2229
O55103	Prx	in our list 2 peptides																		O55103		104	102	1334.92	9.88975e-09	50.5418	7204	7203	147916	Periaxin OS=Mus musculus OX=10090 GN=Prx PE=1 SV=1	61116.9	61888.4	114338	110033	2815.9	2656.42	141145	135436	100731	115541	3388.19	2687.88	70981.5	105	96	139	134	0	0
O55125	Nipsnap1	NIPS1_MOUSE	Protein NipSnap homolog 1 OS=Mus musculus GN=Nipsnap1 PE=1 SV=1	9.71	33591.4	1779.9	8	50	353.212	407.828	366.202	396.93	420.939	407.476	414.576	471.095	449.043	404.74		O55125		3	3	19.4009	0.737754	1.37269	7201	7204	33591.4	Protein NipSnap homolog 1 OS=Mus musculus OX=10090 GN=Nipsnap1 PE=1 SV=1	906.978	606.028	772.496	525.763	823.239	681.415	668.312	433.906	793.325	569.151	687.265	502.535	664.201	3	2	3	3	3	3
O55126	Nipsnap2	NIPS2_MOUSE	Protein NipSnap homolog 2 OS=Mus musculus GN=Gbas PE=2 SV=1	9.52	33103.9	313.146	6	25.98	610.341	369.445	274.462	76.6219	76.9793	74.9656	107.017	134.416	139.735	208.806		O55126		6	6	49.2573	0.0326457	1.27115	7201	7208	33103.9	Protein NipSnap homolog 2 OS=Mus musculus OX=10090 GN=Nipsnap2 PE=1 SV=1	3467.2	3568.14	3385.16	3498.4	2899.21	3129.9	2795.51	3136.01	3192.9	3554.25	2628.14	2906.47	3180.11	0	5	0	0	7	7
O55131	Septin7	SEPT7_MOUSE	Septin-7 OS=Mus musculus GN=Sept7 PE=1 SV=1	8.77	50892.1	12083.5	19	57.34	3741.94	3607.59	3602.32	3507.39	2880.72	3291.31	3811.59	3527.82	3616.58	3454.35		O55131		33	32	390.031	0.229538	1.55888	7201	7203	50892.1	Septin-7 OS=Mus musculus OX=10090 GN=Septin7 PE=1 SV=1	55281.4	66150.8	30078.6	48582.1	33412.9	44484.3	52487.1	39435.7	50521.5	41830.6	53555.6	63482.2	48275.2	38	38	38	41	39	37
O55143	Atp2a2	AT2A2_MOUSE	Sarcoplasmic/endoplasmic reticulum calcium ATPase 2 OS=Mus musculus GN=Atp2a2 PE=1 SV=2	5.05	116512	402.38	15	21.26	680.465	671.258	608.144	11130.7	9202.76	8707.91	9266.86	8178.98	7397.04	6092.62		O55143		20	20	125.296	0.88893	1.10682	7207	7203	116512	Sarcoplasmic/endoplasmic reticulum calcium ATPase 2 OS=Mus musculus OX=10090 GN=Atp2a2 PE=1 SV=2	2289.23	2401.09	2420.17	2009.71	1966.79	2446.9	2372.38	2121.06	2657.8	2227.35	2462.39	2262.93	2303.15	9	8	13	9	12	13
O55186	Cd59a	CD59A_MOUSE	CD59A glycoprotein OS=Mus musculus GN=Cd59a PE=2 SV=1	7.34	14332.4	1590.02	2	21.14	164.616	167.799	180.159	196.285	171.002	200.772	202.37	182.583	208.339	183.319		O55186		3	3	32.7608	0.0100189	1.57544	7204	7208	14332.4	CD59A glycoprotein OS=Mus musculus OX=10090 GN=Cd59a PE=2 SV=1	3544.6	4154.65	4246.29	3756.33	3429.39	3594.08	4876.86	5045.54	4156.56	3774.58	2986.54	3311.62	3906.42	3	3	4	4	3	3
O70172	Pip4k2a	PI42A_MOUSE	Phosphatidylinositol 5-phosphate 4-kinase type-2 alpha OS=Mus musculus GN=Pip4k2a PE=1 SV=1	6.53	46379.7	1142.83	14	37.04	374.779	338.046	382.121	527.708	462.466	568.391	464.141	678.506	611.094	485.982		O70172		5	2	50.3532	0.280888	1.30426	7203	7202	46379.7	Phosphatidylinositol 5-phosphate 4-kinase type-2 alpha OS=Mus musculus OX=10090 GN=Pip4k2a PE=1 SV=1	2238.35	1901.44	1853.46	1622.43	2429.44	2104.01	1887.37	1741.12	2109.18	1595.85	2311.6	2012.86	1983.93	1	2	1	2	2	1
O70252	Hmox2	HMOX2_MOUSE	Heme oxygenase 2 OS=Mus musculus GN=Hmox2 PE=2 SV=1	5.51	35909.7	348.778	5	20.95	116.543	99.8586	109.085	158.764	147.011	145.758	146.18	143.344	146.268	132.924		O70252		2	2	13.3445	0.528361	1.22722	7203	7202	35909.7	Heme oxygenase 2 OS=Mus musculus OX=10090 GN=Hmox2 PE=1 SV=1	1862.49	1376.27	1446.1	1250.87	1800.35	1509.42	1264.1	1450.69	1499.91	1227.44	1626.44	1414.98	1477.42	2	2	2	0	2	2
O70318	Epb41l2	E41L2_MOUSE	Band 4.1-like protein 2 OS=Mus musculus GN=Epb41l2 PE=1 SV=2	5.15	110453	945.263	29	31.78	1451.83	1466.43	1399.51	2212.61	2129.51	1714.06	1799.71	1761.29	1782.21	1723.34		O70318		34	27	339.709	0.0017783	1.27633	7207	7202	110453	Band 4.1-like protein 2 OS=Mus musculus OX=10090 GN=Epb41l2 PE=1 SV=2	12268.2	12377.4	10312.7	9984.7	11565.3	11291.2	13072.1	11927.2	13019.8	12886.5	10430.9	10996.8	11677.7	21	27	24	27	25	28
O70325	Gpx4	GPX41_MOUSE	Phospholipid hydroperoxide glutathione peroxidase, mitochondrial OS=Mus musculus GN=Gpx4 PE=1 SV=4	8.44	22649	2401.2	10	50.76	314.393	281.046	294.61	375.391	390.233	517.07	466.233	458.591	498.407	394.26		O70325		7	7	45.2956	0.0150001	1.79657	7201	7204	22649	Phospholipid hydroperoxide glutathione peroxidase OS=Mus musculus OX=10090 GN=Gpx4 PE=1 SV=4	2125.86	1632.14	1640.79	1478.86	1784.83	1542.09	1033.56	1058.2	1452.95	1238.54	1683.84	1561.32	1519.42	4	4	5	5	5	3
O70439	Stx7	STX7_MOUSE	Syntaxin-7 OS=Mus musculus GN=Stx7 PE=1 SV=3	5.46	29991.8	379.371	3	14.94	47.0277	48.8909	50.7491	60.2453	54.8938	58.4134	54.3622	58.9658	60.2713	54.0722		O70439	Jahn only UDMSE 2245
O70443	Gnaz	GNAZ_MOUSE	Guanine nucleotide-binding protein G(z) subunit alpha OS=Mus musculus GN=Gnaz PE=2 SV=4	7.49	41363	659.002	7	24.51	104.491	105.953	81.8172	1164.09	1507.99	900.514	138.557	122.497	105.976	473.973		O70443		7	6	53.8849	0.178639	1.36087	7202	7207	41363	Guanine nucleotide-binding protein G(z) subunit alpha OS=Mus musculus OX=10090 GN=Gnaz PE=1 SV=4	858.886	720.215	910.949	847.05	872.917	792.117	972.21	743.967	637.588	654.235	795.866	694.751	791.729	5	4	4	4	5	6
O70503	Hsd17b12	DHB12_MOUSE	Very-long-chain 3-oxoacyl-CoA reductase OS=Mus musculus GN=Hsd17b12 PE=2 SV=1	9.84	34970	643.072	6	26.28	179.168	155.128	156.148	195.136	173.917	185.791	226.719	204.3	228.831	186.298		O70503		4	4	25.7325	0.0132319	1.58385	7208	7202	34970	Very-long-chain 3-oxoacyl-CoA reductase OS=Mus musculus OX=10090 GN=Hsd17b12 PE=1 SV=1	1875.81	2376.95	1842.55	1828.72	3040.7	2720.77	1653.2	2104.29	1976.34	1704.74	2960.35	2854.4	2244.9	0	4	1	0	3	3
O88342	Wdr1	WDR1_MOUSE	WD repeat-containing protein 1 OS=Mus musculus GN=Wdr1 PE=1 SV=3	6.11	67091.1	2621.25	20	57.1	1154.83	639.501	914.532	895.886	474.357	689.074	1155.29	683.143	839.71	806.147		O88342		3	3	17.2324	0.00434413	3.12772	7203	7207	67091.1	WD repeat-containing protein 1 OS=Mus musculus OX=10090 GN=Wdr1 PE=1 SV=3	223.985	269.091	390.497	310.346	810.306	655.026	472.686	405.158	265.892	202.606	353.93	504.342	405.322	0	0	0	0	3	0
O88343	Slc4a4	S4A4_MOUSE	Electrogenic sodium bicarbonate cotransporter 1 OS=Mus musculus GN=Slc4a4 PE=1 SV=2	6.38	122396	251.055	6	8.99	512.541	631.268	530.96	619.719	655.197	735.988	722.749	684.025	636.247	627.098		O88343	Jahn only UDMSE 2061
O88448	Klc2	in our list 2 peptides																		O88448		2	2	17.8555	0.0976734	1.86991	7201	7202	67061.6	Kinesin light chain 2 OS=Mus musculus OX=10090 GN=Klc2 PE=1 SV=1	468.063	275.687	220.084	177.663	302.939	263.625	219.629	201.846	236.861	230.362	248.899	271.781	259.787	0	0	0	0	2	0
O88485	Dync1i1	in our list 2 peptides																		O88485		4	4	24.3786	0.949359	1.06933	7207	7203	71181.2	Cytoplasmic dynein 1 intermediate chain 1 OS=Mus musculus OX=10090 GN=Dync1i1 PE=1 SV=2	1033.76	1051.87	1183.71	989.222	914.948	1139.29	1051.28	1092.27	1109.65	1087.02	1088.82	1058.54	1066.7	3	2	3	0	0	3
O88487	Dync1i2	DC1I2_MOUSE	Cytoplasmic dynein 1 intermediate chain 2 OS=Mus musculus GN=Dync1i2 PE=1 SV=1	5	68793.4	361.861	6	21.08	246.059	221.523	232.827	251.393	195.473	229.856	258.247	163.834	253.781	224.157		O88487		6	6	43.4978	0.0542874	1.29771	7203	7201	68793.4	Cytoplasmic dynein 1 intermediate chain 2 OS=Mus musculus OX=10090 GN=Dync1i2 PE=1 SV=1	2334.56	2462.41	2749.25	2408.33	3186.44	3038.64	2842.26	2685.47	2531.76	2771.32	2806.48	2559.51	2698.04	4	5	5	0	7	6
O88544	Cops4	in our list 2 peptides																		O88544		3	3	18.5147	0.314549	1.77748	7203	7207	46570	COP9 signalosome complex subunit 4 OS=Mus musculus OX=10090 GN=Cops4 PE=1 SV=1	498.926	391.207	506.748	374.377	681.548	472.289	628.731	386.428	285.826	363.314	410.67	395.634	449.642	3	0	0	0	3	0
O88703	Hcn2	HCN2_MOUSE	Potassium/sodium hyperpolarization-activated cyclic nucleotide-gated channel 2 OS=Mus musculus GN=Hcn2 PE=1 SV=1	8.77	95577.5	674.792	12	20.39	495.327	543.758	620.212	607.269	619.302	728.052	625.375	594.545	655.379	602.406		O88703		12	12	78.6821	0.439086	1.14685	7202	7207	95577.5	Potassium/sodium hyperpolarization-activated cyclic nucleotide-gated channel 2 OS=Mus musculus OX=10090 GN=Hcn2 PE=1 SV=1	1939.54	2106.53	2174.05	2022.53	1793.32	2065.87	2038.74	1885.5	1928.15	1731.06	1921.52	1871.6	1956.54	7	8	10	7	7	9
O88712	Ctbp1	CTBP1_MOUSE	C-terminal-binding protein 1 OS=Mus musculus GN=Ctbp1 PE=1 SV=2	6.29	48200.8	1604.09	11	32.43	405.016	466.287	502.303	381.603	445.41	459.125	351.833	418.101	492.077	432.328		O88712	Jahn only UDMSE 2083
O88741	Gdap1	GDAP1_MOUSE	Ganglioside-induced differentiation-associated protein 1 OS=Mus musculus GN=Gdap1 PE=1 SV=1	8.49	41538.9	824.977	7	34.36	169.653	179.592	176.789	217.935	218.764	221.486	243.457	246.662	281.783	214.367		O88741		3	3	25.2101	0.011909	1.32715	7207	7201	41538.9	Ganglioside-induced differentiation-associated protein 1 OS=Mus musculus OX=10090 GN=Gdap1 PE=1 SV=1	819.801	906.091	1134.23	990.024	885.554	894.407	1025.84	954.473	1128.65	1161.87	892.463	926.909	976.692	0	0	3	3	4	4
O88844	Idh1	IDHC_MOUSE	Isocitrate dehydrogenase [NADP] cytoplasmic OS=Mus musculus GN=Idh1 PE=1 SV=2	6.79	47073.7	314.373	4	9.9	135.872	98.8079	110.045	182.551	127.495	126.979	168.209	123.844	134.192	131.561		O88844	Jahn only UDMSE 2178
O88935	Syn1	SYN1_MOUSE	Synapsin-1 OS=Mus musculus GN=Syn1 PE=1 SV=2	10.15	74268.5	2416.49	18	46.03	1528.57	1784.51	1557.37	1006.84	1349.5	1173.04	1014.16	1302.85	1071.51	1297.56		O88935		20	18	199.765	2.58746e-05	1.3039	7207	7204	74268.5	Synapsin-1 OS=Mus musculus OX=10090 GN=Syn1 PE=1 SV=2	15087.9	14712.3	12863.7	12849.4	14033.6	13470.8	12262.9	12180.7	15995.6	15876.5	13684.3	14016	13919.5	22	22	24	22	23	24
O89112	Lancl1	LANC1_MOUSE	LanC-like protein 1 OS=Mus musculus GN=Lancl1 PE=1 SV=1	7.63	46082.6	1504.2	11	37.59	422.292	486.288	470.679	465.289	534.145	577.616	407.301	577.155	569.49	498.143		O89112		4	4	24.8611	0.0141659	1.28731	7204	7203	46082.6	Glutathione S-transferase LANCL1 OS=Mus musculus OX=10090 GN=Lancl1 PE=1 SV=1	2136.82	2257.61	2159.52	2256.73	1657.57	1786.11	2078.78	2354.3	1769.97	1951.18	1958.92	1981.74	2029.1	4	3	0	2	2	2
P00405	Mtco2	COX2_MOUSE	Cytochrome c oxidase subunit 2 OS=Mus musculus GN=Mtco2 PE=1 SV=1	4.41	26147.6	4921.47	7	48.02	1887.96	2080.19	2053	1764.39	1503.38	1960.25	2009.57	2002.94	2188.15	1912.52		P00405		9	9	84.1399	0.199932	1.19151	7202	7203	26147.6	Cytochrome c oxidase subunit 2 OS=Mus musculus OX=10090 GN=Mtco2 PE=1 SV=1	28765.4	25205.7	28131.6	28428.1	23525.5	23943.5	29180.4	26116.7	26090.5	28308.1	26723.5	23970	26532.4	9	7	6	8	7	10
P00493	Hprt1	HPRT_MOUSE	Hypoxanthine-guanine phosphoribosyltransferase OS=Mus musculus GN=Hprt1 PE=1 SV=3	6.23	24798.5	1235.37	9	58.72	184.889	53.7491	124.563	326.804	85.6733	251.32	361.933	81.9824	236.484	183.065		P00493		2	2	11.3728	0.208421	3.01016	7203	7207	24798.5	Hypoxanthine-guanine phosphoribosyltransferase OS=Mus musculus OX=10090 GN=Hprt1 PE=1 SV=3	447.145	245.565	293.965	99.2787	536.922	482.253	324.122	154.793	216.596	121.982	356.542	354.214	302.781	0	0	0	0	0	2
P00920	Ca2	CAH2_MOUSE	Carbonic anhydrase 2 OS=Mus musculus GN=Ca2 PE=1 SV=4	6.53	29146.6	30996.4	13	73.46	4667.71	3743	4533.51	5342.11	4167.31	5359.74	5223.04	4036.42	4736.58	4571.99		P00920		10	10	97.5809	0.0171984	1.63414	7203	7201	29146.6	Carbonic anhydrase 2 OS=Mus musculus OX=10090 GN=Ca2 PE=1 SV=4	6518.84	5694.76	6702.99	6625.72	10903.4	9055.33	10378.1	8942.38	5421.12	6948.13	8173.67	6935.01	7691.62	10	11	10	10	12	11
P01831	Thy1	THY1_MOUSE	Thy-1 membrane glycoprotein OS=Mus musculus GN=Thy1 PE=1 SV=1	9.27	18308.1	14511.3	5	35.19	2083.31	2102.11	1956.23	1913.74	1840.6	1774.86	1845.04	1727.36	1667.89	1852.73		P01831		7	7	92.273	0.830699	1.05863	7208	7204	18308.1	Thy-1 membrane glycoprotein OS=Mus musculus OX=10090 GN=Thy1 PE=1 SV=1	62334.6	69954.4	66600.5	68719.5	62924.3	67276.8	62414.2	66510.1	63374.5	67294.1	66033.9	70448.7	66157.1	9	9	10	10	9	9
P01867	Ighg2b	IGG2B_MOUSE	Ig gamma-2B chain C region OS=Mus musculus GN=Igh-3 PE=1 SV=3	6.07	45000.8	352.25	3	13.37				126.53	137.013	152.768	107.053	133.785	126.241	131.535		P01867	Jahn only UDMSE 2179
P01942	Hba	in our list 2 peptides																		P01942		5	5	47.6369	2.63353e-06	4.24864	7208	7202	15142.2	Hemoglobin subunit alpha OS=Mus musculus OX=10090 GN=Hba PE=1 SV=2	9573.07	8592.85	4080.79	3622.96	6415.48	6197.6	7221	7354.08	6437.21	6831.89	16812	15918.5	8254.79	6	6	5	4	6	5
P02088	Hbb-b1	in our list 2 peptides																		P02088		7	7	70.6802	2.43466e-05	4.6255	7208	7202	15954.3	Hemoglobin subunit beta-1 OS=Mus musculus OX=10090 GN=Hbb-b1 PE=1 SV=2	10036.7	7758.29	3346.64	3179.47	8921.63	8444.45	7925.5	7965.96	4448.08	5096.36	15168.9	15017.6	8109.14	7	4	2	2	6	6
P02468	Lamc1	in our list 2 peptides																		P02468		16	16	103.251	3.60612e-05	148.078	7202	7203	182944	Laminin subunit gamma-1 OS=Mus musculus OX=10090 GN=Lamc1 PE=1 SV=2	244.055	187.778	1832.22	1703.1	17.6643	6.21041	1698.32	1697.2	929.597	1168.38	32.5833	14.6507	794.314	0	0	15	14	0	0
P03888	Mtnd1	NU1M_MOUSE	NADH-ubiquinone oxidoreductase chain 1 OS=Mus musculus GN=Mtnd1 PE=1 SV=3	6.56	36116.4	454.599	3	11.01	191.556	208.42	186.56	251.504	244.219	255.645	213.721	196.815	181.696	211.805		P03888	Jahn only UDMSE 2144
P03930	Mtatp8	ATP8_MOUSE	ATP synthase protein 8 OS=Mus musculus GN=Mtatp8 PE=1 SV=1	10.35	7766.3	7124.81	2	23.88	296.221	286.139	312.334	366.869	313.229	309.393	264.272	261.169	259.598	293.265		P03930		4	4	30.0592	0.017933	1.28738	7208	7204	7766.3	ATP synthase protein 8 OS=Mus musculus OX=10090 GN=Mtatp8 PE=1 SV=1	6029.58	5231.81	4637.66	4969.05	5682.93	5695.99	4454.38	4830.26	5365.34	5740.37	6001.38	5951.45	5382.52	3	3	3	3	3	3
P03995	Gfap	GFAP_MOUSE	Glial fibrillary acidic protein OS=Mus musculus GN=Gfap PE=1 SV=4	5.09	49957.2	4585.48	24	61.63	347.291	666.017	623.368	283.121	760.386	606.606	535.938	769.107	642.028	576.373		P03995		37	35	395.928	7.12326e-06	2.53541	7208	7207	49957.2	Glial fibrillary acidic protein OS=Mus musculus OX=10090 GN=Gfap PE=1 SV=4	15874.1	16820.1	17155.9	16697.4	10099.6	10723.8	16926.4	18614.8	9894.62	10855.5	25904.5	26705.6	16356	37	40	39	32	32	35
P04370	Mbp	MBP_MOUSE	Myelin basic protein OS=Mus musculus GN=Mbp PE=1 SV=2	10.05	27167.7	22569.6	8	25.6	14660.4	16212.3	15234.1	20531.2	20532	17815.6	21373.2	24838.4	24439.1	19257.3		P04370		19	19	295.485	0.00762091	1.24336	7207	7204	27167.7	Myelin basic protein OS=Mus musculus OX=10090 GN=Mbp PE=1 SV=2	3.62631e+06	3.39771e+06	3.04783e+06	2.98243e+06	2.99411e+06	2.97223e+06	2.91809e+06	2.81564e+06	3.3691e+06	3.75996e+06	3.3814e+06	3.65281e+06	3.24314e+06	20	21	20	19	22	19
P04925	Prnp	PRIO_MOUSE	Major prion protein OS=Mus musculus GN=Prnp PE=1 SV=2	9.55	28148.6	3971.01	7	28.35	786.101	733.327	1082.07	966.95	845.284	914.346	843.377	756.067	789.702	845.743		P04925		5	4	43.9153	0.515789	1.25868	7207	7208	28148.6	Major prion protein OS=Mus musculus OX=10090 GN=Prnp PE=1 SV=2	4275.12	3141.74	3928.38	3524.03	3608.65	2813.82	3639.68	3687.74	3707.13	4293.59	3433.79	2922.66	3581.36	5	5	5	3	5	5
P05063	Aldoc	ALDOC_MOUSE	Fructose-bisphosphate aldolase C OS=Mus musculus GN=Aldoc PE=1 SV=4	6.74	39794.1	2017.63	18	62.53	269.865	313.557	264.262	389.174	420.631	425.751	378.671	392.402	346.417	351.227		P05063		21	19	236.78	0.00134439	1.49554	7204	7201	39794.1	Fructose-bisphosphate aldolase C OS=Mus musculus OX=10090 GN=Aldoc PE=1 SV=4	11135.7	11062.1	12213.6	10604.2	15406.5	14190.5	17208.5	15989.2	11959.7	11653.6	14788.5	14072.6	13357.1	13	19	15	18	23	21
P05064	Aldoa	ALDOA_MOUSE	Fructose-bisphosphate aldolase A OS=Mus musculus GN=Aldoa PE=1 SV=2	8.07	39812.2	8229.98	23	82.42	1707.86	1736.19	1591.4	2273.01	2099.71	2140.27	2151.78	2305.38	2046.39	1979.17		P05064		28	25	372.218	0.00455765	1.38313	7208	7203	39812.2	Fructose-bisphosphate aldolase A OS=Mus musculus OX=10090 GN=Aldoa PE=1 SV=2	32994.9	30917.7	37247.1	33583.2	28497.2	26078.3	33723	32881.2	33769.7	35164.8	37855.1	37630.1	33361.9	31	32	34	34	31	30
P05132	Prkaca	KAPCA_MOUSE	cAMP-dependent protein kinase catalytic subunit alpha OS=Mus musculus GN=Prkaca PE=1 SV=3	9.13	40684.7	473.752	7	28.49	191.643	169.097	170.679	254.455	257.487	304.446	230.435	183.978	199.816	215.285		P05132		2	2	11.8821	0.48255	1.23236	7202	7203	40684.7	cAMP-dependent protein kinase catalytic subunit alpha OS=Mus musculus OX=10090 GN=Prkaca PE=1 SV=3	1251.9	1319.45	1198.04	1675.48	1154.96	1176.76	1228.14	1278.97	1407.56	1365.44	1291.97	1253.72	1300.2	0	2	0	0	1	0
P05201	Got1	AATC_MOUSE	Aspartate aminotransferase, cytoplasmic OS=Mus musculus GN=Got1 PE=1 SV=3	6.76	46532.8	1655.09	17	56.17	1798.47	1612.24	1534.62	1455.14	1209.46	1445.81	1258.31	922.439	928.007	1332.49		P05201		14	14	134.541	0.0359254	1.66221	7204	7202	46532.8	Aspartate aminotransferase_ cytoplasmic OS=Mus musculus OX=10090 GN=Got1 PE=1 SV=3	6152.69	7357.75	5229.17	5697.35	8539.41	7950.44	10595.3	7566.86	6084.41	5169.57	7060.06	7560.69	7080.31	13	12	14	13	17	16
P05202	Got2	AATM_MOUSE	Aspartate aminotransferase, mitochondrial OS=Mus musculus GN=Got2 PE=1 SV=1	9.26	47810.7	25325.4	29	71.86	7684.86	8687.49	8575.07	7733.21	8394.74	9849.45	8082.16	9141.67	9472.81	8538.67		P05202		11	11	107.555	0.00670647	1.28442	7204	7201	47810.7	Aspartate aminotransferase_ mitochondrial OS=Mus musculus OX=10090 GN=Got2 PE=1 SV=1	5693.63	5844.28	6874.5	6420.31	7292.1	6708.68	7358.43	7461.09	5700.7	5912.61	6587.76	5957.39	6484.29	12	12	13	12	12	12
P05480	Src	SRC_MOUSE	Neuronal proto-oncogene tyrosine-protein kinase Src OS=Mus musculus GN=Src PE=1 SV=4	7.77	61158.1	256.203	3	5.36	150.971	156.587	167.295				145.05	174.096	152.979	155.857		P05480	Jahn only UDMSE 2168
P05977	Myl1	in our list 2 peptides																		P05977		3	2	18.2772	0.000451043	6.7224	7207	7201	20708.6	Myosin light chain 1/3_ skeletal muscle isoform OS=Mus musculus OX=10090 GN=Myl1 PE=1 SV=2	39.5634	46.3587	240.281	276.237	197.904	223.237	195.639	126.245	335.933	241.67	113.959	84.9235	176.829	0	0	2	2	1	0
P06151	Ldha	LDHA_MOUSE	L-lactate dehydrogenase A chain OS=Mus musculus GN=Ldha PE=1 SV=3	7.67	36840.8	2584.66	11	35.24	374.568	321.37	325.804	397.794	337.344	338.875	400.339	365.548	324.936	348.116		P06151		4	2	28.1859	0.00099976	1.66453	7203	7208	36840.8	L-lactate dehydrogenase A chain OS=Mus musculus OX=10090 GN=Ldha PE=1 SV=3	339.746	287.54	337.666	305.425	457.743	424.114	409.219	399.488	286.871	290.899	266.994	262.8	339.042	1	0	1	1	2	2
P06745	Gpi	G6PI_MOUSE	Glucose-6-phosphate isomerase OS=Mus musculus GN=Gpi PE=1 SV=4	8.2	62995.1	8897.71	27	55.91	4252.43	5258.12	4521.97	4939.26	5072.5	5167.57	4809.34	5636.31	5065.49	4913.93		P06745		15	15	111.918	0.00205488	1.66967	7203	7202	62995.1	Glucose-6-phosphate isomerase OS=Mus musculus OX=10090 GN=Gpi PE=1 SV=4	4652.95	4371.43	4476.22	3698.05	7042.13	6606.23	5450.07	5498.94	4722.95	4598.12	4801.51	4468.55	5032.26	10	11	9	5	14	12
P06801	Me1	MAOX_MOUSE	NADP-dependent malic enzyme OS=Mus musculus GN=Me1 PE=1 SV=2	7.19	64581.2	287.694	3	8.39	109.839	134.991	116.067				90.8321	128.993	110.982	114.456		P06801	Jahn only UDMSE 2190
P06837	Gap43	NEUM_MOUSE	Neuromodulin OS=Mus musculus GN=Gap43 PE=1 SV=1	4.43	23746.5	1088.15	4	34.8	98.4958	149.998	119.879	179.871	192.448	160.306	115.326	193.954	172.255	152.996		P06837		14	14	141.36	0.119853	1.32781	7208	7202	23746.5	Neuromodulin OS=Mus musculus OX=10090 GN=Gap43 PE=1 SV=1	7177.66	6994.18	6044.35	6309.03	6831.22	7330.95	5888.35	7039.86	6520.42	7519.6	7614.47	8788.48	7004.88	12	13	14	11	14	17
P07310	Ckm	in our list 2 peptides																		P07310		10	8	71.3739	0.00110849	1.67828	7203	7201	43273.2	Creatine kinase M-type OS=Mus musculus OX=10090 GN=Ckm PE=1 SV=1	719.812	866.499	1344.73	1229.86	1369.46	1292.82	1116.28	1119.39	1247.19	1241.09	937.964	853.608	1111.56	0	0	7	5	7	6
P07356	Anxa2	ANXA2_MOUSE	Annexin A2 OS=Mus musculus GN=Anxa2 PE=1 SV=2	7.69	38961.4	3464.72	15	50.15	599.98	507.464	427.391	592.955	615.49	485.489	491.652	509.524	363.535	503.6		P07356		4	4	24.9287	0.000307549	2.46698	7204	7208	38961.4	Annexin A2 OS=Mus musculus OX=10090 GN=Anxa2 PE=1 SV=2	558.311	651.508	838.223	1048.46	484.591	438.997	986.212	1008.52	624.28	698.602	417.406	391.168	678.857	0	0	2	4	0	0
P07724	Alb	in our list 2 peptides																		P07724		30	30	257.257	1.88989e-06	3.52189	7203	7202	70745.6	Albumin OS=Mus musculus OX=10090 GN=Alb PE=1 SV=3	4433.45	4729.84	4171.52	4158.26	14504.3	14832.4	7637.32	8902.27	5483.65	5829.13	10127.6	10314.6	7927.03	16	13	15	14	29	31
P07901	Hsp90aa1	HS90A_MOUSE	Heat shock protein HSP 90-alpha OS=Mus musculus GN=Hsp90aa1 PE=1 SV=4	4.74	85187.2	3190.36	23	35.74	1166.5	998.475	1063.62	1789.23	1508.84	1569.71	1414.92	1119.85	1230.97	1299.43		P07901		36	21	282.264	0.00373217	1.32059	7203	7202	85187.2	Heat shock protein HSP 90-alpha OS=Mus musculus OX=10090 GN=Hsp90aa1 PE=1 SV=4	6356.69	5694.9	5192.3	5152.5	6938.48	6722.72	6486.41	6970.6	5395.32	5718.36	6158.51	6232.11	6084.91	16	14	15	16	21	18
P08113	Hsp90b1	ENPL_MOUSE	Endoplasmin OS=Mus musculus GN=Hsp90b1 PE=1 SV=2	4.55	92761.1	404.295	7	9.6	269.256	258.498	262.343	290.741	260.647	307.834	419.121	390.924	433.498	315.519		P08113		8	6	53.2877	0.00960128	1.39099	7203	7207	92761.1	Endoplasmin OS=Mus musculus OX=10090 GN=Hsp90b1 PE=1 SV=2	1560.18	1655.5	1669.15	1513.02	1699.6	1892.24	1520.43	1507.52	1340.53	1241.69	1555.02	1588.96	1561.99	3	4	0	2	5	6
P08228	Sod1	in our list 2 peptides																		P08228		7	7	63.1406	0.314777	1.49798	7207	7202	16113.8	Superoxide dismutase [Cu-Zn] OS=Mus musculus OX=10090 GN=Sod1 PE=1 SV=2	3140.05	4143.68	3212.34	3824.07	4343.34	4856.42	3856.89	4532.19	4030.32	6510.09	4528.86	5323.55	4358.48	4	6	6	5	4	4
P08249	Mdh2	MDHM_MOUSE	Malate dehydrogenase, mitochondrial OS=Mus musculus GN=Mdh2 PE=1 SV=3	8.82	36067.7	22841.1	19	63.61	3262.31	3947.26	3579.71	4185.81	4180.31	4304.29	3476.08	4573.08	4205.21	3935.65		P08249		17	17	172.69	0.65712	1.19529	7202	7201	36067.7	Malate dehydrogenase_ mitochondrial OS=Mus musculus OX=10090 GN=Mdh2 PE=1 SV=3	24745.1	26175.5	31103.4	29761.6	28841.3	25741.1	31017.6	20695.9	26601	25582.7	28514.9	28471.9	27271	18	17	17	19	19	17
P08551	Nefl	NFL_MOUSE	Neurofilament light polypeptide OS=Mus musculus GN=Nefl PE=1 SV=5	4.41	61565.6	23942.8	31	58.01	4365.34	7860.44	6468.81	4528.93	7841.02	7173.57	4995.07	9947.03	8586.22	6844.93		P08551		56	45	786.791	0.00804184	1.50406	7207	7203	61565.6	Neurofilament light polypeptide OS=Mus musculus OX=10090 GN=Nefl PE=1 SV=5	116564	135516	173719	150507	113087	107268	166538	153416	154933	176495	132271	131301	142635	50	62	57	55	55	53
P08553	Nefm	NFM_MOUSE	Neurofilament medium polypeptide OS=Mus musculus GN=Nefm PE=1 SV=4	4.56	96030.3	13719.7	40	57.67	6778.71	14321.3	11770.5	7359.41	13896.6	10895.1	6402.82	15727.5	13545.2	11192.8		P08553		73	63	1052.03	0.0268308	1.25856	7208	7203	96030.3	Neurofilament medium polypeptide OS=Mus musculus OX=10090 GN=Nefm PE=1 SV=4	225094	195783	212395	202873	184428	181939	201519	202119	224855	217627	224091	237004	209144	77	89	80	83	79	88
P08556	Nras	RASN_MOUSE	GTPase NRas OS=Mus musculus GN=Nras PE=2 SV=1	4.82	21484.3	2507.65	9	66.67	88.533	88.461	88.0661				75.2004	61.0518	64.7059	76.2917		P08556	Jahn only UDMSE 2224
P08752	Gnai2	GNAI2_MOUSE	Guanine nucleotide-binding protein G(i) subunit alpha-2 OS=Mus musculus GN=Gnai2 PE=1 SV=5	5.12	41059.3	12180.3	19	64.23	1971.13	1802.26	1882.63	1911.25	1724.52	1840.44	1508.66	1587.24	1669.66	1748.67		P08752		23	12	262.351	0.38388	1.21655	7203	7201	41059.3	Guanine nucleotide-binding protein G(i) subunit alpha-2 OS=Mus musculus OX=10090 GN=Gnai2 PE=1 SV=5	6851.37	7847.65	8122.21	7359.37	9348.46	8533.62	8775.15	8256.77	9382.64	7377.37	8485.96	8464.39	8233.75	15	15	16	16	18	18
P09103	P4hb	PDIA1_MOUSE	Protein disulfide-isomerase OS=Mus musculus GN=P4hb PE=1 SV=2	4.58	57457.7	434.771	9	20.83	237.353	233.551	242.182	276.933	234.393	244.638	1513.71	1730.38	1783.75	698.984		P09103		13	13	91.4004	0.00606115	1.1967	7201	7204	57457.7	Protein disulfide-isomerase OS=Mus musculus OX=10090 GN=P4hb PE=1 SV=2	1607.16	1541.8	1365.8	1307.26	1397.66	1425.63	1339.91	1291.47	1268.29	1368.31	1331.64	1321.64	1380.55	8	11	0	8	10	8
P09411	Pgk1	PGK1_MOUSE	Phosphoglycerate kinase 1 OS=Mus musculus GN=Pgk1 PE=1 SV=4	7.9	44949.8	4054.4	19	63.07	990.045	801.551	855.943	1082.71	844.263	976.195	1150.28	954.694	1032.5	948.441		P09411		17	16	176.021	0.000502604	1.62803	7203	7202	44949.8	Phosphoglycerate kinase 1 OS=Mus musculus OX=10090 GN=Pgk1 PE=1 SV=4	10272.3	9438.97	9561.65	9354.68	16549.5	14246.8	13791.7	13310.5	9859.32	9235.69	11079.2	10611.5	11442.6	15	11	13	12	18	15
P09528	Fth1	FRIH_MOUSE	Ferritin heavy chain OS=Mus musculus GN=Fth1 PE=1 SV=2	5.47	21237.7	907.992	4	30.22	77.8489	51.8701	77.9037				78.8438	49.6329	68.6278	65.787		P09528		6	6	49.1492	0.00156631	2.08912	7203	7202	21237.7	Ferritin heavy chain OS=Mus musculus OX=10090 GN=Fth1 PE=1 SV=2	1961.64	2556.4	1682.59	1754.85	3437.19	3744.03	2264.77	2133.73	2372.89	2513.98	3049.8	2889.27	2530.09	5	6	4	4	6	6
P09671	Sod2	SODM_MOUSE	Superoxide dismutase [Mn], mitochondrial OS=Mus musculus GN=Sod2 PE=1 SV=3	8.82	24831.1	6738.63	9	51.35	1154.44	1423.33	1454.13	1117.6	1185.28	1734.84	1328.42	1485.82	1546.79	1367.48		P09671		4	4	27.831	0.00973214	1.79544	7203	7207	24831.1	Superoxide dismutase [Mn]_ mitochondrial OS=Mus musculus OX=10090 GN=Sod2 PE=1 SV=3	2152.2	1987.82	2189.57	1630.15	2885.25	2666.3	2383.17	2249.13	1509.3	1582.73	2176.53	2207.94	2135.01	4	3	3	3	2	2
P0C0A3	Chmp6	CHMP6_MOUSE	Charged multivesicular body protein 6 OS=Mus musculus GN=Chmp6 PE=2 SV=2	5.21	23472.7	1086.91	2	13.5	89.0305	84.4929	91.1717	83.6863	65.9735	100.368				83.992		P0C0A3		2	2	12.4693	0.125532	1.59636	7202	7208	23472.7	Charged multivesicular body protein 6 OS=Mus musculus OX=10090 GN=Chmp6 PE=1 SV=2	366.641	486.001	598.156	507.332	484.728	425.052	497.181	564.884	430.581	587.713	318.173	374.334	470.065	2	2	1	0	2	0
P0C7M9	Clec2l	CLC2L_MOUSE	C-type lectin domain family 2 member L OS=Mus musculus GN=Clec2l PE=3 SV=1	6.96	24109.4	932.569	8	39.81	175.188	192.856	188.062	205.066	200.699	201.323	132.641	163.417	157.485	178.443		P0C7M9		6	6	40.649	0.0327201	1.38516	7203	7204	24109.4	C-type lectin domain family 2 member L OS=Mus musculus OX=10090 GN=Clec2l PE=1 SV=1	2448.73	2174.37	2449.63	2245.63	3069.48	2640.09	2077.8	2044.16	2294.75	2466.41	3067.84	2635.06	2467.83	4	6	4	5	5	4
P0CG49	Ubb	in our list 2 peptides																		P0CG49		5	5	61.352	0.555181	1.22403	7201	7204	34368.6	Polyubiquitin-B OS=Mus musculus OX=10090 GN=Ubb PE=2 SV=1	6176.77	4652.22	5948.21	4681.22	4682.59	4519.55	4274.56	4572.45	5060.66	4560.15	4736.76	5042.27	4908.95	6	6	6	7	6	6
P0DN34	Ndufb1	in our list 2 peptides																		P0DN34		2	2	21.6057	0.658794	1.456	7201	7204	7011.15	NADH dehydrogenase [ubiquinone] 1 beta subcomplex subunit 1 OS=Mus musculus OX=10090 GN=Ndufb1 PE=1 SV=1	1693.52	1183.48	1778.39	1085.56	1571.29	1295.33	1519.47	456.484	1427.35	1370.01	1047.69	984.577	1284.43	3	3	3	0	3	0
P0DP26	Calm1	in our list 2 peptides																		P0DP26	P62204	8	8	112.473	0.692199	1.13361	7204	7201	16837.7	Calmodulin-1 OS=Mus musculus OX=10090 GN=Calm1 PE=1 SV=1	9143.28	10631.6	9753.13	10713.1	10261	11053.2	10705.1	11712	10189.2	12191.4	8977.88	11030.4	10530.1	13	11	14	13	12	13
P0DP60	Lynx1	in our list 2 peptides																		P0DP60		4	4	34.1294	0.246963	1.26761	7207	7202	13405.5	Ly-6/neurotoxin-like protein 1 OS=Mus musculus OX=10090 GN=Lynx1 PE=1 SV=1	1823.56	2229.02	2024.24	1820.14	2115.42	2184.85	2027.12	2390.61	2478.2	2394.99	1973.71	2172.45	2136.19	0	3	4	0	0	0
P10107	Anxa1	ANXA1_MOUSE	Annexin A1 OS=Mus musculus GN=Anxa1 PE=1 SV=2	7.17	39019.5	480.127	2	8.67	391.583	330.987	335.146	106.843	138.169	115.256				229.474		P10107	Jahn only UDMSE 2133
P10126	Eef1a1	EF1A1_MOUSE	Elongation factor 1-alpha 1 OS=Mus musculus GN=Eef1a1 PE=1 SV=3	9.34	50456.1	13433.5	21	65.58	3512.88	3835.08	3919.16	3910.39	4290.91	4557.55	4066.23	4361.64	4291.54	4035.36		P10126		18	10	173.002	0.000392712	1.60425	7203	7202	50456.1	Elongation factor 1-alpha 1 OS=Mus musculus OX=10090 GN=Eef1a1 PE=1 SV=3	8696.17	9511.97	9186.39	8330.05	13858.1	14242.6	12614.6	14099.1	9168.78	9645.05	10434.8	10741	10877.4	8	9	10	9	8	10
P10493	Nid1	in our list 2 peptides																		P10493		11	11	71.1595	2.55955e-05	27.5417	7204	7203	139389	Nidogen-1 OS=Mus musculus OX=10090 GN=Nid1 PE=1 SV=2	273.7	152.415	1943.52	1954.73	84.0922	66.736	1986.87	2167.2	1173.2	1178.06	128.918	71.6902	931.761	0	0	10	9	0	0
P10630	Eif4a2	in our list 2 peptides																		P10630		3	2	18.3249	0.0154545	1.87165	7204	7202	46630.5	Eukaryotic initiation factor 4A-II OS=Mus musculus OX=10090 GN=Eif4a2 PE=1 SV=2	369.431	264.834	272.536	239.456	362.759	386.377	488.785	469.486	257.809	296.188	246.324	297.892	329.323	0	0	0	0	0	0
P10637	Mapt	TAU_MOUSE	Microtubule-associated protein tau OS=Mus musculus GN=Mapt PE=1 SV=3	6.32	76585.7	1529.67	19	36.02	2116.05	2798.19	2853.79	2644.05	2783.77	3097.31	3336.02	3666.38	3385.44	2922.28		P10637		17	17	130.608	0.0055488	1.38475	7208	7207	76585.7	Microtubule-associated protein tau OS=Mus musculus OX=10090 GN=Mapt PE=1 SV=3	9472.14	10247.8	8965.56	8738.54	9675.16	10287.8	9134.4	10010.3	8349.58	8211.74	10964.9	11968.4	9668.86	17	13	17	14	16	14
P10649	Gstm1	GSTM1_MOUSE	Glutathione S-transferase Mu 1 OS=Mus musculus GN=Gstm1 PE=1 SV=2	8.12	26084.1	17089.8	16	70.64	1760.31	1829.15	1775.39	1801.13	1869.31	2147.85	1929.83	1941.92	1985.68	1870.05		P10649		8	6	66.3454	0.0194964	1.38065	7203	7202	26084.1	Glutathione S-transferase Mu 1 OS=Mus musculus OX=10090 GN=Gstm1 PE=1 SV=2	837.723	974.383	805.631	893.385	1219.53	1126.21	894.51	886.729	956.224	865.763	1044.86	1005.23	959.181	4	5	3	5	5	6
P10833	Rras	RRAS_MOUSE	Ras-related protein R-Ras OS=Mus musculus GN=Rras PE=2 SV=1	6.37	23935	2875.55	4	24.77	853.949	780.598	745.078				249.722	169.007	127.647	483.576		P10833	Jahn only UDMSE 2075
P10852	Slc3a2	4F2_MOUSE	4F2 cell-surface antigen heavy chain OS=Mus musculus GN=Slc3a2 PE=1 SV=1	5.52	58450.7	858.898	16	35.55	438.312	472.134	385.239	499.487	654.066	428.787	2722.75	1850.83	1857.83	982.537		P10852		9	9	64.0894	0.0337656	1.57343	7202	7207	58450.7	4F2 cell-surface antigen heavy chain OS=Mus musculus OX=10090 GN=Slc3a2 PE=1 SV=1	1197.47	1123.07	1794.76	1467.84	1653.38	1442.32	1466.52	1652.8	1181.68	891.877	1304.64	1246.51	1368.57	6	6	6	7	5	8
P10853	H2bc7	in our list 2 peptides																		P10853		3	3	20.7488	2.28374e-06	31.986	7204	7208	13936.2	Histone H2B type 1-F/J/L OS=Mus musculus OX=10090 GN=H2bc7 PE=1 SV=2	209.004	218.769	1235.79	1200.82	121.923	131.261	1748.13	1069.37	977.499	1059.16	47.9572	40.1284	671.651	0	0	3	3	0	0
P11438	Lamp1	LAMP1_MOUSE	Lysosome-associated membrane glycoprotein 1 OS=Mus musculus GN=Lamp1 PE=1 SV=2	8.43	44321.4	264.67	2	5.67	212.253	207.011	235.251	260.717	233.434	264.554	263.574	239.701	243.958	236.489		P11438	Jahn only UDMSE 2128
P11499	Hsp90ab1	HS90B_MOUSE	Heat shock protein HSP 90-beta OS=Mus musculus GN=Hsp90ab1 PE=1 SV=3	4.78	83623.5	3229.37	24	37.98	991.936	815.384	875.549	1369.7	1143.93	1225.01	1066.87	883.153	973.115	1024.65		P11499		32	15	234.883	0.00162012	1.67801	7203	7207	83623.5	Heat shock protein HSP 90-beta OS=Mus musculus OX=10090 GN=Hsp90ab1 PE=1 SV=3	7355.17	6216.29	5988.27	5612.17	9711.43	8997.92	7728.8	8370.4	5835.95	5313.8	6358.65	6059.03	6962.32	8	8	8	9	10	9
P11798	Camk2a	KCC2A_MOUSE	Calcium/calmodulin-dependent protein kinase type II subunit alpha OS=Mus musculus GN=Camk2a PE=1 SV=2	6.63	54685.1	4853.83	21	56.07	1405.35	1513.94	1101.45	1759.65	1726.75	1475.54	1999.6	1955.18	1599.24	1586.08		P11798		10	5	83.361	0.368798	1.16546	7202	7201	54685.1	Calcium/calmodulin-dependent protein kinase type II subunit alpha OS=Mus musculus OX=10090 GN=Camk2a PE=1 SV=2	1795.91	2130.38	2342.46	2233.48	2024.23	2089.26	2094.63	2061.38	1896.27	2073.58	1920.38	2168.91	2069.24	2	2	2	2	3	2
P11983	Tcp1	TCPA_MOUSE	T-complex protein 1 subunit alpha OS=Mus musculus GN=Tcp1 PE=1 SV=3	5.75	60905	435.253	6	14.21	198.036	162.496	176.763	242.401	186.619	218.086	233.97	195.23	206.837	198.949		P11983		8	8	69.8831	0.526741	1.3751	7204	7202	60905	T-complex protein 1 subunit alpha OS=Mus musculus OX=10090 GN=Tcp1 PE=1 SV=3	1185.9	1006.41	1130.73	773.417	1422.38	991.131	1410.32	1208.07	1089.05	939.39	1154.48	1042.56	1112.82	7	9	8	10	10	9
P12023	App	A4_MOUSE	Amyloid beta A4 protein OS=Mus musculus GN=App PE=1 SV=3	4.52	87748.7	291.589	2	3.64				208.339	229.585	248.834	237.217	232.407	235.375	231.674		P12023	Jahn only UDMSE 2130
P12382	Pfkl	PFKAL_MOUSE	ATP-dependent 6-phosphofructokinase, liver type OS=Mus musculus GN=Pfkl PE=1 SV=4	6.75	86158.4	524.367	16	29.36	730.628	713.795	721.572	1030.18	904.703	939.104	808.519	803.113	842.607	823.321		P12382		4	1	26.6391	0.0515957	1.95128	7203	7201	86158.4	ATP-dependent 6-phosphofructokinase_ liver type OS=Mus musculus OX=10090 GN=Pfkl PE=1 SV=4	194.191	238.032	284.352	208.804	476.058	367.33	267.708	263.116	293.008	243.931	360.346	280.391	289.772	0	0	0	1	1	1
P12787	Cox5a	COX5A_MOUSE	Cytochrome c oxidase subunit 5A, mitochondrial OS=Mus musculus GN=Cox5a PE=1 SV=2	6.08	16329.6	3027.62	5	32.19	68.0229	129.947	125.459	216.997	302.211	223.162	54.3742	183.942	343.294	185.104		P12787		10	10	117.159	0.00159622	1.49612	7202	7203	16329.6	Cytochrome c oxidase subunit 5A_ mitochondrial OS=Mus musculus OX=10090 GN=Cox5a PE=1 SV=2	21152.1	21114.4	25996.5	26072	18629.8	16172.5	21594.1	20480.9	23450.4	22637.6	21875.2	21760.2	21744.6	11	10	11	13	12	13
P12960	Cntn1	CNTN1_MOUSE	Contactin-1 OS=Mus musculus GN=Cntn1 PE=1 SV=1	5.73	114244	5263.11	42	55	3601.22	3490.45	3352.46	3983.3	3721.87	3921.1	4421.81	4089.9	4079.74	3789.8		P12960		30	29	241.927	0.794393	1.12543	7202	7207	114244	Contactin-1 OS=Mus musculus OX=10090 GN=Cntn1 PE=1 SV=1	7017.58	6959.38	7409.54	6798.83	7443.09	6215.24	7337.53	6407.81	5668.35	6956.52	6930.87	5911.7	6754.7	25	27	26	26	27	27
P13020	Gsn	GELS_MOUSE	Gelsolin OS=Mus musculus GN=Gsn PE=1 SV=3	5.76	86340.9	2002.91	16	30.13	2050.15	1810.34	2050.15	2134.61	1832.43	2087.16	2086.95	1889.17	2010.13	1965.95		P13020		16	16	130.078	0.175361	3.2901	7201	7204	86340.9	Gelsolin OS=Mus musculus OX=10090 GN=Gsn PE=1 SV=3	51137	72909.8	14177.7	47246.2	12662.4	26111.9	16866.2	20836.9	32118.9	13254.9	44299.3	59217.7	34236.6	15	15	14	15	17	15
P13595	Ncam1	NCAM1_MOUSE	Neural cell adhesion molecule 1 OS=Mus musculus GN=Ncam1 PE=1 SV=3	4.54	120226	5245.08	30	38.3	12671.7	12097.7	12677.8	8512.39	8068.44	8165.54	10737.6	10578.2	10862.5	10321.3		P13595		24	22	232.772	0.000103326	1.51254	7203	7202	120226	Neural cell adhesion molecule 1 OS=Mus musculus OX=10090 GN=Ncam1 PE=1 SV=3	11059.1	11339.2	10036.4	9636.56	14705.1	15051.1	13009.6	14129.6	10393.8	9766.12	11863	11635.1	11885.4	22	22	25	26	24	24
P13707	Gpd1	GPDA_MOUSE	Glycerol-3-phosphate dehydrogenase [NAD(+)], cytoplasmic OS=Mus musculus GN=Gpd1 PE=1 SV=3	6.8	38200.1	2461.23	18	64.18	345.836	395.133	444.623	340.291	337	352.579	279.182	367.86	410.384	360.973		P13707	Jahn only UDMSE 2102
P14094	Atp1b1	AT1B1_MOUSE	Sodium/potassium-transporting ATPase subunit beta-1 OS=Mus musculus GN=Atp1b1 PE=1 SV=1	8.78	35593.8	23530.7	16	46.38	8573.89	8979.66	8463.68	8119.89	8268.09	8359.17	8098.44	8424.94	8011.73	8261.8		P14094		23	23	296.096	0.229329	1.12053	7207	7203	35593.8	Sodium/potassium-transporting ATPase subunit beta-1 OS=Mus musculus OX=10090 GN=Atp1b1 PE=1 SV=1	151553	142063	158925	145485	144923	141331	146738	162917	158756	161999	144215	145431	150361	28	27	28	33	27	26
P14152	Mdh1	MDHC_MOUSE	Malate dehydrogenase, cytoplasmic OS=Mus musculus GN=Mdh1 PE=1 SV=3	6.15	36682.3	4993.97	12	42.51	949.871	873.992	786.914	1736.7	1469.82	1058.1	1127.06	1128.68	1063.64	1118.45		P14152		11	11	95.2563	0.000413344	1.45762	7204	7202	36682.3	Malate dehydrogenase_ cytoplasmic OS=Mus musculus OX=10090 GN=Mdh1 PE=1 SV=3	14759	14591.3	13086.3	12366.2	17863	18368.8	17626.5	19473.6	15656.2	14817.8	17371	16986.9	16080.5	11	10	12	10	9	10
P14211	Calr	CALR_MOUSE	Calreticulin OS=Mus musculus GN=Calr PE=1 SV=1	4.14	48165.7	619.903	8	33.17	306.632	326.24	328.973	312.996	349.469	266.371	301.259	329.491	304.134	309.876		P14211		8	8	49.8451	0.033063	1.93943	7203	7207	48165.7	Calreticulin OS=Mus musculus OX=10090 GN=Calr PE=1 SV=1	659.743	875.061	883.596	919.318	1391.73	1295.36	1086.7	1129.3	841.246	544.257	885.783	808.976	943.422	6	5	5	5	4	6
P14231	Atp1b2	AT1B2_MOUSE	Sodium/potassium-transporting ATPase subunit beta-2 OS=Mus musculus GN=Atp1b2 PE=1 SV=2	8.34	33743.4	1146.04	7	25.17	403.61	466.979	410.411	443.392	468.922	467.893	391.501	488.068	433.224	437.46		P14231		5	5	48.2808	0.00598017	1.53402	7202	7208	33743.4	Sodium/potassium-transporting ATPase subunit beta-2 OS=Mus musculus OX=10090 GN=Atp1b2 PE=1 SV=2	2736.64	2473.34	3760.08	3201.38	2756.47	2511.22	3353.04	3375.14	2805.74	2517.8	2344.95	2193.11	2835.74	6	6	7	5	6	5
P14602	Hspb1	in our list 2 peptides																		P14602		4	4	26.1173	0.0129439	1.53376	7203	7207	23070.9	Heat shock protein beta-1 OS=Mus musculus OX=10090 GN=Hspb1 PE=1 SV=3	1314.87	1126.42	1503.84	1325.66	1540.37	1531.89	1469.03	1393.42	1091.34	911.761	1413.04	1402.57	1335.35	3	3	3	4	2	3
P14824	Anxa6	ANXA6_MOUSE	Annexin A6 OS=Mus musculus GN=Anxa6 PE=1 SV=3	5.18	76341.7	292.867	8	12.78	220.835	181.063	247.067	814.719	770.125	1002.43	424.821	340.684	441.521	492.15		P14824		19	16	133.57	0.000276641	1.6377	7204	7207	76341.7	Annexin A6 OS=Mus musculus OX=10090 GN=Anxa6 PE=1 SV=3	17066.4	15809.8	19304.4	18592.5	15650.2	14763.2	21956.6	21311.9	12534.4	13886	18823.3	18336.1	17336.2	9	8	8	7	11	14
P14873	Map1b	MAP1B_MOUSE	Microtubule-associated protein 1B OS=Mus musculus GN=Map1b PE=1 SV=2	4.57	271510	515.883	40	26.62	2693.99	2804.08	3535.31	3100.82	3919.76	2913.61	3170.14	3547.38	2911.73	3134.63		P14873	Jahn only UDMSE 2030
P15105	Glul	GLNA_MOUSE	Glutamine synthetase OS=Mus musculus GN=Glul PE=1 SV=6	6.66	42861.1	24699.5	17	73.19	7569.44	7689.48	7996.45	8154.96	7056.44	8425.13	8278.84	7614.31	7923.95	7744.75		P15105		19	18	201.312	0.0449281	2.15462	7203	7207	42861.1	Glutamine synthetase OS=Mus musculus OX=10090 GN=Glul PE=1 SV=6	10149.3	6706.66	7601.74	4671.43	10663.7	11279.8	5502.03	5416.12	5693.25	4491.12	8381.87	8202.23	7396.61	18	19	20	21	20	21
P15331	Prph	PERI_MOUSE	Peripherin OS=Mus musculus GN=Prph PE=1 SV=2	5.25	54381.7	376.311	9	20.63	855.392	920.225	855.097	1396.16	1550.44	2748.94	2081.81	1748.49	1813.89	1529.61		P15331		34	27	362.81	0.000556237	1.49137	7202	7208	54381.7	Peripherin OS=Mus musculus OX=10090 GN=Prph PE=1 SV=2	10677.3	10438.8	14543.4	14389	10120.7	9473	10038.3	10934.6	11407.7	12528.5	9594.61	9805.32	11162.6	34	31	33	34	27	28
P15508	Sptb	in our list 2 peptides																		P15508		3	3	25.2977	0.0403231	1.34106	7207	7208	246049	Spectrin beta chain_ erythrocytic OS=Mus musculus OX=10090 GN=Sptb PE=1 SV=4	4708.68	4025.39	4318.54	4429.06	5028.54	5036.55	4530.07	4969.82	4928.59	5666.57	3835.68	4064.91	4628.53	0	0	0	0	0	0
P15532	Nme1	NDKA_MOUSE	Nucleoside diphosphate kinase A OS=Mus musculus GN=Nme1 PE=1 SV=1	7.26	17321.9	50538.2	16	86.18	2682.56	3194.54	2962.99	3267.47	3319.25	3463.44	2815.99	3063.91	2965.38	3050.46		P15532		11	6	165.728	0.00303915	1.63521	7208	7202	17321.9	Nucleoside diphosphate kinase A OS=Mus musculus OX=10090 GN=Nme1 PE=1 SV=1	32403.3	34039.6	22207.3	21192.9	29385.6	26484.8	31894.3	34349.9	20568.5	25675.2	34306.8	36661.8	29097.5	9	8	10	6	9	9
P15626	Gstm2	GSTM2_MOUSE	Glutathione S-transferase Mu 2 OS=Mus musculus GN=Gstm2 PE=1 SV=2	7.44	25887.9	8108.36	6	31.19	120.362	113.481	114.842	1919.06	1936.52	2337.03	207.312	191.141	174.353	802.081		P15626	Jahn only UDMSE 2050
P16125	Ldhb	LDHB_MOUSE	L-lactate dehydrogenase B chain OS=Mus musculus GN=Ldhb PE=1 SV=2	5.63	36857.5	4261.94	13	45.81	604.793	530.952	486.8	739.184	628.303	635.244	846.768	774.482	741.447	652.995		P16125		15	13	154.938	0.0105184	1.32807	7203	7202	36857.5	L-lactate dehydrogenase B chain OS=Mus musculus OX=10090 GN=Ldhb PE=1 SV=2	16570.2	14341.8	13565.9	13281.1	18175.5	17479.2	16009.1	16164.9	14198.7	14930.3	15199.1	15137.8	15421.1	12	13	11	15	16	15
P16330	Cnp	CN37_MOUSE	2',3'-cyclic-nucleotide 3'-phosphodiesterase OS=Mus musculus GN=Cnp PE=1 SV=3	9.26	47522.6	76341.1	33	75.71	23179.1	21583.4	22520.6	18383.1	17790.3	20807.5	20998.1	19615.5	20912.5	20353		P16330		46	45	767.183	0.790863	1.1129	7201	7208	47522.6	2'_3'-cyclic-nucleotide 3'-phosphodiesterase OS=Mus musculus OX=10090 GN=Cnp PE=1 SV=3	509296	443422	475981	439186	457891	416432	441043	476468	410221	489875	429164	426902	451323	53	59	56	57	45	48
P16388	Kcna1	KCNA1_MOUSE	Potassium voltage-gated channel subfamily A member 1 OS=Mus musculus GN=Kcna1 PE=1 SV=1	4.85	56865.7	1407.53	18	36.57	939.249	2093.35	5504.7	936.531	897.878	915.202	2091.72	2691.8	930.212	1844.07		P16388		12	7	94.7587	0.0139095	1.3466	7202	7203	56865.7	Potassium voltage-gated channel subfamily A member 1 OS=Mus musculus OX=10090 GN=Kcna1 PE=1 SV=1	6066.09	5350.1	6820.12	6321.87	5273.77	4485.61	5092.95	4929.03	6102.83	6578.49	4969.72	4956.23	5578.9	5	6	5	6	5	6
P16460	Ass1	ASSY_MOUSE	Argininosuccinate synthase OS=Mus musculus GN=Ass1 PE=1 SV=1	8.3	46869.7	1781.61	11	37.62	210.337	312.976	334.692	244.637	346.776	446.406	259.306	345.094	400.752	320.923		P16460	Jahn only UDMSE 2109
P16546	Sptan1	SPTN1_MOUSE	Spectrin alpha chain, non-erythrocytic 1 OS=Mus musculus GN=Sptan1 PE=1 SV=4	5.04	285396	1411.51	118	56.11	24332.5	21445.9	21434.1	6910.11	8649.29	5772.16	9618.16	11055.9	10794.9	13158.9		P16546	Jahn only UDMSE 2021
P16627	Hspa1l	HS71L_MOUSE	Heat shock 70 kDa protein 1-like OS=Mus musculus GN=Hspa1l PE=2 SV=4	5.83	71036.6	2452.14	7	13.42	154.827	158.132	149.091	195.692	190.518	190.749	537.802	417.398	311.263	246.399		P16627	Jahn only UDMSE 2125
P16858	Gapdh	G3P_MOUSE	Glyceraldehyde-3-phosphate dehydrogenase OS=Mus musculus GN=Gapdh PE=1 SV=2	8.35	36095.2	28110	15	65.77	7250.62	8850.5	7791.58	7774.98	9031.8	8786.5	7789.81	9505.1	8372.35	8264.79		P16858		27	27	327.858	0.000742128	1.58429	7204	7201	36095.2	Glyceraldehyde-3-phosphate dehydrogenase OS=Mus musculus OX=10090 GN=Gapdh PE=1 SV=2	101005	96708.6	119611	109058	128563	117732	155589	157648	115352	118119	112657	104019	119672	33	32	33	33	35	30
P17156	Hspa2	HSP72_MOUSE	Heat shock-related 70 kDa protein 2 OS=Mus musculus GN=Hspa2 PE=1 SV=2	5.34	69926.9	5565.97	9	16.43				485.593	456.453	494.996	467.255	436.183	465.303	467.159		P17156		12	2	130.158	0.144479	1.95863	7201	7203	69926.9	Heat shock-related 70 kDa protein 2 OS=Mus musculus OX=10090 GN=Hspa2 PE=1 SV=2	2336.12	2449	1070.79	1483.35	1090.96	1352.14	2547.76	1339.92	1730.67	2088.29	1718.01	2294.24	1791.77	1	0	0	2	0	0
P17182	Eno1	ENOA_MOUSE	Alpha-enolase OS=Mus musculus GN=Eno1 PE=1 SV=3	6.38	47483.1	63963.5	28	73.96	11764.5	11440.7	10261.1	12892.8	11931.7	12654.7	13011	12757.2	12053.6	11913.4		P17182		24	18	245.129	0.0555897	1.40506	7204	7201	47483.1	Alpha-enolase OS=Mus musculus OX=10090 GN=Eno1 PE=1 SV=3	6683.09	6427.73	7122.15	6066.27	9627.57	7954	8876.65	9544.79	9326.5	7751.31	9138.09	7783.81	8025.17	19	18	16	17	21	23
P17183	Eno2	ENOG_MOUSE	Gamma-enolase OS=Mus musculus GN=Eno2 PE=1 SV=2	4.8	47638.9	11749.1	19	68.66	515.439	486.573	457.032	606.664	604.705	588.636	625.087	671.021	629.178	568.244		P17183		21	14	249.08	0.0162132	1.69047	7203	7202	47638.9	Gamma-enolase OS=Mus musculus OX=10090 GN=Eno2 PE=1 SV=2	9536.67	10654.1	10596.8	8347.62	16309.8	15715.2	16378.6	12515.3	11903.2	12895.9	10300.9	10534.7	12140.7	17	14	19	15	19	20
P17426	Ap2a1	AP2A1_MOUSE	AP-2 complex subunit alpha-1 OS=Mus musculus GN=Ap2a1 PE=1 SV=1	6.63	108748	1019.46	33	46.78	13229.5	12026.4	10779.5	2593.46	1482.71	1902.51	826.651	744.112	744.88	4890.93		P17426		33	23	274.303	0.567142	1.11843	7201	7204	108748	AP-2 complex subunit alpha-1 OS=Mus musculus OX=10090 GN=Ap2a1 PE=1 SV=1	3546.18	3506.52	3394.19	3182.53	3258.8	3596.24	3128.14	3177.77	2976.3	3533.05	3177.49	3356.57	3319.48	21	19	22	18	20	21
P17427	Ap2a2	AP2A2_MOUSE	AP-2 complex subunit alpha-2 OS=Mus musculus GN=Ap2a2 PE=1 SV=2	6.5	104929	562.089	23	31.98	374.269	361.78	388.079	1361.39	1304.98	1516.89	1480.52	1222.32	1244.18	1010.02		P17427		25	15	186.297	0.02519	1.33733	7203	7207	104929	AP-2 complex subunit alpha-2 OS=Mus musculus OX=10090 GN=Ap2a2 PE=1 SV=2	2324.86	2215.56	2238.45	1974.06	2532.63	2528.79	2244.96	1922.99	1918.14	1866.59	2344.87	2370.25	2206.85	11	12	7	8	10	10
P17710	Hk1	HXK1_MOUSE	Hexokinase-1 OS=Mus musculus GN=Hk1 PE=1 SV=3	6.35	109615	2499.5	39	47.74	2431.26	2659.55	2487.15	2197.11	2718.28	2662.89	2392.72	3114.99	2840.26	2586.59		P17710		25	25	190.737	0.648675	1.11178	7204	7207	109615	Hexokinase-1 OS=Mus musculus OX=10090 GN=Hk1 PE=1 SV=3	3256.75	3492.91	3701.98	3253.06	3666.68	3474.98	3773.18	3627.81	3110.54	3546.34	3306.62	3641.4	3487.69	20	19	24	21	24	23
P17742	Ppia	PPIA_MOUSE	Peptidyl-prolyl cis-trans isomerase A OS=Mus musculus GN=Ppia PE=1 SV=2	8	18142.5	28527.5	9	64.63	2557.67	2329.54	2682.47	2790.97	2402.05	3051.62	2899.16	2578.73	3037.52	2665.76		P17742		10	10	108.936	0.0531854	1.26078	7203	7207	18142.5	Peptidyl-prolyl cis-trans isomerase A OS=Mus musculus OX=10090 GN=Ppia PE=1 SV=2	16706.6	15991.2	16716.8	16669	20135.6	20762.2	18241.3	18632.6	17798.1	14640.5	17546.6	18859.1	17725	8	10	9	12	12	11
P17751	Tpi1	TPIS_MOUSE	Triosephosphate isomerase OS=Mus musculus GN=Tpi1 PE=1 SV=4	5.43	32705.1	3498.79	13	59.87	455.165	391.028	384.077	527.165	443.147	455.796	518.334	472.883	448.721	447.775		P17751		9	9	106.142	0.000653194	1.70245	7203	7202	27054.8	Triosephosphate isomerase OS=Mus musculus OX=10090 GN=Tpi1 PE=1 SV=5	7364.9	7955.93	7439.94	7320.57	13351.3	11777.7	12724.5	11953.2	8261.47	8970.46	9617.56	8338.79	9589.7	12	10	12	11	12	13
P17809	Slc2a1	GTR1_MOUSE	Solute carrier family 2, facilitated glucose transporter member 1 OS=Mus musculus GN=Slc2a1 PE=1 SV=4	9.04	54326.9	511.965	5	8.33	598.798	520.197	548.053	655.807	591.068	649.698	654.462	548.774	599.638	587.216		P17809		3	3	18.7809	0.302306	1.33961	7201	7204	54326.9	Solute carrier family 2_ facilitated glucose transporter member 1 OS=Mus musculus OX=10090 GN=Slc2a1 PE=1 SV=4	2572.87	2111.45	1652.1	2078.42	2017.17	1793.31	1597.29	1899.49	1972.43	1917.04	2330.74	1945.87	1990.68	2	0	0	0	1	1
P17879	Hspa1b	in our list 2 peptides																		P17879		8	3	59.3363	0.164777	1.39858	7203	7207	70461.5	Heat shock 70 kDa protein 1B OS=Mus musculus OX=10090 GN=Hspa1b PE=1 SV=3	414.042	359.378	500.154	431.289	520.705	457.192	451.98	412.416	301.994	397.211	382.653	437.696	422.226	0	1	2	2	2	2
P18242	Ctsd	CATD_MOUSE	Cathepsin D OS=Mus musculus GN=Ctsd PE=1 SV=1	6.77	45410.1	458.571	7	22.44	181.146	170.976	206.594	294.211	285.155	339.555	196.622	237.091	297.423	244.347		P18242	Jahn only UDMSE 2126
P18572	Bsg	BASI_MOUSE	Basigin OS=Mus musculus GN=Bsg PE=1 SV=2	5.46	42901	993.782	8	22.62	343.212	349.888	355.736	299.534	313.131	382.858	479.724	467.948	467.83	377.678		P18572		5	5	40.9604	0.223575	1.27121	7202	7203	42901	Basigin OS=Mus musculus OX=10090 GN=Bsg PE=1 SV=2	2613.17	2297.54	2718.42	2451.8	2214.17	1853.01	2263.92	2585.48	2219.32	2423.36	2326.34	2258.67	2352.1	5	4	4	0	4	6
P18760	Cfl1	COF1_MOUSE	Cofilin-1 OS=Mus musculus GN=Cfl1 PE=1 SV=3	8.22	18787.7	25465.2	12	71.69	1420.63	1011.49	1410.27	1471.32	1012.63	1459.4	1501.77	1136.19	1496.69	1302.89		P18760		6	6	66.0976	0.00219278	1.81679	7204	7201	18787.7	Cofilin-1 OS=Mus musculus OX=10090 GN=Cfl1 PE=1 SV=3	4415.63	5561.33	6882.02	6506.5	8921.69	8664.69	8822.68	9303.34	6713.89	6849.8	6133.95	6935.58	7142.59	6	7	6	6	8	6
P18872	Gnao1	GNAO_MOUSE	Guanine nucleotide-binding protein G(o) subunit alpha OS=Mus musculus GN=Gnao1 PE=1 SV=3	5.19	40654.9	21670.4	17	57.34	4718.02	4633.05	4460.44	5005.71	4668.76	4858.55	5087.69	4626.01	4659.7	4675.88		P18872		25	21	318.788	0.0693454	1.25584	7201	7202	40654.9	Guanine nucleotide-binding protein G(o) subunit alpha OS=Mus musculus OX=10090 GN=Gnao1 PE=1 SV=3	32504.8	32737.4	26141.8	25809.2	27310.4	29342.4	26971.2	28568.4	27991.6	31584.7	26457.7	29823.7	28770.3	27	26	31	27	27	28
P19096	Fasn	FAS_MOUSE	Fatty acid synthase OS=Mus musculus GN=Fasn PE=1 SV=2	6.12	275166	342.486	26	15.3	1635.63	1290.56	1328.89	1611.62	1358.97	1403.11	1425.21	1194.26	1213.77	1364.04		P19096	Jahn only UDMSE 2039
P19157	Gstp1	GSTP1_MOUSE	Glutathione S-transferase P 1 OS=Mus musculus GN=Gstp1 PE=1 SV=2	7.96	23780.3	13833	9	65.24	1404.03	1197.8	1246.94	1668.54	1335.14	1506.84	1685.23	1329.66	1356.22	1389.36		P19157		3	3	20.6007	0.521075	1.52064	7202	7201	23780.3	Glutathione S-transferase P 1 OS=Mus musculus OX=10090 GN=Gstp1 PE=1 SV=2	4638.37	7056.59	10053.7	7730.15	7991.39	7235.61	8538.09	5007.63	7082.51	6399.65	7252.21	6952.93	7161.57	3	3	2	2	3	3
P19246	Nefh	NFH_MOUSE	Neurofilament heavy polypeptide OS=Mus musculus GN=Nefh PE=1 SV=3	5.56	117280	7531.28	32	30.64	2113.92	5414.48	4136.81	3165.62	7748.19	5233.58	2604.8	7047.06	5520.59	4788.68		P19246		54	46	704.1	0.0319183	1.20799	7202	7203	117280	Neurofilament heavy polypeptide OS=Mus musculus OX=10090 GN=Nefh PE=1 SV=3	127113	118663	128126	125884	105952	104323	122643	117687	117674	130930	120313	126053	120447	60	60	63	62	55	52
P19536	Cox5b	in our list 2 peptides																		P19536		7	7	86.0207	0.0907756	1.27562	7202	7203	14098	Cytochrome c oxidase subunit 5B_ mitochondrial OS=Mus musculus OX=10090 GN=Cox5b PE=1 SV=1	14685.7	12187.8	16783.5	14974.3	12945.3	11950.7	13733	13632.6	15560	14270	13008.3	12539.7	13855.9	10	9	10	10	9	11
P19783	Cox4i1	COX41_MOUSE	Cytochrome c oxidase subunit 4 isoform 1, mitochondrial OS=Mus musculus GN=Cox4i1 PE=1 SV=2	9.59	19587.5	7625.39	9	48.52	1063.55	1103.56	1112.13	1459.82	1428.84	1411.19	1067.15	1149.58	1109.77	1200.51		P19783		13	13	148.073	0.0208541	1.20824	7203	7204	19587.5	Cytochrome c oxidase subunit 4 isoform 1_ mitochondrial OS=Mus musculus OX=10090 GN=Cox4i1 PE=1 SV=2	26451.9	23436.8	25235.5	24882.1	27727.5	27481.5	23090.3	22603.2	27195.6	26412.5	26115.9	26966.4	25633.3	15	13	14	13	15	13
P20029	Hspa5	GRP78_MOUSE	78 kDa glucose-regulated protein OS=Mus musculus GN=Hspa5 PE=1 SV=3	4.87	72536.2	1757.74	13	24.73	315.077	326.03	347.038	314.713	310.868	327.715	329.792	314.187	324.59	318.859		P20029		14	12	115.986	0.0135069	1.39512	7201	7207	72536.2	Endoplasmic reticulum chaperone BiP OS=Mus musculus OX=10090 GN=Hspa5 PE=1 SV=3	2232.89	2086.36	1953.91	1799.35	2156.27	1900.08	1746.85	1665.7	1449.44	1646.54	2077.86	1976.43	1890.97	10	7	11	10	11	9
P20108	Prdx3	PRDX3_MOUSE	Thioredoxin-dependent peroxide reductase, mitochondrial OS=Mus musculus GN=Prdx3 PE=1 SV=1	7.37	28355.2	3024.19	8	50.19	313.435	362.485	351.343	408.835	421.246	494.082	449.387	468.818	486.987	412.292		P20108		4	4	35.1049	0.222983	1.43257	7203	7207	28355.2	Thioredoxin-dependent peroxide reductase_ mitochondrial OS=Mus musculus OX=10090 GN=Prdx3 PE=1 SV=1	2375.43	2348.55	2655.25	2305.69	3086.82	2838.98	2633.99	2512.15	2475.57	1660.92	2846.99	2529.03	2522.45	3	4	3	4	5	3
P20152	Vim	VIME_MOUSE	Vimentin OS=Mus musculus GN=Vim PE=1 SV=3	4.86	53744.8	1373.82	12	32.62	223.932	233.354	256.801	1285.94	1445.85	1421.58	1327.71	1261.01	1343.92	963.884		P20152		21	14	167.755	0.00011752	2.18004	7204	7203	53744.8	Vimentin OS=Mus musculus OX=10090 GN=Vim PE=1 SV=3	1308.17	1369.64	2106.23	2104.95	1175.8	1104.54	2479.21	2492.01	1716.77	1453.99	2389.6	2083.78	1815.39	7	7	12	12	8	6
P20444	Prkca	KPCA_MOUSE	Protein kinase C alpha type OS=Mus musculus GN=Prkca PE=1 SV=3	6.73	77992.6	585.05	11	21.88	752.282	713.733	744.926	996.777	969.349	942.258	1154.13	1096.85	1203.01	937.139		P20444	Jahn only UDMSE 2046
P20612	Gnat1	in our list 2 peptides																		P20612	Q3V3I2	3	1	32.1608	0.121606	1.55334	7202	7207	40423	Guanine nucleotide-binding protein G(t) subunit alpha-1 OS=Mus musculus OX=10090 GN=Gnat1 PE=1 SV=3	141.973	102.196	129.26	119.763	109.008	102.147	88.3196	106.616	86.3641	73.9509	128.914	101.868	107.532	0	1	0	0	0	0
P20917	Mag	MAG_MOUSE	Myelin-associated glycoprotein OS=Mus musculus GN=Mag PE=1 SV=2	4.85	70115.2	12537.8	17	32.59	14099.9	13770.6	14177.8	13874.6	12848.2	14459.2	13359.9	13289.2	13704.4	13561.3		P20917		18	18	240.413	0.0276277	1.2951	7204	7201	70243.4	Myelin-associated glycoprotein OS=Mus musculus OX=10090 GN=Mag PE=1 SV=3	84558.6	94151.6	100141	95649.1	106299	94168.7	116497	114950	100137	104527	96235.1	97255	100381	26	24	26	25	27	29
P21278	Gna11	GNA11_MOUSE	Guanine nucleotide-binding protein subunit alpha-11 OS=Mus musculus GN=Gna11 PE=1 SV=1	5.6	42309.4	1271.46	14	47.63	307.813	288.71	341.521	310.959	278.466	307.236	336.851	314.89	323.506	307.431		P21278		11	4	104.729	0.560152	1.12762	7207	7204	42309.4	Guanine nucleotide-binding protein subunit alpha-11 OS=Mus musculus OX=10090 GN=Gna11 PE=1 SV=1	2771.03	2853.33	2828.34	2420.94	2822.99	3019.87	2469.01	2769.44	2731.94	3175.03	2648.63	2918.32	2785.74	2	3	3	1	3	3
P21279	Gnaq	GNAQ_MOUSE	Guanine nucleotide-binding protein G(q) subunit alpha OS=Mus musculus GN=Gnaq PE=1 SV=4	5.34	42443.3	5872.24	16	55.99	1345.01	1333.6	1308.53	1552.19	1461.6	1461.45	1381.48	1451.07	1532.4	1408.77		P21279		23	14	238.83	0.30944	1.23277	7203	7208	42443.3	Guanine nucleotide-binding protein G(q) subunit alpha OS=Mus musculus OX=10090 GN=Gnaq PE=1 SV=4	8639.96	10267.6	10283.8	10391.6	9778.02	10979.8	9072.7	11387.1	10083.1	9907.74	8066.97	8771.48	9802.5	12	11	14	14	12	11
P21460	Cst3	CYTC_MOUSE	Cystatin-C OS=Mus musculus GN=Cst3 PE=2 SV=2	9.29	15759	3811.35	6	53.57	163.534	167.045	170.603	238.054	203.097	258.693	116.384	125.894	142.608	175.617		P21460	Jahn only UDMSE 2155
P21550	Eno3	ENOB_MOUSE	Beta-enolase OS=Mus musculus GN=Eno3 PE=1 SV=3	6.81	47367.1	12745.6	10	26.04	213.124	183.474	170.552	345.564	385.843	309.428	378.984	397.325	350.387	298.981		P21550	Jahn only UDMSE 2114
P22315	Fech	in our list 2 peptides																		P22315		2	2	11.1333	0.19555	1.57328	7204	7203	47700.7	Ferrochelatase_ mitochondrial OS=Mus musculus OX=10090 GN=Fech PE=1 SV=2	392.257	495.403	629.58	628.476	387.985	463.314	567.773	771.559	464.711	775.466	466.326	467.44	542.524	0	1	0	0	2	0
P23242	Gja1	CXA1_MOUSE	Gap junction alpha-1 protein OS=Mus musculus GN=Gja1 PE=1 SV=2	8.89	43517.7	533.23	3	13.09	230.798	260.797	190.385				266.424	350.958	296.1	262.678		P23242	Jahn only UDMSE 2122
P23506	Pcmt1	PIMT_MOUSE	Protein-L-isoaspartate(D-aspartate) O-methyltransferase OS=Mus musculus GN=Pcmt1 PE=1 SV=3	7.59	24691.5	1944.31	7	52.86	206.992	191.435	211.392	302.993	185.439	241.039	263.875	228.545	292.535	232.507		P23506		2	2	18.5462	0.00137774	1.97074	7204	7201	24691.5	Protein-L-isoaspartate(D-aspartate) O-methyltransferase OS=Mus musculus OX=10090 GN=Pcmt1 PE=1 SV=3	888.592	994.299	1230.65	1118.68	1843.88	1799.87	2017.56	1693.12	1004.22	1245	1487.41	1475.1	1399.86	2	0	3	1	3	1
P23927	Cryab	CRYAB_MOUSE	Alpha-crystallin B chain OS=Mus musculus GN=Cryab PE=1 SV=2	6.92	20068.8	7450.32	8	56	678.774	623.406	738.4	889.143	715.342	894.289	832.663	713.538	901.209	765.773		P23927		7	7	53.6093	0.147052	1.4099	7203	7208	20068.8	Alpha-crystallin B chain OS=Mus musculus OX=10090 GN=Cryab PE=1 SV=2	3422.22	2907.65	3265.06	2740.81	4029.76	3168.52	3873.87	3307.22	2935.87	2975.18	2729.72	2375.83	3144.31	5	6	5	4	6	6
P24270	Cat	CATA_MOUSE	Catalase OS=Mus musculus GN=Cat PE=1 SV=4	7.79	60080.6	577.98	11	31.5	291.346	305.064	295.229	328.051	329.351	310.178	230.603	303.161	243.708	290.671		P24270	Jahn only UDMSE 2116
P24288	Bcat1	in our list 2 peptides																		P24288		4	4	23.7316	0.00168144	1.73002	7203	7207	43361.6	Branched-chain-amino-acid aminotransferase_ cytosolic OS=Mus musculus OX=10090 GN=Bcat1 PE=1 SV=2	670.137	663.442	576.295	528.302	827.017	1012.76	752.583	705.574	524.405	539.036	670.913	691.401	680.155	0	0	0	0	0	3
P24369	Ppib	PPIB_MOUSE	Peptidyl-prolyl cis-trans isomerase B OS=Mus musculus GN=Ppib PE=1 SV=2	10	23713.5	380.193	4	21.76	87.3763	82.5892	87.0183	94.4189	89.9649	108.914	109.073	95.9759	100.456	93.6126		P24369		7	7	61.0997	0.0487494	1.24098	7201	7204	23713.5	Peptidyl-prolyl cis-trans isomerase B OS=Mus musculus OX=10090 GN=Ppib PE=1 SV=2	2925.57	2725.73	2790.26	2450.14	2274.68	2287.9	2156.28	2397.61	2415.66	2511.11	2523.5	2403.91	2488.53	6	7	8	6	6	7
P24526	Pmp2	in our list 2 peptides																		P24526		9	9	72.7057	4.30263e-10	21.7599	7204	7208	15049.5	Myelin P2 protein OS=Mus musculus OX=10090 GN=Pmp2 PE=2 SV=2	1312.79	1274.33	2337.67	2212.55	189.27	171.366	3419.49	3410.28	2479.34	2528.34	159.49	154.379	1637.44	6	5	9	7	0	0
P24549	Aldh1a1	AL1A1_MOUSE	Retinal dehydrogenase 1 OS=Mus musculus GN=Aldh1a1 PE=1 SV=5	7.7	55095.2	4382.5	19	48.5	1375.79	1627.99	1606	1614.26	1874.29	2015.13	1440.99	1708.05	1714.5	1650.89		P24549	Jahn only UDMSE 2037
P26040	Ezr	EZRI_MOUSE	Ezrin OS=Mus musculus GN=Ezr PE=1 SV=3	5.73	69521	760.091	16	31.91	207.24	238.002	223.359	240.932	277.433	282.396	273.783	323.877	283.666	258.049		P26040		15	4	127.117	0.208798	2.01321	7203	7208	69521	Ezrin OS=Mus musculus OX=10090 GN=Ezr PE=1 SV=3	217.98	164.32	211.936	184.69	297.919	269.794	311.136	158.823	207.298	173.587	154.352	127.642	206.623	0	1	1	2	1	1
P26041	Msn	MOES_MOUSE	Moesin OS=Mus musculus GN=Msn PE=1 SV=3	6.18	67881.2	903.589	18	33.97	376.16	410.733	737.794	228.408	239.952	243.489	497.857	631.758	588.337	431.56		P26041		31	18	288.337	0.315044	1.22853	7201	7204	67881.2	Moesin OS=Mus musculus OX=10090 GN=Msn PE=1 SV=3	6165.66	6408.77	5671.25	6052.44	4856.13	5379.9	4631.69	5603.67	5257.04	6875.25	5402.63	5406.7	5642.59	16	14	18	21	15	20
P26043	Rdx	RADI_MOUSE	Radixin OS=Mus musculus GN=Rdx PE=1 SV=3	5.83	68657	1404.76	25	44.08	427.168	436.656	440.861	1173.83	990.905	1190.56	807.256	789.668	813.651	778.532		P26043		27	14	244.484	0.155747	1.20569	7203	7208	68657	Radixin OS=Mus musculus OX=10090 GN=Rdx PE=1 SV=3	2162.05	2244.84	2173.91	1939.07	2265.84	2409.84	2053.32	2242.14	2109.5	2378.11	1882.77	1995.24	2154.72	15	13	11	14	8	10
P26443	Glud1	DHE3_MOUSE	Glutamate dehydrogenase 1, mitochondrial OS=Mus musculus GN=Glud1 PE=1 SV=1	7.98	61679.1	1205.89	21	51.25	467.529	558.16	542.776	646	652.369	790.345	540.507	634.631	624.815	601.639		P26443		22	21	200.513	0.0280084	1.3666	7204	7201	61679.1	Glutamate dehydrogenase 1_ mitochondrial OS=Mus musculus OX=10090 GN=Glud1 PE=1 SV=1	5772.76	6907.4	8781.16	7868.71	7590.44	7200.51	8979.66	8349.03	8276.34	8241.93	7371.35	6692.3	7669.3	18	16	17	19	20	16
P26645	Marcks	MARCS_MOUSE	Myristoylated alanine-rich C-kinase substrate OS=Mus musculus GN=Marcks PE=1 SV=2	4.12	29718.4	399.519	3	21.68	60.1124	60.6964	56.9602	62.7648	52.2746		80.9961	85.4152	77.5564	65.6369		P26645		5	5	39.0538	0.00408946	1.74668	7204	7208	29718.4	Myristoylated alanine-rich C-kinase substrate OS=Mus musculus OX=10090 GN=Marcks PE=1 SV=2	1542.61	1620.18	1194.12	1180.44	1534.19	1675.68	1471.41	1828.36	1471.51	1223.79	951.005	938.158	1385.95	4	3	3	4	4	6
P26883	Fkbp1a	FKB1A_MOUSE	Peptidyl-prolyl cis-trans isomerase FKBP1A OS=Mus musculus GN=Fkbp1a PE=1 SV=2	8.66	11979.7	5144.1	3	39.81	533.375	535.711	439.144	112.327	115.961	147.692	63.645	80.1468	193.748	246.041		P26883		2	2	14.6608	0.00101991	1.76993	7203	7208	11979.7	Peptidyl-prolyl cis-trans isomerase FKBP1A OS=Mus musculus OX=10090 GN=Fkbp1a PE=1 SV=2	1010.84	966.037	1014.45	965.624	1540.66	1580.03	1266.9	1478.78	937.217	1108.31	888.001	875.173	1136	2	1	0	1	2	2
P27546	Map4	MAP4_MOUSE	Microtubule-associated protein 4 OS=Mus musculus GN=Map4 PE=1 SV=3	4.7	118000	249.51	5	6.13	518.499	630.81	626.045	795.7	751.63	855.417	711.77	722.883	739.993	697.9		P27546		22	22	171.411	0.0292514	1.30266	7201	7204	118000	Microtubule-associated protein 4 OS=Mus musculus OX=10090 GN=Map4 PE=1 SV=3	4455.68	5176.07	3900.88	3694.68	4353.7	4579.68	3493.4	3900.53	4083.94	4033.76	4200.35	4427.16	4191.65	16	15	18	21	19	20
P27573	Mpz	MYP0_MOUSE	Myelin protein P0 OS=Mus musculus GN=Mpz PE=1 SV=1	9.75	27792.9	1547.48	4	16.94	38.4953	473.135	30.6641	397.942	580.259	707.678		502.61		446.782		P27573		13	13	208.431	8.91464e-11	18.5415	7207	7208	27792.9	Myelin protein P0 OS=Mus musculus OX=10090 GN=Mpz PE=1 SV=1	524740	508545	980217	921485	59946.2	59684.4	954039	1.01299e+06	1.00057e+06	1.02458e+06	54007.8	55214.9	596335	14	18	20	18	11	11
P27600	Gna12	GNA12_MOUSE	Guanine nucleotide-binding protein subunit alpha-12 OS=Mus musculus GN=Gna12 PE=1 SV=3	10.25	44266.2	1113.59	5	11.61	92.4012	102.85	80.681	93.8013	78.1844	85.8911	231.818	157.242	143.24	114.161		P27600		6	2	59.4175	0.0260526	1.52719	7202	7207	44266.2	Guanine nucleotide-binding protein subunit alpha-12 OS=Mus musculus OX=10090 GN=Gna12 PE=1 SV=3	329.231	291.247	409.119	364.232	287.301	251.93	312.435	296.699	242.734	263.654	296.776	243.093	299.038	1	0	0	1	0	0
P27601	Gna13	GNA13_MOUSE	Guanine nucleotide-binding protein subunit alpha-13 OS=Mus musculus GN=Gna13 PE=1 SV=1	8.25	44396.9	1625.28	13	42.44	248.609	229.596	242.283	413.986	462.613	401.274	298.673	288.417	298.663	317.392		P27601		11	8	110.626	0.0698353	1.29864	7203	7202	44396.9	Guanine nucleotide-binding protein subunit alpha-13 OS=Mus musculus OX=10090 GN=Gna13 PE=1 SV=1	2164.03	2187.94	1869.54	1866.15	2616.55	2234.76	2173.57	1998.79	1784.17	2042.01	2114.22	1949.81	2083.46	9	5	8	8	9	9
P27773	Pdia3	PDIA3_MOUSE	Protein disulfide-isomerase A3 OS=Mus musculus GN=Pdia3 PE=1 SV=2	5.81	57134.7	899.077	16	44.16	405.277	400.671	414.06	464.326	412.282	439.478	505.084	496.877	499.074	441.679		P27773		22	21	175.779	0.40259	1.26149	7208	7203	57134.7	Protein disulfide-isomerase A3 OS=Mus musculus OX=10090 GN=Pdia3 PE=1 SV=2	3394.57	5072.89	4310.85	4415.82	3988.22	3900.56	4489.94	4807.03	3957.63	3981.69	4982.2	4969.4	4355.9	17	17	17	18	14	18
P28230	Gjb1	CXB1_MOUSE	Gap junction beta-1 protein OS=Mus musculus GN=Gjb1 PE=1 SV=3	9.07	32573.8	438.927	2	9.19	219.454	199.631	224.319	261.421	233.545	290.766	263.634	238.76	280.09	242.498		P28230		5	5	49.4918	0.280139	1.31854	7207	7202	32573.8	Gap junction beta-1 protein OS=Mus musculus OX=10090 GN=Gjb1 PE=1 SV=3	5304.15	5410.04	4331.9	4295.18	4909.85	5196.16	4830.62	5446.27	4798.36	6576.8	4689.52	4999.77	5065.72	5	6	4	6	6	6
P28474	Adh5	ADHX_MOUSE	Alcohol dehydrogenase class-3 OS=Mus musculus GN=Adh5 PE=1 SV=3	6.98	40346.2	334.912	4	20.32	116.618	91.057	108.757	150.23	102.619	152.006	161.62	116.346	138.102	124.014		P28474		2	2	11.5562	0.00188813	2.94877	7203	7207	40346.2	Alcohol dehydrogenase class-3 OS=Mus musculus OX=10090 GN=Adh5 PE=1 SV=3	257.447	193.057	221.899	160.921	525.551	417.183	413.854	424.119	151.57	168.133	265.585	228.665	285.665	0	0	0	0	0	2
P28571	Slc6a9	SC6A9_MOUSE	Sodium- and chloride-dependent glycine transporter 1 OS=Mus musculus GN=Slc6a9 PE=2 SV=3	7.68	77513.8	343.137	5	8.67	726.274	608.435	800.561	973.669	941.238	1203.03	1168.16	1078.55	1287.3	962.276		P28571		2	2	19.1939	0.396967	1.389	7203	7202	77513.8	Sodium- and chloride-dependent glycine transporter 1 OS=Mus musculus OX=10090 GN=Slc6a9 PE=1 SV=3	2047.03	1764.84	1664.45	1221.77	2158.91	1850.05	1931.97	1456.37	2010.83	1608.37	1701.45	1689.06	1758.76	2	0	0	0	2	3
P28652	Camk2b	KCC2B_MOUSE	Calcium/calmodulin-dependent protein kinase type II subunit beta OS=Mus musculus GN=Camk2b PE=1 SV=2	6.89	61202.3	3267.89	17	50.92	708.749	780.19	611.666	846.731	847.903	823.731	848.896	852.782	711.812	770.152		P28652		14	6	136.013	0.428473	1.36026	7202	7201	61202.3	Calcium/calmodulin-dependent protein kinase type II subunit beta OS=Mus musculus OX=10090 GN=Camk2b PE=1 SV=2	2290.35	2361.86	3395.22	2933.01	2796.16	2354.16	3470.87	2325.17	3110.13	2711.87	2777.71	2629.27	2762.98	3	3	5	5	3	4
P28661	Septin4	SEPT4_MOUSE	Septin-4 OS=Mus musculus GN=Sept4 PE=1 SV=1	5.48	55392.2	3955.21	20	60.04	2156.67	1877.02	1964.29	2654.94	2350.29	2571.88	2586.43	2250.48	2250.5	2260.5		P28661		13	11	116.521	0.504558	1.25193	7203	7202	55392.2	Septin-4 OS=Mus musculus OX=10090 GN=Septin4 PE=1 SV=1	9109.55	7738.51	7924.77	6762.69	10152.9	8234.82	8657.67	8441.28	8893.72	8115.4	9291.54	7848.19	8430.92	12	13	10	11	12	12
P28663	Napb	SNAB_MOUSE	Beta-soluble NSF attachment protein OS=Mus musculus GN=Napb PE=1 SV=2	5.17	33899.2	2325.22	16	58.05	1590.36	1530.16	1519.36	683.694	658.96	689.239	240.848	256.997	235.435	818.983		P28663		6	5	45.3427	0.00871614	3.26793	7204	7207	33899.2	Beta-soluble NSF attachment protein OS=Mus musculus OX=10090 GN=Napb PE=1 SV=2	9959.23	13686.8	11768.8	17563.3	22550.3	27795.3	27415.7	35596.2	7784.89	11497.1	8577.53	12007.8	17183.6	1	2	4	5	5	4
P28738	Kif5c	in our list 2 peptides																		P28738		12	5	74.2146	0.567004	1.07292	7204	7207	109845	Kinesin heavy chain isoform 5C OS=Mus musculus OX=10090 GN=Kif5c PE=1 SV=3	1693.73	1656.18	1595.09	1681.43	1564.94	1649.68	1754.22	1611.76	1550.14	1587.09	1515.74	1667.37	1627.28	1	2	4	2	3	2
P28740	Kif2a	in our list 2 peptides																		P28740		6	6	41.1302	0.0781265	1.19719	7202	7203	80440.8	Kinesin-like protein KIF2A OS=Mus musculus OX=10090 GN=Kif2a PE=1 SV=2	852.305	811.888	904.307	857.182	777.623	693.732	813.272	783.492	790.145	848.313	792.508	772.408	808.098	4	0	6	0	0	0
P28867	Prkcd	KPCD_MOUSE	Protein kinase C delta type OS=Mus musculus GN=Prkcd PE=1 SV=3	7.1	78859	239.322	2	2.97				205.14	214.423	212.155	164.229	171.438	165.842	189.601		P28867	Jahn only UDMSE 2150
P29387	Gnb4	GBB4_MOUSE	Guanine nucleotide-binding protein subunit beta-4 OS=Mus musculus GN=Gnb4 PE=2 SV=4	5.7	38120.4	7062.7	13	65	380.09	354.549	354.196	406.489	344.292	403.255	390.539	376.704	398.964	373.77		P29387		9	4	80.9906	0.148659	1.39169	7204	7202	38120.4	Guanine nucleotide-binding protein subunit beta-4 OS=Mus musculus OX=10090 GN=Gnb4 PE=1 SV=4	1279.89	1716.77	1193.54	1247.01	1525.75	1779.94	1650.71	1745.79	1609.13	1436.65	1488.7	1550.38	1518.69	3	2	3	3	4	4
P30275	Ckmt1	KCRU_MOUSE	Creatine kinase U-type, mitochondrial OS=Mus musculus GN=Ckmt1 PE=1 SV=1	8.16	47403	11179	20	62.2	2881.33	2972.06	3005.13	2965.12	2872.54	3063.01	3028.78	3723.62	3605.22	3089.83		P30275		23	16	247.689	0.257399	1.15759	7207	7204	47403	Creatine kinase U-type_ mitochondrial OS=Mus musculus OX=10090 GN=Ckmt1 PE=1 SV=1	28355.6	27001.3	28953	28155.7	29652.3	27529.2	26115.8	23347.2	30701	26556.8	27802.2	26697.3	27572.3	17	18	20	17	17	17
P30677	Gna14	in our list 2 peptides																		P30677		6	1	75.9588	0.946945	1.28024	7207	7208	41984	Guanine nucleotide-binding protein subunit alpha-14 OS=Mus musculus OX=10090 GN=Gna14 PE=1 SV=2	99.5472	45.4458	72.6372	60.2203	89.8619	56.5992	81.9508	66.7629	72.8771	78.7166	75.557	42.8536	70.2525	0	0	0	0	0	0
P31001	Des	DESM_MOUSE	Desmin OS=Mus musculus GN=Des PE=1 SV=3	5.03	53554.9	1062.98	6	10.66	2296.96	2022.74	1760	956.514	940.119	1185.78	1548.45	1512.29	1568.65	1508.36		P31001		5	1	36.6413	0.0463229	1.33172	7202	7203	53554.9	Desmin OS=Mus musculus OX=10090 GN=Des PE=1 SV=3	886.58	1015.84	937.492	1034.52	707.252	773.557	826.553	949.386	946.271	1016.58	920.437	931.45	912.16	1	1	1	0	0	0
P31648	Slc6a1	SC6A1_MOUSE	Sodium- and chloride-dependent GABA transporter 1 OS=Mus musculus GN=Slc6a1 PE=1 SV=2	7.89	67800	1082.06	4	9.35	568.052	603.985	585.723	804.258	722.548	616.641	900.373	920.747	839.031	716.105		P31648	Jahn only UDMSE 2055
P31650	Slc6a11	S6A11_MOUSE	Sodium- and chloride-dependent GABA transporter 3 OS=Mus musculus GN=Slc6a11 PE=1 SV=2	6.63	71386.8	368.472	6	9.09	459.257	559.384	524.117	520.039	597.795	649.229	579.346	716.756	640.049	576.728		P31650		4	4	33.2713	0.0124261	1.81978	7202	7208	71386.8	Sodium- and chloride-dependent GABA transporter 3 OS=Mus musculus OX=10090 GN=Slc6a11 PE=1 SV=2	1702.39	1578.02	2263.36	2086.41	1291.57	1531.99	1741.09	1997.37	1425.41	1833.82	1143.59	1246.69	1653.47	4	4	4	4	0	4
P31725	S100a9	in our list 2 peptides																		P31725		2	2	13.8348	0.00018742	6.63753	7207	7201	13220	Protein S100-A9 OS=Mus musculus OX=10090 GN=S100a9 PE=1 SV=3	141.844	100.696	294.974	238.221	156.237	97.6977	496.072	618.453	774.866	835	135.379	127.488	334.744	0	1	1	0	0	0
P31786	Dbi	in our list 2 peptides																		P31786		6	6	72.3706	0.0326809	1.72188	7203	7202	10000.5	Acyl-CoA-binding protein OS=Mus musculus OX=10090 GN=Dbi PE=1 SV=2	6040.2	4758.16	4582.08	3363.41	7381.98	6299.23	4694.54	4610.49	4553.81	4403.85	6245.32	5744.51	5223.13	10	9	5	9	9	7
P31938	Map2k1	MP2K1_MOUSE	Dual specificity mitogen-activated protein kinase kinase 1 OS=Mus musculus GN=Map2k1 PE=1 SV=2	6.24	43816.3	972.563	11	41.48	402.043	276.088	327.206	402.561	314.791	389.669	488.189	337.537	452.178	369.2		P31938	Jahn only UDMSE 2099
P32037	Slc2a3	GTR3_MOUSE	Solute carrier family 2, facilitated glucose transporter member 3 OS=Mus musculus GN=Slc2a3 PE=1 SV=1	4.75	53992.3	366.16	6	13.39	324.057	357.862	342.089	340.143	313.352	328.208	466.028	400.913	389.225	355.138		P32037		4	4	24.0651	0.171939	1.37018	7201	7204	53992.3	Solute carrier family 2_ facilitated glucose transporter member 3 OS=Mus musculus OX=10090 GN=Slc2a3 PE=1 SV=1	1542.15	1369.82	1288.86	975.236	1216.93	1124.83	1001.86	1123.39	1216.4	1140.19	1598.06	1255.42	1237.76	3	2	4	0	0	0
P32848	Pvalb	in our list 2 peptides																		P32848		9	9	80.4816	0.000148268	2.39865	7203	7201	11930.5	Parvalbumin alpha OS=Mus musculus OX=10090 GN=Pvalb PE=1 SV=3	1941.13	1682.28	3693.51	3564.15	4702.11	3989.16	4099.4	4066.51	3570.48	3200.53	2724.38	2772.36	3333.83	6	7	8	5	7	4
P32883	Kras	RASK_MOUSE	GTPase KRas OS=Mus musculus GN=Kras PE=1 SV=1	6.37	21941	4108.48	8	60.32	137.501	138.032	140.242	248.873	234.578	228.355	362.15	339.956	385.338	241.092		P32883		8	3	76.637	0.642967	1.20167	7203	7204	21941	GTPase KRas OS=Mus musculus OX=10090 GN=Kras PE=1 SV=1	1489.41	1236.44	1434.48	1038.68	1456.44	1308.37	1077.62	1223.18	1312.77	1340.24	1327.89	1276.48	1293.5	3	2	4	1	2	2
P32921	Wars1	SYWC_MOUSE	Tryptophan--tRNA ligase, cytoplasmic OS=Mus musculus GN=Wars PE=1 SV=2	6.45	54928.3	240.532	3	9.56	171.544	164.424	133.109	262.31	194.92	237.51	247.281	187.959	199.983	196.418		P32921		3	3	18.281	0.0431229	1.83309	7203	7207	54928.3	Tryptophan--tRNA ligase_ cytoplasmic OS=Mus musculus OX=10090 GN=Wars1 PE=1 SV=2	1147.07	861.123	943.214	906.622	1246.22	1225.96	1146.29	1007.3	553.106	795.533	1067.31	1122.68	1001.87	2	3	3	0	3	2
P33175	Kif5a	in our list 2 peptides																		P33175		9	2	62.6846	0.187049	1.27907	7208	7207	117817	Kinesin heavy chain isoform 5A OS=Mus musculus OX=10090 GN=Kif5a PE=1 SV=3	5258.8	5683.83	5978.07	5473.28	5300.74	5804.24	5085.97	5932.95	5453.94	4764.69	6869.73	6200.58	5650.57	0	0	2	2	1	2
P34884	Mif	MIF_MOUSE	Macrophage migration inhibitory factor OS=Mus musculus GN=Mif PE=1 SV=2	7.16	12675.4	7813.8	3	32.17	471.409	596.58	600.809	745.149	752.233	828.737	302.485	532.695	929.771	642.342		P34884		2	2	14.566	0.00503078	1.24212	7203	7208	12675.4	Macrophage migration inhibitory factor OS=Mus musculus OX=10090 GN=Mif PE=1 SV=2	3582.31	3675.01	3512.69	3698.86	4206.38	4382.35	3537.96	3797.49	4106.25	3990.7	3557.53	3357.04	3783.71	2	1	2	1	2	2
P35276	Rab3d	RAB3D_MOUSE	Ras-related protein Rab-3D OS=Mus musculus GN=Rab3d PE=1 SV=1	4.57	24644.5	6563.38	6	33.33	23.1221	13.5609	21.2212	34.3465	30.4966	45.1435				27.5518		P35276	Jahn only UDMSE 2258
P35278	Rab5c	RAB5C_MOUSE	Ras-related protein Rab-5C OS=Mus musculus GN=Rab5c PE=1 SV=2	8.58	23640.7	4301.85	9	58.8	276.806	253.627	246.525	293.532	242.927	289.078	334.843	280.43	287.946	273.485		P35278		5	3	45.447	0.00832873	1.36352	7204	7208	23640.7	Ras-related protein Rab-5C OS=Mus musculus OX=10090 GN=Rab5c PE=1 SV=2	2195.82	2246.72	2179.68	2171.46	1789.83	1787.8	2409.8	2402.63	1708.06	2082.04	1719.98	1809.45	2041.94	3	3	3	3	3	3
P35279	Rab6a	RAB6A_MOUSE	Ras-related protein Rab-6A OS=Mus musculus GN=Rab6a PE=1 SV=4	5.23	23703.9	3828.45	8	39.42	129.64	111.973	115.688	169.522	132.39	155.863	179.764	142.355	164.59	142.062		P35279		7	3	49.1107	0.0471017	1.52174	7203	7207	23703.9	Ras-related protein Rab-6A OS=Mus musculus OX=10090 GN=Rab6a PE=1 SV=4	998.949	837.035	873.941	796.336	1260.32	1139.14	856.778	916.953	871.828	704.954	884.499	758.825	908.296	1	1	1	1	2	1
P35282	Rab21	RAB21_MOUSE	Ras-related protein Rab-21 OS=Mus musculus GN=Rab21 PE=1 SV=4	7.91	24505.5	807.785	6	29.73	96.7669	98.3628	103.67	130.136	118.027	129.206	111.358	113.927	115.941	111.752		P35282		3	3	18.406	0.0480188	1.39703	7203	7204	24505.5	Ras-related protein Rab-21 OS=Mus musculus OX=10090 GN=Rab21 PE=1 SV=4	681.681	691.909	656.884	633.42	833.754	651.652	549.325	513.937	582.629	522.63	569.256	623.754	625.903	3	3	0	0	2	2
P35285	Rab22a	RB22A_MOUSE	Ras-related protein Rab-22A OS=Mus musculus GN=Rab22a PE=1 SV=2	8.25	22030.1	667.874	2	16.49	47.1521	40.2624	45.447				48.1576	47.1178	48.1479	45.2541		P35285	Jahn only UDMSE 2250
P35288	Rab23	RAB23_MOUSE	Ras-related protein Rab-23 OS=Mus musculus GN=Rab23 PE=1 SV=2	6.39	26906.4	248.545	3	14.77				40.497	37.592		208.707	165.657	172.887	120.866		P35288		2	2	11.4841	0.238427	1.23896	7203	7204	26906.4	Ras-related protein Rab-23 OS=Mus musculus OX=10090 GN=Rab23 PE=1 SV=2	562.652	533.699	486.269	557.738	583.576	549.622	428.467	486.172	556.131	468.383	550.393	521.882	523.749	2	0	0	0	2	0
P35293	Rab18	RAB18_MOUSE	Ras-related protein Rab-18 OS=Mus musculus GN=Rab18 PE=2 SV=2	5.06	23320.3	2203.98	8	47.57	165.922	156.673	166.323	184.626	168.358	181.418	205.076	196.183	208.351	178.659		P35293		8	7	54.4949	0.852316	1.1347	7204	7201	23320.3	Ras-related protein Rab-18 OS=Mus musculus OX=10090 GN=Rab18 PE=1 SV=2	2255.35	2066.18	2542.86	2115.89	2647.97	2109.32	2557.87	2345.75	2416.8	2064.86	2312.14	2327.7	2313.56	6	7	4	5	6	6
P35486	Pdha1	ODPA_MOUSE	Pyruvate dehydrogenase E1 component subunit alpha, somatic form, mitochondrial OS=Mus musculus GN=Pdha1 PE=1 SV=1	8.14	43916.1	2640.06	18	53.59	770.528	884.956	782.294	847.497	928.744	969.548	1099.63	1251.17	1220.35	959.423		P35486		16	16	141.736	0.0115617	1.28447	7203	7201	43916.1	Pyruvate dehydrogenase E1 component subunit alpha_ somatic form_ mitochondrial OS=Mus musculus OX=10090 GN=Pdha1 PE=1 SV=1	6121.71	6363.32	6781.33	6765.39	8444.12	7592.54	7062.65	7514.24	7657.64	7076.36	6648.83	6594.28	7051.87	18	18	18	18	17	15
P35505	Fah	FAAA_MOUSE	Fumarylacetoacetase OS=Mus musculus GN=Fah PE=1 SV=2	6.76	46518.1	833.658	11	39.14	328.821	317.525	322.787	555.694	567.851	724.852	468.626	489.725	531.415	474.832		P35505	Jahn only UDMSE 2076
P35564	Canx	CALX_MOUSE	Calnexin OS=Mus musculus GN=Canx PE=1 SV=1	4.29	67677.2	994.418	13	29.44	14127.1	14797.8	14700.2	17212.3	15700.8	15541.1	13963	16127.3	15834.4	15176.5		P35564		13	13	124.121	0.0106609	1.34049	7203	7202	67677.2	Calnexin OS=Mus musculus OX=10090 GN=Canx PE=1 SV=1	223801	243979	170135	179325	231474	236972	173689	194439	198893	224162	200109	212152	207428	14	15	16	13	12	14
P35700	Prdx1	PRDX1_MOUSE	Peroxiredoxin-1 OS=Mus musculus GN=Prdx1 PE=1 SV=1	8.23	22404.6	25120.3	13	67.34	2086.75	2157.12	2221.42	2580.73	2598.11	3009.36	1904.91	1780.22	1909.16	2230.65		P35700		16	16	137.346	0.0171985	1.56351	7208	7204	22404.6	Peroxiredoxin-1 OS=Mus musculus OX=10090 GN=Prdx1 PE=1 SV=1	7594.43	8985.06	6144.35	7418.99	7214.03	8340.55	6135.13	5878.62	8419.93	9333.33	9275.26	9508.43	7854.01	12	14	11	15	13	14
P35762	Cd81	CD81_MOUSE	CD81 antigen OS=Mus musculus GN=Cd81 PE=1 SV=2	5.44	26498.9	18933.6	4	30.93	7338.99	7109.38	7559.17	6090.1	5521.36	6186.76	6985.76	7076.59	7593.64	6732.77		P35762		5	5	74.8331	0.770472	1.07764	7201	7202	26498.9	CD81 antigen OS=Mus musculus OX=10090 GN=Cd81 PE=1 SV=2	157983	152380	147557	140446	151445	139608	158298	142775	134519	154419	149756	145045	147852	6	5	7	7	8	8
P35802	Gpm6a	GPM6A_MOUSE	Neuronal membrane glycoprotein M6-a OS=Mus musculus GN=Gpm6a PE=1 SV=1	5	31890.9	2709.54	7	18.35	1017.89	891.916	808.224	1201.93	1051.55	1052.48	1349.76	1220.05	1125.69	1060.16		P35802		4	4	26.7903	0.0674364	1.29909	7207	7204	31890.9	Neuronal membrane glycoprotein M6-a OS=Mus musculus OX=10090 GN=Gpm6a PE=1 SV=1	3835.64	3841.2	3714.3	3964.57	3207.21	3637.53	2901.92	3210.61	3647.33	4293.43	3411.06	3613.49	3606.52	0	3	4	4	4	3
P35803	Gpm6b	GPM6B_MOUSE	Neuronal membrane glycoprotein M6-b OS=Mus musculus GN=Gpm6b PE=1 SV=2	5.72	37008.2	2422.54	5	23.78	1466.22	1405.19	1460.74	1324.67	1164.16	1351.14	1497.77	1346.7	1424.04	1360.65		P35803		3	3	20.4786	0.0158438	1.37372	7201	7207	37008.2	Neuronal membrane glycoprotein M6-b OS=Mus musculus OX=10090 GN=Gpm6b PE=1 SV=2	12630.4	11333.9	11751.2	10815.8	11419.8	11069.5	11942.6	10670.5	8310.3	9134.62	11303.5	11084.9	10955.6	2	2	2	2	2	2
P37804	Tagln	TAGL_MOUSE	Transgelin OS=Mus musculus GN=Tagln PE=1 SV=3	9.22	22632.9	280.568	2	13.93	60.1	49.9169	43.7301	67.5814	55.3119	66.2675	67.3124	63.2211	60.927	58.2128		P37804	Jahn only UDMSE 2240
P38647	Hspa9	GRP75_MOUSE	Stress-70 protein, mitochondrial OS=Mus musculus GN=Hspa9 PE=1 SV=3	5.7	73746.5	1054.47	22	43	457.454	484.879	483.947	644.654	705.898	750.137	4562.25	2502.11	3691.38	1500.46		P38647		18	18	118.992	0.11843	1.17938	7202	7203	73746.5	Stress-70 protein_ mitochondrial OS=Mus musculus OX=10090 GN=Hspa9 PE=1 SV=3	2797.09	3097.48	3419.04	3012.34	2710.51	2742.67	2879.19	3024.79	3083.83	3055.57	3114.84	3259.47	3016.4	14	12	13	12	15	14
P39053	Dnm1	DYN1_MOUSE	Dynamin-1 OS=Mus musculus GN=Dnm1 PE=1 SV=2	7.64	98202.2	7414.52	47	62.4	3775.15	4733.96	4312.97	4533.13	4782.92	5016.24	4448.21	4738.69	4661.17	4503.91		P39053		62	43	696.075	0.00621172	1.49233	7203	7202	98202.2	Dynamin-1 OS=Mus musculus OX=10090 GN=Dnm1 PE=1 SV=2	23687.6	21218.8	20238.9	18891.4	29896.4	28498.9	21760.6	21934.9	27539.3	23949.4	22722.6	20861.3	23433.3	44	50	42	43	44	46
P39054	Dnm2	DYN2_MOUSE	Dynamin-2 OS=Mus musculus GN=Dnm2 PE=1 SV=2	7.1	98487.6	1896.99	25	30.23	478.001	757.309	518.828	478.64	484.256	516.261	292.108	329.908	326.426	461.99		P39054		23	4	233.613	0.0299842	1.47592	7208	7203	98487.6	Dynamin-2 OS=Mus musculus OX=10090 GN=Dnm2 PE=1 SV=2	1386.42	1503.99	1801.67	1396.82	1271.74	1019.1	1178.92	1125.2	1568.98	1762.35	1736.48	1644.62	1449.69	1	0	0	2	1	3
P39688	Fyn	FYN_MOUSE	Tyrosine-protein kinase Fyn OS=Mus musculus GN=Fyn PE=1 SV=4	6.22	61188.2	303.334	5	12.85				297.694	280.987	276.382	158.758	134.547	142.93	216.843		P39688	Jahn only UDMSE 2141
P40124	Cap1	CAP1_MOUSE	Adenylyl cyclase-associated protein 1 OS=Mus musculus GN=Cap1 PE=1 SV=4	7.3	51907.1	504.17	10	33.12	322.478	241.29	257.912	433.845	343.812	376.657	473.351	383.999	412.375	353.698		P40124		9	9	73.1605	0.0621251	1.168	7202	7201	51907.1	Adenylyl cyclase-associated protein 1 OS=Mus musculus OX=10090 GN=Cap1 PE=1 SV=4	3748.95	3956.63	4309.98	4690.11	4056.43	3904.26	4677.7	4282.46	4325.28	4094.81	4121.5	4244.71	4201.07	7	7	7	5	4	7
P40142	Tkt	TKT_MOUSE	Transketolase OS=Mus musculus GN=Tkt PE=1 SV=1	7.23	68314.9	13084.6	34	71.91	5482.29	5782.76	6016.12	5951.8	6169.54	6969.84	5656.65	6410.59	6780.67	6076.73		P40142		11	11	84.8025	0.132982	1.67415	7203	7202	68314.9	Transketolase OS=Mus musculus OX=10090 GN=Tkt PE=1 SV=1	1778.46	1757.12	1402.17	1319.91	2383.61	2173.55	1877.74	1918.46	1574.6	2632.81	1608.35	1741.56	1847.36	6	7	9	7	12	12
P40237	Cd82	CD82_MOUSE	CD82 antigen OS=Mus musculus GN=Cd82 PE=1 SV=1	4.76	30312.9	4946.8	5	19.55	1717.23	1608.52	1689.15	1951.87	1689.68	1848.41	2212.34	1920.79	2172.44	1836.29		P40237		5	5	76.9047	0.0141632	1.23524	7208	7204	30312.9	CD82 antigen OS=Mus musculus OX=10090 GN=Cd82 PE=1 SV=1	14640.7	14025.5	12749.1	12551.9	14141.2	14240.3	11894.7	12603.2	12512.4	14040.3	14795.3	15465.6	13638.3	8	8	9	7	9	8
P40240	Cd9	CD9_MOUSE	CD9 antigen OS=Mus musculus GN=Cd9 PE=1 SV=2	6.96	25828.3	7120.49	5	26.55	1731.67	1568.48	1685.16	1485.95	1254.11	1315.49	1315.62	1240.75	1345	1419.44		P40240		7	7	62.2887	4.8066e-06	10.5292	7204	7208	25828.3	CD9 antigen OS=Mus musculus OX=10090 GN=Cd9 PE=1 SV=2	27506.3	36915.7	89117.6	86447.9	16367.4	13588.4	124091	116928	95931	100916	12874	10016.5	60891.6	5	3	4	6	4	1
P42125	Eci1	ECI1_MOUSE	Enoyl-CoA delta isomerase 1, mitochondrial OS=Mus musculus GN=Eci1 PE=1 SV=2	9.26	32535.7	736.201	3	15.22	145.374	208.667	224.47	170.065	251.252	323.812	183.227	257.819	281.151	226.456		P42125	Jahn only UDMSE 2136
P42208	Septin2	SEPT2_MOUSE	Septin-2 OS=Mus musculus GN=Sept2 PE=1 SV=2	6.09	41753.7	5061.91	16	65.93	1002.78	969.66	982.829	1180.17	1112.71	1127.06	1178.47	1158.15	1177.69	1083.46		P42208		22	22	237.814	7.96766e-07	4.06414	7204	7208	41753.7	Septin-2 OS=Mus musculus OX=10090 GN=Septin2 PE=1 SV=2	61524.1	59816.7	97783.9	101576	28725.1	26197.2	103932	100829	90628	104215	26543.5	23838.8	68800.7	20	21	20	21	22	27
P42669	Pura	PURA_MOUSE	Transcriptional activator protein Pur-alpha OS=Mus musculus GN=Pura PE=1 SV=1	6.02	34997.8	351.21	3	17.76	138.496	114.606	108	130.457	115.752	129.733	119.967	113.319	103.901	117.761		P42669		3	3	26.2332	0.0241255	1.58638	7203	7207	34997.8	Transcriptional activator protein Pur-alpha OS=Mus musculus OX=10090 GN=Pura PE=1 SV=1	2205.43	1760.14	1856.35	2036.55	2893.17	2697.17	2453.69	2111.89	1673.69	1850.28	2117.72	1964.15	2135.02	4	0	3	2	4	4
P42932	Cct8	TCPQ_MOUSE	T-complex protein 1 subunit theta OS=Mus musculus GN=Cct8 PE=1 SV=3	5.29	60125.9	407.154	6	15.15	178.409	152.112	157.739	195.519	173.216	172.462	205.545	168.554	178.18	172.683		P42932		7	7	43.9869	0.595641	1.17526	7203	7207	60125.9	T-complex protein 1 subunit theta OS=Mus musculus OX=10090 GN=Cct8 PE=1 SV=3	1796.42	1697.93	1928.65	1737.66	1941.72	1743.08	1843.46	1340.93	1732.78	1402.54	1848.53	1755.62	1730.78	4	6	4	0	6	7
P43006	Slc1a2	EAA2_MOUSE	Excitatory amino acid transporter 2 OS=Mus musculus GN=Slc1a2 PE=1 SV=1	6.24	62543.6	4124.4	13	26.57	2272.95	2139.69	1747.36	2487.84	2277.81	2010.32	2096.65	2211.96	2054.73	2117.45		P43006		7	6	58.3074	0.0312585	1.67593	7203	7207	62543.6	Excitatory amino acid transporter 2 OS=Mus musculus OX=10090 GN=Slc1a2 PE=1 SV=1	3349.94	3050.63	4532.65	3582.47	5233.34	4479.48	4083	3773.91	3151.19	2644.28	3350.94	2632.17	3655.33	5	6	6	7	6	7
P43024	Cox6a1	CX6A1_MOUSE	Cytochrome c oxidase subunit 6A1, mitochondrial OS=Mus musculus GN=Cox6a1 PE=1 SV=2	10.29	12352.2	2869.9	2	40.54	191.395	254.653	272.291	401.993	417.336	540.69	236.411	431.475	649.955	378.713		P43024	Jahn only UDMSE 2095
P43274	H1-4	in our list 2 peptides																		P43274		6	6	54.5439	0.00210748	1.39998	7202	7208	21977.3	Histone H1.4 OS=Mus musculus OX=10090 GN=H1-4 PE=1 SV=2	2976.87	2954.64	3300.61	3575.19	2866.01	2827.28	2932.9	3001.89	2767.91	2589.69	2347.5	2563.87	2892.03	3	6	7	6	5	3
P45376	Akr1b1	ALDR_MOUSE	Aldose reductase OS=Mus musculus GN=Akr1b1 PE=1 SV=3	6.79	36074.5	272.113	2	12.66	109.08	75.8891	89.2149				100.656	71.8389	81.8837	86.037		P45376		3	3	18.5023	0.0108446	1.83056	7204	7208	36074.5	Aldo-keto reductase family 1 member B1 OS=Mus musculus OX=10090 GN=Akr1b1 PE=1 SV=3	591.523	474.708	663.112	655.859	677.128	579.021	848.803	839.442	614.279	711.295	500.117	422.139	631.452	3	0	2	2	0	0
P45591	Cfl2	COF2_MOUSE	Cofilin-2 OS=Mus musculus GN=Cfl2 PE=1 SV=1	8.16	18823.7	4734.08	9	50	92.3888	71.6243	85.7054	156.665	115.813	149.697	144.389	105.547	122.426	114.06		P45591		3	3	20.2042	0.115739	1.49569	7204	7207	18823.7	Cofilin-2 OS=Mus musculus OX=10090 GN=Cfl2 PE=1 SV=1	478.817	661.901	540.984	652.484	631.837	626.501	709.765	755.375	464.65	514.921	559.132	540.683	594.754	0	0	1	1	2	1
P45878	Fkbp2	in our list 2 peptides																		P45878		2	2	13.2141	0.798912	1.09085	7203	7208	15515	Peptidyl-prolyl cis-trans isomerase FKBP2 OS=Mus musculus OX=10090 GN=Fkbp2 PE=1 SV=1	2499.04	2414.7	2285.69	2547.31	2438.49	2537.22	2182.37	2622.54	2365.34	2272.52	2396.68	2164.66	2393.88	0	0	0	0	2	0
P46096	Syt1	SYT1_MOUSE	Synaptotagmin-1 OS=Mus musculus GN=Syt1 PE=1 SV=1	8.75	47760.2	1523.97	18	49.88	447.193	433.256	307.108	627.104	547.291	480.812	671.97	658.72	578.276	518.418		P46096		8	4	46.8925	0.30799	1.1816	7201	7204	47760.2	Synaptotagmin-1 OS=Mus musculus OX=10090 GN=Syt1 PE=1 SV=1	1217.44	1288.44	1209.54	1104.36	1166.1	1038.98	1023	1097.75	1012.53	1115.1	1174.22	1000.09	1120.63	4	1	3	0	0	3
P46097	Syt2	SYT2_MOUSE	Synaptotagmin-2 OS=Mus musculus GN=Syt2 PE=1 SV=1	7.98	47776	465.031	5	12.32	50.1372	52.105	42.0132	105.176	98.8065	89.2906	103.109	103.914	98.3462	81.2576		P46097		10	6	60.4724	0.0121456	1.56809	7207	7208	47776	Synaptotagmin-2 OS=Mus musculus OX=10090 GN=Syt2 PE=1 SV=1	8840.68	9579.02	10914.4	10892.9	9166.52	10006.4	9622.92	12040.1	12408.4	13436.2	8439.44	8042.09	10282.4	4	4	0	3	4	4
P46460	Nsf	NSF_MOUSE	Vesicle-fusing ATPase OS=Mus musculus GN=Nsf PE=1 SV=2	6.52	83183.9	6711.73	40	57.53	3030.2	3158.33	2895.69	3196.26	3579.57	3083.6	3358.39	3685.05	3355.75	3217.24		P46460		32	32	272.488	0.000505035	1.51291	7201	7204	83183.9	Vesicle-fusing ATPase OS=Mus musculus OX=10090 GN=Nsf PE=1 SV=2	82384.2	74474.8	63634.7	63473.1	64473.7	68362.5	49963.7	53716.8	66562.6	64578.3	76777.7	75829	67019.3	29	33	30	27	26	32
P46638	Rab11b	RB11B_MOUSE	Ras-related protein Rab-11B OS=Mus musculus GN=Rab11b PE=1 SV=3	5.55	24603.6	1789.33	7	39.91	203.571	174.759	171.815				224.663	202.811	205.991	193.235		P46638		8	8	54.0562	0.370858	1.38065	7204	7201	24603.6	Ras-related protein Rab-11B OS=Mus musculus OX=10090 GN=Rab11b PE=1 SV=3	5975.22	10036.2	8891.95	8889.01	8860.55	9614.81	10944.7	11161.5	9129.85	10382.8	10285.4	10709.5	9573.46	4	5	5	3	6	4
P46660	Ina	AINX_MOUSE	Alpha-internexin OS=Mus musculus GN=Ina PE=1 SV=3	5.18	55553.7	17279.3	31	66.27	2169.59	4342	3572.18	2793.69	5206.22	4392.07	2753.34	5241.92	4857.48	3918.37		P46660		43	33	653.072	0.100815	1.27013	7207	7201	55553.7	Alpha-internexin OS=Mus musculus OX=10090 GN=Ina PE=1 SV=3	100808	92196.1	113447	97852.9	108031	92898.9	105974	110336	131621	113519	123751	120620	109255	45	45	50	48	43	47
P47708	Rph3a	in our list 2 peptides																		P47708		3	3	17.54	0.366602	1.47372	7207	7208	76344.7	Rabphilin-3A OS=Mus musculus OX=10090 GN=Rph3a PE=1 SV=2	690.404	967.154	999.066	990.823	857.591	770.176	654.617	942.131	847.268	1198.82	692.044	696.343	858.87	0	3	0	0	0	3
P47738	Aldh2	ALDH2_MOUSE	Aldehyde dehydrogenase, mitochondrial OS=Mus musculus GN=Aldh2 PE=1 SV=1	7.49	57050.9	256.542	3	7.32	83.222	91.5268	82.6504	106.201	119.576	82.515	129.695	125.346	120.781	102.691		P47738	Jahn only UDMSE 2199
P47740	Aldh3a2	in our list 2 peptides																		P47740		3	3	24.4297	0.499869	1.12287	7202	7201	54427.1	Aldehyde dehydrogenase family 3 member A2 OS=Mus musculus OX=10090 GN=Aldh3a2 PE=1 SV=2	4028.04	4152.66	4601.79	4584.09	4546.04	4349.45	4263.09	4218.09	4109.15	4343.3	3782.12	4614.84	4299.39	2	3	0	4	4	3
P47753	Capza1	in our list 2 peptides																		P47753		4	3	25.6965	0.185236	1.21801	7204	7207	33110.9	F-actin-capping protein subunit alpha-1 OS=Mus musculus OX=10090 GN=Capza1 PE=1 SV=4	885.458	803.937	802.541	763.362	870.485	834.707	845.35	947.057	794.553	677.032	830.431	793.423	820.695	3	3	2	2	3	3
P47754	Capza2	CAZA2_MOUSE	F-actin-capping protein subunit alpha-2 OS=Mus musculus GN=Capza2 PE=1 SV=3	5.47	33138.2	630.704	7	41.96	139.466	128.872	133.614	128.914	129.426	147.411	227.802	178.828	202.82	153.867		P47754		3	2	19.0795	0.583798	1.1788	7201	7207	33138.2	F-actin-capping protein subunit alpha-2 OS=Mus musculus OX=10090 GN=Capza2 PE=1 SV=3	2276.38	1847.16	1945.8	1685.69	2003.99	1867.85	1939.59	1986.54	1974.11	1523.98	2026.04	2080.94	1929.84	2	1	2	2	2	2
P47757	Capzb	CAPZB_MOUSE	F-actin-capping protein subunit beta OS=Mus musculus GN=Capzb PE=1 SV=3	5.34	31630.7	388.651	5	22.02	129.541	121.999	124.929	132.396	122.122	128.936	118.644	105.321	102.375	119.062		P47757		7	7	50.4645	0.0368576	1.4424	7208	7204	31630.7	F-actin-capping protein subunit beta OS=Mus musculus OX=10090 GN=Capzb PE=1 SV=3	1417.64	1401.62	1260.97	1223.78	1436.49	1299.61	1172.53	957.314	1506.43	1279.67	1527.56	1544.54	1335.68	4	4	5	5	4	4
P47809	Map2k4	MP2K4_MOUSE	Dual specificity mitogen-activated protein kinase kinase 4 OS=Mus musculus GN=Map2k4 PE=1 SV=2	8.06	44569.9	550.126	9	33.75	284.343	289.328	248.128	409.132	333.569	320.682	262.744	564.866	391.311	343.675		P47809	Jahn only UDMSE 2105
P47857	Pfkm	PFKAM_MOUSE	ATP-dependent 6-phosphofructokinase, muscle type OS=Mus musculus GN=Pfkm PE=1 SV=3	7.9	86124.2	965.769	22	39.87	915.094	949.089	916.501	3001.53	2023.39	1749.96	1003.25	1029.68	1041.54	1396.14		P47857		19	17	151.358	0.011988	1.47264	7203	7202	86124.2	ATP-dependent 6-phosphofructokinase_ muscle type OS=Mus musculus OX=10090 GN=Pfkm PE=1 SV=3	5426.4	4811.21	3843.38	4268.43	5688.07	6257.72	5239.43	6103.06	4649.52	4715.35	5373.1	5371.53	5145.6	9	10	13	13	18	14
P47955	Rplp1	in our list 2 peptides																		P47955		2	2	21.7417	0.00284276	2.11037	7204	7207	11589	60S acidic ribosomal protein P1 OS=Mus musculus OX=10090 GN=Rplp1 PE=1 SV=1	1055.06	1075.88	1231.02	1166.07	1594.03	1455.99	1779.93	1622.8	772.762	839.623	1192.92	868.903	1221.25	3	3	3	3	3	2
P48036	Anxa5	ANXA5_MOUSE	Annexin A5 OS=Mus musculus GN=Anxa5 PE=1 SV=1	4.62	35809.5	1791.25	13	45.77	357.192	352.151	328.594	402.722	366.217	392.904	1080.4	817.774	786.746	523.663		P48036		16	15	122.841	0.31197	1.30352	7203	7207	35809.5	Annexin A5 OS=Mus musculus OX=10090 GN=Anxa5 PE=1 SV=1	13568	10251.4	13196.2	11341.5	14818	12625.4	14328.4	12827.1	10073.8	10979.5	13733	12355.4	12508.2	11	12	12	12	15	13
P48722	Hspa4l	in our list 2 peptides																		P48722		13	12	92.6252	0.00353822	1.36918	7204	7202	95237.7	Heat shock 70 kDa protein 4L OS=Mus musculus OX=10090 GN=Hspa4l PE=1 SV=2	1436.07	1433.62	1384.8	1284.42	1756.32	1821.5	1804.38	1850.24	1357.75	1574.25	1507.02	1503.95	1559.53	5	11	7	10	11	10
P48771	Cox7a2	CX7A2_MOUSE	Cytochrome c oxidase subunit 7A2, mitochondrial OS=Mus musculus GN=Cox7a2 PE=1 SV=2	10.66	9290.91	8481.87	2	27.71	219.728	246.915	279.789	222.048	301.375	244.462	198.402	250.477	336.714	253.879		P48771		2	2	26.4362	0.290278	1.18709	7201	7204	9290.91	Cytochrome c oxidase subunit 7A2_ mitochondrial OS=Mus musculus OX=10090 GN=Cox7a2 PE=1 SV=2	9241.53	8394.69	9295.03	7581.47	7656.6	7489.67	7411.86	7444.79	9141.46	8243.23	7777.4	8710.88	8199.05	3	3	3	3	3	3
P48774	Gstm5	GSTM5_MOUSE	Glutathione S-transferase Mu 5 OS=Mus musculus GN=Gstm5 PE=1 SV=1	7	27034.2	1510.06	9	37.05	214.529	156.266	185.992	235.201	171.875	261.448	238.924	160.735	216.111	201.233		P48774		4	3	25.9404	0.00247402	2.81427	7203	7201	27034.2	Glutathione S-transferase Mu 5 OS=Mus musculus OX=10090 GN=Gstm5 PE=1 SV=1	359.712	286.618	554.212	430.271	1017.89	801.051	575.479	553.981	489.687	612.629	351.693	343.712	531.412	2	0	1	1	1	2
P48962	Slc25a4	ADT1_MOUSE	ADP/ATP translocase 1 OS=Mus musculus GN=Slc25a4 PE=1 SV=4	10.02	33132.4	18074.7	18	58.72	3055.62	2998.06	2962.09	3734.73	3236.56	3289.83	3988.35	3484.49	3594.39	3313.58		P48962		23	14	258.412	0.346389	1.13695	7207	7208	33132.4	ADP/ATP translocase 1 OS=Mus musculus OX=10090 GN=Slc25a4 PE=1 SV=4	23618.1	22063.2	24320.8	21152.6	21741.7	20204.9	22937.4	22387.2	22658.3	24872.1	21749.4	20055.8	22313.5	12	10	10	9	12	9
P49615	Cdk5	CDK5_MOUSE	Cyclin-dependent-like kinase 5 OS=Mus musculus GN=Cdk5 PE=1 SV=1	7.55	33744.7	579.599	5	21.92	112.775	133.73	128.665	166.805	168.936	169.332	163.243	168.304	176.689	152.36		P49615	Jahn only UDMSE 2169
P50114	S100b	S100B_MOUSE	Protein S100-B OS=Mus musculus GN=S100b PE=2 SV=2	4.28	10842.1	3202.17	2	40.22	134.877	181.212	198.603	346.009	244.846	258.634	128.072	241.013	399.441	237.616		P50114		3	3	47.0394	0.000165591	1.89691	7204	7201	10842.1	Protein S100-B OS=Mus musculus OX=10090 GN=S100b PE=1 SV=2	5944.07	6437.78	7171.38	6625.08	12295.7	10886.9	12016.9	11470.3	6372.37	7281.5	7159.73	6743.95	8367.14	2	3	3	5	5	5
P50149	Gnat2	in our list 2 peptides																		P50149		5	1	56.2753	0.216276	1.49	7207	7202	40688.1	Guanine nucleotide-binding protein G(t) subunit alpha-2 OS=Mus musculus OX=10090 GN=Gnat2 PE=2 SV=2	569.586	433.801	376.433	311.757	380.174	317.654	366.768	324.912	389.109	636.294	431.279	421.505	413.273	0	0	0	0	0	1
P50153	Gng4	GBG4_MOUSE	Guanine nucleotide-binding protein G(I)/G(S)/G(O) subunit gamma-4 OS=Mus musculus GN=Gng4 PE=1 SV=1	6.94	8575.84	981.107	2	44				39.089	42.7444	42.8811	47.9652	44.9366	45.8115	43.7059		P50153	Jahn only UDMSE 2251
P50396	Gdi1	GDIA_MOUSE	Rab GDP dissociation inhibitor alpha OS=Mus musculus GN=Gdi1 PE=1 SV=3	4.76	51092	6414.83	23	68.68	940.617	747.555	777.194	3502.01	3618.51	4326.57	1170.01	904.453	932.084	1884.53		P50396		15	11	120.422	0.233604	1.70561	7203	7207	51092	Rab GDP dissociation inhibitor alpha OS=Mus musculus OX=10090 GN=Gdi1 PE=1 SV=3	1412.14	1306.04	1614.96	1310.73	2497.34	2057.75	2653.04	1659.39	1708.08	962.577	1682.46	1189.9	1671.2	5	8	7	6	8	6
P50516	Atp6v1a	VATA_MOUSE	V-type proton ATPase catalytic subunit A OS=Mus musculus GN=Atp6v1a PE=1 SV=2	5.26	68668.4	3230.96	29	65.15	1432.71	1085.46	962.441	2073.2	1577.02	1447.05	1828.68	1614.61	1431.07	1467.88		P50516		23	22	178.429	0.0109945	1.27221	7204	7207	68668.4	V-type proton ATPase catalytic subunit A OS=Mus musculus OX=10090 GN=Atp6v1a PE=1 SV=2	3924.02	4080.56	3641.29	3484.99	4441.42	4120.39	4422.51	4566.29	3317.85	3747.67	3983.22	3819.02	3962.44	15	17	14	13	20	17
P50518	Atp6v1e1	VATE1_MOUSE	V-type proton ATPase subunit E 1 OS=Mus musculus GN=Atp6v1e1 PE=1 SV=2	8.89	26214.5	4623.17	12	55.75	998.727	909.89	866.181	1380.76	1214.46	1190.04	1123.99	1023.76	973.258	1061.02		P50518		5	5	40.7869	0.168474	1.44332	7204	7207	26214.5	V-type proton ATPase subunit E 1 OS=Mus musculus OX=10090 GN=Atp6v1e1 PE=1 SV=2	2606.54	2591.51	3039.84	2476.98	3120.14	2681.18	3560.95	2960.87	1975.56	2543.05	2586.92	2470.36	2717.83	5	6	4	4	3	5
P51150	Rab7a	RAB7A_MOUSE	Ras-related protein Rab-7a OS=Mus musculus GN=Rab7a PE=1 SV=2	6.57	23774.9	3751.47	9	56.04	246.507	243.404	244.644	297.077	296.26	318.595	322.445	310.146	320.299	284.705		P51150		7	7	68.9157	0.322882	1.30733	7203	7207	23774.9	Ras-related protein Rab-7a OS=Mus musculus OX=10090 GN=Rab7a PE=1 SV=2	3518.1	2966.24	3458.93	2816.96	3832.72	3140.15	3351.99	3356.14	2781.95	2551.71	3165.09	2522.85	3121.9	8	8	8	8	8	9
P51174	Acadl	ACADL_MOUSE	Long-chain specific acyl-CoA dehydrogenase, mitochondrial OS=Mus musculus GN=Acadl PE=1 SV=2	8.35	48307.2	340.863	2	5.81				104.2	134.947	142.863		63.686	65.3734	102.009		P51174	Jahn only UDMSE 2201
P51863	Atp6v0d1	VA0D1_MOUSE	V-type proton ATPase subunit d 1 OS=Mus musculus GN=Atp6v0d1 PE=1 SV=2	4.7	40757.4	445.332	6	27.07	134.106	121.801	107.457				97.5056	103.7	96.1886	108.719		P51863	Jahn only UDMSE 2193
P51881	Slc25a5	ADT2_MOUSE	ADP/ATP translocase 2 OS=Mus musculus GN=Slc25a5 PE=1 SV=3	10.03	33159.5	16440.8	19	60.07	1849.42	1785.69	1759.78	2011.37	1850.87	1789.09	1965.4	1826.61	1939.82	1837.12		P51881		19	9	232.999	0.00734349	1.30647	7204	7208	33159.5	ADP/ATP translocase 2 OS=Mus musculus OX=10090 GN=Slc25a5 PE=1 SV=3	29390.9	26634.7	30546.4	29005.2	32234.1	31291.7	30751.4	33540.8	30738.9	30757.6	25344.2	23866.3	29508.5	9	9	11	10	11	9
P51910	Apod	APOD_MOUSE	Apolipoprotein D OS=Mus musculus GN=Apod PE=2 SV=1	4.62	21757.9	955.363	3	16.4	106.605	79.4493	106.409	87.3421	72.7368	89.4899	85.385	78.5973	82.2294	86.3749		P51910		6	6	35.68	0.305531	5.0807	7207	7204	21757.9	Apolipoprotein D OS=Mus musculus OX=10090 GN=Apod PE=1 SV=1	10249.3	4858	2570.55	5081.59	1694.31	3060.59	1988.45	2205.88	2648.75	18661.4	5910.35	9123.41	5671.05	0	5	0	5	4	4
P52196	Tst	THTR_MOUSE	Thiosulfate sulfurtransferase OS=Mus musculus GN=Tst PE=1 SV=3	7.85	33694.1	1358.21	9	39.06	180.051	213.946	179.263	212.094	240.972	261.612	247.798	285.067	258.907	228.3		P52196	Jahn only UDMSE 2134
P52480	Pkm	KPYM_MOUSE	Pyruvate kinase PKM OS=Mus musculus GN=Pkm PE=1 SV=4	7.21	58415.3	12542.5	29	68.74	4361.29	5251	5054.64	5168.83	5680.87	6632.09	5065.19	5709.34	5627.18	5343.39		P52480		31	29	336.221	0.000461736	1.54446	7203	7202	58415.3	Pyruvate kinase PKM OS=Mus musculus OX=10090 GN=Pkm PE=1 SV=4	29490.3	28293.2	24293.3	24435.9	39192.2	36067.9	34458.2	35601.9	28122.8	31065	30372.1	29433.9	30902.2	30	29	35	31	35	33
P52503	Ndufs6	in our list 2 peptides																		P52503		7	7	83.9133	0.0052999	1.28874	7207	7203	13190.9	NADH dehydrogenase [ubiquinone] iron-sulfur protein 6_ mitochondrial OS=Mus musculus OX=10090 GN=Ndufs6 PE=1 SV=2	5704.37	5995.03	5909.8	6008.66	4878.88	5014.1	5144.98	5767.55	6483.2	6266.28	5295.73	5321.12	5649.14	9	9	11	7	11	11
P52760	Rida	UK114_MOUSE	Ribonuclease UK114 OS=Mus musculus GN=Hrsp12 PE=1 SV=3	9.13	14312.5	6816.71	8	84.44	182.34	212.709	219.357	277.131	307.597	341.349	217.629	255.817	293.894	254.878		P52760		5	5	33.5334	0.00205954	1.29931	7203	7202	14312.5	2-iminobutanoate/2-iminopropanoate deaminase OS=Mus musculus OX=10090 GN=Rida PE=1 SV=3	1347.55	1403.02	1364.83	1309.36	1775.1	1699.5	1433.79	1446.51	1288.15	1416.34	1395.36	1397.46	1439.75	4	5	4	4	5	4
P53657	Pklr	KPYR_MOUSE	Pyruvate kinase PKLR OS=Mus musculus GN=Pklr PE=2 SV=1	6.67	62650.9	1114.27	4	8.54	152.327	143.706	143.84				290.401	351.209	393.027	242.147		P53657		3	1	30.7194	0.00159015	2.18329	7203	7202	62650.9	Pyruvate kinase PKLR OS=Mus musculus OX=10090 GN=Pklr PE=1 SV=1	517.335	568.222	324.027	342.153	815.332	639.133	484.553	496.793	467.806	498.315	422.127	469.747	503.795	0	0	0	0	0	0
P53810	Pitpna	PIPNA_MOUSE	Phosphatidylinositol transfer protein alpha isoform OS=Mus musculus GN=Pitpna PE=1 SV=2	5.93	32121.6	568.889	4	18.82	186.295	173.733	169.808	153.664	135.39	153.811	389.529	368.73	396.151	230.164		P53810	Jahn only UDMSE 2132
P53986	Slc16a1	MOT1_MOUSE	Monocarboxylate transporter 1 OS=Mus musculus GN=Slc16a1 PE=1 SV=1	7.37	53894.6	482.305	6	14.6	270.649	253.516	279.928	387.445	332.351	410.066	443.483	379.172	428.325	347.922		P53986		2	1	20.4013	0.0594827	1.2665	7202	7203	53894.6	Monocarboxylate transporter 1 OS=Mus musculus OX=10090 GN=Slc16a1 PE=1 SV=1	930.368	844.908	1091.72	979.062	789.735	845.306	1002.01	1008.22	861.895	898.961	790.425	923.351	913.831	2	0	2	2	0	0
P53994	Rab2a	RAB2A_MOUSE	Ras-related protein Rab-2A OS=Mus musculus GN=Rab2a PE=1 SV=1	6.08	23718.6	5453.17	12	67.45	237.166	244.207	244.341	292.371	273.731	279.114	300.248	285.091	282.76	266.944		P53994		6	6	48.134	0.00417409	1.39868	7203	7202	23718.6	Ras-related protein Rab-2A OS=Mus musculus OX=10090 GN=Rab2a PE=1 SV=1	3082.14	2942.74	2169.82	2301.99	3081.85	3172.77	2447.16	2563.63	2573.73	2562.82	2687.07	3133.14	2726.57	2	5	6	4	2	6
P54071	Idh2	IDHP_MOUSE	Isocitrate dehydrogenase [NADP], mitochondrial OS=Mus musculus GN=Idh2 PE=1 SV=3	8.85	51362.5	210.335	2	4.2				42.93	82.7835		33.8005	52.1002	50.6275	55.1682		P54071	Jahn only UDMSE 2244
P54227	Stmn1	in our list 2 peptides																		P54227		5	5	36.8113	0.000551732	1.52354	7204	7202	17274.5	Stathmin OS=Mus musculus OX=10090 GN=Stmn1 PE=1 SV=2	950.027	1049.91	966.367	935.439	1442.17	1366.17	1389.91	1507.57	1099.33	1196.47	1279.01	1327.78	1209.18	3	2	3	0	2	2
P55012	Slc12a2	S12A2_MOUSE	Solute carrier family 12 member 2 OS=Mus musculus GN=Slc12a2 PE=1 SV=2	6.95	131832	2408.15	33	32.28	3552.59	3858.22	4173.11	5059.87	4833.36	5206.97	4378.84	4581.52	5045.95	4473.64		P55012		28	28	279.199	0.0157643	1.16857	7204	7202	131832	Solute carrier family 12 member 2 OS=Mus musculus OX=10090 GN=Slc12a2 PE=1 SV=2	11876.6	12700.2	10832.8	10862	11944.5	12821.3	12299.9	13051.9	12469.9	12532.8	10923.3	11336.2	11971	30	26	29	27	27	24
P55258	Rab8a	RAB8A_MOUSE	Ras-related protein Rab-8A OS=Mus musculus GN=Rab8a PE=1 SV=2	9.43	23839.3	5085.93	8	36.23				45.7089	43.9003	42.0136	45.2236	42.2547	48.7797	44.5589		P55258		6	2	45.8445	0.20169	1.82104	7202	7208	23839.3	Ras-related protein Rab-8A OS=Mus musculus OX=10090 GN=Rab8a PE=1 SV=2	250.97	160.193	253.298	227.923	205.418	158.212	214.025	204.152	209.17	131.605	136.427	127.831	189.935	1	0	2	2	2	1
P56135	Atp5mf	ATPK_MOUSE	ATP synthase subunit f, mitochondrial OS=Mus musculus GN=Atp5j2 PE=1 SV=3	10.23	10401.3	6220.21	2	26.14	307.838	362.609	416.471	459.818	365.947	517.093	567.743	528.523	563.184	446.771		P56135		4	4	28.3855	0.320896	1.14483	7202	7207	10401.3	ATP synthase subunit f_ mitochondrial OS=Mus musculus OX=10090 GN=Atp5mf PE=1 SV=3	8048.65	7650.41	8635.18	8091.28	7943.72	6744.53	7812.91	7333.56	6973.84	7636.64	7195.27	7454.08	7626.67	3	2	4	3	2	2
P56376	Acyp1	in our list 2 peptides																		P56376		2	2	13.139	0.110814	1.30904	7203	7207	11240.7	Acylphosphatase-1 OS=Mus musculus OX=10090 GN=Acyp1 PE=1 SV=2	1149.64	953.888	1032.25	882.412	1052.49	1099.24	996.081	945.965	784.527	859.225	964.095	988.293	975.677	1	2	2	0	2	2
P56382	Atp5f1e	in our list 2 peptides																		P56382		3	3	39.3325	0.00446193	1.23756	7207	7203	5894.88	ATP synthase subunit epsilon_ mitochondrial OS=Mus musculus OX=10090 GN=Atp5f1e PE=1 SV=2	3420.33	3180.18	3123.47	3066.86	2761.67	2606.31	2909.43	2940.08	3279.37	3363.85	2875.58	3046.51	3047.8	0	3	4	4	3	3
P56391	Cox6b1	CX6B1_MOUSE	Cytochrome c oxidase subunit 6B1 OS=Mus musculus GN=Cox6b1 PE=1 SV=2	8.97	10299.6	6050.99	5	52.33	108.148	139.058	171.474	222.74	226.203	234.802	81.0683	199.008	360.412	195.066		P56391		8	8	86.8678	0.0299891	1.30625	7207	7203	10299.6	Cytochrome c oxidase subunit 6B1 OS=Mus musculus OX=10090 GN=Cox6b1 PE=1 SV=2	25116.2	21979	24534.9	23160.4	20186.4	17685.3	19813.6	21539.3	24749.7	24720	21364.3	21251.7	22175.1	7	10	7	7	6	6
P56395	Cyb5a	CYB5_MOUSE	Cytochrome b5 OS=Mus musculus GN=Cyb5a PE=1 SV=2	4.76	15241	531.292	3	34.33	50.8089	46.9254	45.4975	52.4892	46.0769	51.2275	56.9234	48.9654	49.9241	49.046		P56395		6	6	46.3765	0.2233	1.25179	7207	7208	15241	Cytochrome b5 OS=Mus musculus OX=10090 GN=Cyb5a PE=1 SV=2	961.318	1086.64	1077.04	1111.53	983.679	1110.06	1076.61	1230.84	1121.34	1305.58	918.582	1020.17	1083.62	3	4	3	5	7	5
P56399	Usp5	UBP5_MOUSE	Ubiquitin carboxyl-terminal hydrolase 5 OS=Mus musculus GN=Usp5 PE=1 SV=1	4.7	96745.9	266.522	2	4.43				245.057	256.479	271.107	254.003	179.246	180.48	229.669		P56399		7	7	43.4924	0.00123195	1.51053	7204	7202	96745.9	Ubiquitin carboxyl-terminal hydrolase 5 OS=Mus musculus OX=10090 GN=Usp5 PE=1 SV=1	757.283	693.685	594.202	595.073	929.047	843.148	916.622	879.815	576.903	666.594	651.121	629.412	727.742	0	6	4	5	6	5
P56480	Atp5f1b	ATPB_MOUSE	ATP synthase subunit beta, mitochondrial OS=Mus musculus GN=Atp5b PE=1 SV=2	5.03	56300.6	24958.2	25	70.51	10141.1	11116.9	10383.5	10412.7	10831.6	10677.4	10442.3	11670.5	11589.3	10682		P56480		36	35	496.331	0.00889079	1.23038	7201	7203	56300.6	ATP synthase subunit beta_ mitochondrial OS=Mus musculus OX=10090 GN=Atp5f1b PE=1 SV=2	97325.2	88927.1	92642.8	87522.6	77724.3	73653.2	80819.8	81441.1	88957.8	91897.1	87372.6	90414.6	86558.2	44	47	50	51	46	48
P56564	Slc1a3	EAA1_MOUSE	Excitatory amino acid transporter 1 OS=Mus musculus GN=Slc1a3 PE=1 SV=2	8.64	59793.7	716.984	4	12.52	678.102	645.879	527.475	712.347	610.62	500.611	686.291	709.64	612.965	621.515		P56564	Jahn only UDMSE 2062
P57746	Atp6v1d	VATD_MOUSE	V-type proton ATPase subunit D OS=Mus musculus GN=Atp6v1d PE=1 SV=1	9.88	28369.1	670.666	7	40.08	150.673	98.7337	92.6235	175.203	116.563	119.851	222.391	121.019	115.274	130.556		P57746	Jahn only UDMSE 2180
P58252	Eef2	EF2_MOUSE	Elongation factor 2 OS=Mus musculus GN=Eef2 PE=1 SV=2	6.39	96283.7	572.521	24	34.62	603.04	522.991	585.092	648.804	664.026	574.733	531.537	536.259	537.543	571.482		P58252	Jahn only UDMSE 2066
P58281	Opa1	OPA1_MOUSE	Dynamin-like 120 kDa protein, mitochondrial OS=Mus musculus GN=Opa1 PE=1 SV=1	7.23	111853	364.267	12	15	379.182	415.937	382.891	458.175	497.746	572.177	615.864	673.083	613.108	504.467		P58281		6	6	35.2008	0.249878	1.49803	7203	7204	111853	Dynamin-like 120 kDa protein_ mitochondrial OS=Mus musculus OX=10090 GN=Opa1 PE=1 SV=1	806.699	602.777	821.915	670.805	845.384	767.45	526.653	549.983	754.24	541.082	815.548	684.973	698.959	3	0	0	4	6	6
P59279	Rab2b	RAB2B_MOUSE	Ras-related protein Rab-2B OS=Mus musculus GN=Rab2b PE=2 SV=1	6.23	24483.6	2980.75	7	42.13	92.2022	79.6471	73.7377	68.3224	59.1732	61.684	37.0471	37.177	38.4444	60.3984		P59279	Jahn only UDMSE 2238
P59999	Arpc4	ARPC4_MOUSE	Actin-related protein 2/3 complex subunit 4 OS=Mus musculus GN=Arpc4 PE=1 SV=3	8.78	19781.1	1013.57	5	35.71	77.3389	84.839	81.5773	93.9248	101.364	120.179	127.903	142.724	132.32	105.375		P59999		2	2	12.5561	0.0348225	1.74282	7203	7204	19781.1	Actin-related protein 2/3 complex subunit 4 OS=Mus musculus OX=10090 GN=Arpc4 PE=1 SV=3	495.976	408.428	445.367	437.38	596.007	591.501	345.684	335.689	469.058	360.275	461.55	375.514	443.536	0	0	0	1	2	2
P60202	Plp1	MYPR_MOUSE	Myelin proteolipid protein OS=Mus musculus GN=Plp1 PE=1 SV=2	8.29	30875.6	14457.9	12	36.82	20907.8	19392.2	20754.1	28230.4	23395.5	23933	27863	26454.8	29792.9	24154.6		P60202		18	18	216.919	0.0058686	1.22319	7201	7202	30875.6	Myelin proteolipid protein OS=Mus musculus OX=10090 GN=Plp1 PE=1 SV=2	1.93213e+06	1.94629e+06	1.59342e+06	1.57734e+06	1.9552e+06	1.90952e+06	1.60943e+06	1.60119e+06	1.74994e+06	1.98613e+06	1.75314e+06	1.81422e+06	1.78566e+06	17	17	18	17	16	19
P60335	Pcbp1	PCBP1_MOUSE	Poly(rC)-binding protein 1 OS=Mus musculus GN=Pcbp1 PE=1 SV=1	6.71	38011.1	380.982	2	8.43	134.951	115.051	128.211	149.959	129.365	142.804	111.37	92.8649	115.035	123.028		P60335		4	4	24.7062	0.246131	1.4545	7203	7204	38011.1	Poly(rC)-binding protein 1 OS=Mus musculus OX=10090 GN=Pcbp1 PE=1 SV=1	877.913	809.283	810.29	773.785	865.399	914.456	775.549	448.143	708.982	706.565	685.163	661.222	753.063	3	0	2	2	4	3
P60710	Actb	in our list 2 peptides																		P60710		41	16	524.708	0.218064	1.10567	7204	7203	42079	Actin_ cytoplasmic 1 OS=Mus musculus OX=10090 GN=Actb PE=1 SV=1	190236	177820	177063	177286	176513	169861	191252	191725	171980	188532	180163	178071	180875	15	17	18	18	16	14
P60764	Rac3	RAC3_MOUSE	Ras-related C3 botulinum toxin substrate 3 OS=Mus musculus GN=Rac3 PE=1 SV=1	8.16	21778.1	7550.16	6	30.21	27.7863	29.7919	27.6217	32.3828	33.7922	29.2243				29.4448		P60764	Jahn only UDMSE 2256
P60766	Cdc42	CDC42_MOUSE	Cell division control protein 42 homolog OS=Mus musculus GN=Cdc42 PE=1 SV=2	6.15	21600.8	10016.9	10	62.83	780.13	744.502	836.085	838.457	667.445	737.418	663.793	610.935	691.297	721.193		P60766		6	6	72.0556	0.192397	1.16662	7204	7208	21600.8	Cell division control protein 42 homolog OS=Mus musculus OX=10090 GN=Cdc42 PE=1 SV=2	15684.2	15032.1	16208.4	14533.3	16389.6	16124.7	18192.2	16937.2	15190.9	17075.3	15478.6	14633.3	15956.6	9	8	8	8	8	9
P60879	Snap25	SNP25_MOUSE	Synaptosomal-associated protein 25 OS=Mus musculus GN=Snap25 PE=1 SV=1	4.46	23543.3	1950.25	12	67.48	134.69	169.554	145.14	295.965	272.207	272.139	195.312	362.77	396.091	248.962		P60879		26	22	277.625	0.0296239	1.26703	7207	7203	23543.3	Synaptosomal-associated protein 25 OS=Mus musculus OX=10090 GN=Snap25 PE=1 SV=1	26003.1	26590.8	26492.5	26122.4	22086.9	22737.4	25496.2	25975.9	26509.4	30284.5	26622.4	29574.6	26208	24	24	22	27	22	24
P60904	Dnajc5	DNJC5_MOUSE	DnaJ homolog subfamily C member 5 OS=Mus musculus GN=Dnajc5 PE=1 SV=1	4.74	22899.1	1053.29	3	37.37	132.115	145.523	126.974	182.267	196.887	200.889	237.505	230.881	218.972	182.616		P60904		3	3	28.7759	0.00503208	1.6347	7203	7208	22899.1	DnaJ homolog subfamily C member 5 OS=Mus musculus OX=10090 GN=Dnajc5 PE=1 SV=1	1389.08	1381.95	1363.41	1234.43	2209.08	1781.71	1618.46	1791.54	1239.1	1238.25	1146.44	1294.86	1474.03	2	2	1	2	2	4
P61021	Rab5b	RAB5B_MOUSE	Ras-related protein Rab-5B OS=Mus musculus GN=Rab5b PE=1 SV=1	8.24	23935	2763.08	7	42.33	156.805	146.561	137.919	193.37	176.942	191.71	217.557	176.48	189.23	173.172		P61021		5	3	49.342	0.00276729	1.59263	7203	7207	23935	Ras-related protein Rab-5B OS=Mus musculus OX=10090 GN=Rab5b PE=1 SV=1	671.004	595.753	571.346	506.827	800.505	788.686	478.292	538.776	522.661	475.179	724.866	665.261	611.596	2	2	2	3	4	4
P61022	Chp1	CHP1_MOUSE	Calcineurin B homologous protein 1 OS=Mus musculus GN=Chp1 PE=1 SV=2	4.78	22432.2	502.899	3	21.03				69.1993	76.2292	79.9243	84.7237	86.7502	93.3872	81.5773		P61022		3	3	17.703	0.00541934	1.53026	7202	7208	22432.2	Calcineurin B homologous protein 1 OS=Mus musculus OX=10090 GN=Chp1 PE=1 SV=2	336.968	341.285	492.051	486.741	461.133	446.447	468.834	416.142	310.706	385.598	334.364	305.261	398.794	2	2	3	0	2	0
P61027	Rab10	RAB10_MOUSE	Ras-related protein Rab-10 OS=Mus musculus GN=Rab10 PE=1 SV=1	8.57	22769.1	6588.4	10	49	668.189	561.176	513.69	746.261	672.241	691.689	639.853	636.264	645.652	633.886		P61027		13	9	121.576	0.567951	1.13003	7204	7208	22769.1	Ras-related protein Rab-10 OS=Mus musculus OX=10090 GN=Rab10 PE=1 SV=1	7624.45	6987.76	7120.22	6896.14	7689.61	6621.68	7863.61	6859.75	6595.26	6735.41	6982.67	6046.55	7001.93	5	6	6	7	8	8
P61028	Rab8b	RAB8B_MOUSE	Ras-related protein Rab-8B OS=Mus musculus GN=Rab8b PE=1 SV=1	9.43	23774.2	3853.17	4	19.81	84.2668	69.3868	81.3501	99.5937	94.2689	103.252	102.375	90.195	94.8535	89.69		P61028		5	1	39.8356	0.131632	1.24816	7204	7208	23774.2	Ras-related protein Rab-8B OS=Mus musculus OX=10090 GN=Rab8b PE=1 SV=1	380.471	341.536	401.204	346.329	344.695	327.427	401.431	359.917	331.176	365.998	306.989	302.987	350.847	1	1	1	1	1	1
P61080	Ube2d1	UB2D1_MOUSE	Ubiquitin-conjugating enzyme E2 D1 OS=Mus musculus GN=Ube2d1 PE=2 SV=1	7.21	16830.2	943.631	3	24.49	277.664	205.762	523.65	467.611	945.48	282.232				439.359		P61080	Jahn only UDMSE 2080
P61082	Ube2m	UBC12_MOUSE	NEDD8-conjugating enzyme Ubc12 OS=Mus musculus GN=Ube2m PE=2 SV=1	7.71	21185.1	497.362	5	26.78	91.5928	81.9216	88.6973	94.0607	45.1546	93.8507	2356.49	1838.66	2042.16	704.653		P61082	Jahn only UDMSE 2056
P61089	Ube2n	UBE2N_MOUSE	Ubiquitin-conjugating enzyme E2 N OS=Mus musculus GN=Ube2n PE=1 SV=1	6.15	17194.9	1402.29	5	33.55	400.065	365.724	398.254	587.706	574.27	654.399	857.71	803.125	888.752	602.95		P61089		4	4	25.6907	0.0402006	1.42538	7203	7202	17194.9	Ubiquitin-conjugating enzyme E2 N OS=Mus musculus OX=10090 GN=Ube2n PE=1 SV=1	1241.85	1616.55	1414.42	1423.07	1903.5	2141.01	1858.72	1765.99	1660.56	1479.66	1535.76	1444.86	1623.83	0	0	2	0	3	3
P61161	Actr2	ARP2_MOUSE	Actin-related protein 2 OS=Mus musculus GN=Actr2 PE=1 SV=1	6.3	45046	494.006	4	13.45	160.076	193.92	186.598	266.275	288.66	286.464	301.439	334.271	313.862	255.535		P61161	Jahn only UDMSE 2124
P61164	Actr1a	ACTZ_MOUSE	Alpha-centractin OS=Mus musculus GN=Actr1a PE=2 SV=1	6.18	42727.9	1480.27	9	40.43	329.418	304.323	314.708	394.447	320.62	377.653	443.326	390.698	410.92	358.825		P61164		12	3	114.882	0.0767154	1.17788	7204	7207	42727.9	Alpha-centractin OS=Mus musculus OX=10090 GN=Actr1a PE=1 SV=1	5490.49	5648.33	5657.45	5455.82	5452.07	5173.27	5603.73	5920.86	4639.23	5144.95	4883.93	5316.21	5365.53	3	3	3	3	3	2
P61205	Arf3	in our list 2 peptides																		P61205		7	5	64.339	5.14897e-05	2.11152	7203	7208	20657.8	ADP-ribosylation factor 3 OS=Mus musculus OX=10090 GN=Arf3 PE=2 SV=2	2318.82	2155.91	2272.13	2002.21	3823.45	3639.12	3280.9	3146.32	2225.33	2045.81	1785.18	1749.04	2537.02	4	4	3	5	5	5
P61226	Rap2b	RAP2B_MOUSE	Ras-related protein Rap-2b OS=Mus musculus GN=Rap2b PE=1 SV=1	4.53	20732.5	1994.03	10	62.84	63.1597	60.9066	60.1162	91.9858	87.0013	96.8282	90.7239	85.9635	86.6281	79.2599		P61226		5	2	39.3156	0.0190156	1.43198	7204	7202	20732.5	Ras-related protein Rap-2b OS=Mus musculus OX=10090 GN=Rap2b PE=1 SV=1	363.88	398.897	325.647	323.814	471.298	407.149	472.179	457.836	390.233	326.653	428.272	408.957	397.901	2	0	1	0	1	2
P61264	Stx1b	STX1B_MOUSE	Syntaxin-1B OS=Mus musculus GN=Stx1b PE=1 SV=1	5.09	33472.9	8914.09	16	61.81	1672.39	1739.87	1626.62	2167.64	2197.66	2173.82	2271.44	2270.44	2206.04	2007.28		P61264		19	17	226.173	0.365148	1.11775	7203	7204	33472.9	Syntaxin-1B OS=Mus musculus OX=10090 GN=Stx1b PE=1 SV=1	23089.4	19996.6	22571.3	21601.6	23667.1	23442	20519.3	21627	23232.6	22176.8	22180.8	23480.1	22298.7	19	20	20	21	19	19
P61294	Rab6b	RAB6B_MOUSE	Ras-related protein Rab-6B OS=Mus musculus GN=Rab6b PE=1 SV=1	5.22	23575.8	3648.83	8	39.9	73.4707	58.1623	57.1243	51.9582	38.8217	46.7729	89.9904	69.7053	70.6901	60.2909		P61294		8	3	55.8543	0.000689156	1.42107	7203	7207	23575.8	Ras-related protein Rab-6B OS=Mus musculus OX=10090 GN=Rab6b PE=1 SV=1	988.519	942.079	938.12	911.296	1184.08	1142.23	974.733	999.55	852.012	785.001	883.35	831.865	952.737	2	1	1	2	1	0
P61750	Arf4	ARF4_MOUSE	ADP-ribosylation factor 4 OS=Mus musculus GN=Arf4 PE=1 SV=2	7.04	20510.7	3450.9	9	57.78	207.004	178.925	171.045	283.195	232.512	259.385	244.948	220.749	223.538	221.454		P61750		4	2	40.7632	0.000116068	1.69187	7203	7208	20510.7	ADP-ribosylation factor 4 OS=Mus musculus OX=10090 GN=Arf4 PE=1 SV=2	286.421	316.351	350.976	333.435	389.413	365.11	334.618	340.353	351.511	352.381	228.238	217.733	322.212	2	1	1	1	2	2
P61793	Lpar1	LPAR1_MOUSE	Lysophosphatidic acid receptor 1 OS=Mus musculus GN=Lpar1 PE=1 SV=1	8.49	41746.7	504.992	6	19.51	1436.43	1024.74	770.238	241.278	228.921	234.967	426.228	400.853	317.7	555.713		P61793	Jahn only UDMSE 2069
P61922	Abat	GABT_MOUSE	4-aminobutyrate aminotransferase, mitochondrial OS=Mus musculus GN=Abat PE=1 SV=1	8.01	57136.3	2504.55	21	64.6	10277.6	6822.33	4053.38	4957.29	7796.3	3030.37	1010.92	998.224	705.292	4395.5		P61922		9	9	65.2858	0.10969	1.47753	7203	7201	57136.3	4-aminobutyrate aminotransferase_ mitochondrial OS=Mus musculus OX=10090 GN=Abat PE=1 SV=1	1450.01	1354.43	1759.29	1657.97	2252.58	1891.06	2189.85	1645.12	1778.97	1932.64	1747.4	1497.02	1763.03	7	8	7	9	8	8
P61982	Ywhag	1433G_MOUSE	14-3-3 protein gamma OS=Mus musculus GN=Ywhag PE=1 SV=2	4.61	28473.7	3400.42	11	48.58	182.638	177.688	125.472	259.815	207.758	323.19	339.316	297.559	367.052	249.262		P61982		13	7	140.438	0.231312	1.2457	7204	7201	28473.7	14-3-3 protein gamma OS=Mus musculus OX=10090 GN=Ywhag PE=1 SV=2	8254.27	7733.9	8346.77	8425.5	9417.74	10300.2	9105.15	10811.3	8134.21	10274.1	7988.97	8800.11	8966.01	7	7	7	7	8	7
P62071	Rras2	RRAS2_MOUSE	Ras-related protein R-Ras2 OS=Mus musculus GN=Rras2 PE=1 SV=1	5.64	23627.7	3052.22	6	39.22	153.546	144.312	154.684	250.367	198.56	246.279	160.165	134.512	151.501	175.433		P62071	Jahn only UDMSE 2156
P62075	Timm13	in our list 2 peptides																		P62075		4	4	38.3376	0.0218483	1.40102	7201	7204	10686.1	Mitochondrial import inner membrane translocase subunit Tim13 OS=Mus musculus OX=10090 GN=Timm13 PE=1 SV=1	3450.66	2977.12	3268.38	3002.09	2814.75	2682.98	2436.05	2151.87	2612.55	2214.77	2482.36	2521.33	2717.91	5	3	5	5	5	2
P62137	Ppp1ca	PP1A_MOUSE	Serine/threonine-protein phosphatase PP1-alpha catalytic subunit OS=Mus musculus GN=Ppp1ca PE=1 SV=1	5.89	38281.5	1187.81	13	48.79	100.511	87.3856	98.7967	143.536	129.315	138.936	194.374	88.9792	86.8308	115.192		P62137	Jahn only UDMSE 2189
P62141	Ppp1cb	PP1B_MOUSE	Serine/threonine-protein phosphatase PP1-beta catalytic subunit OS=Mus musculus GN=Ppp1cb PE=1 SV=3	5.77	37985.3	1481.02	14	53.21	225.549	214.737	227.273	363.954	344.415	387.735	561.887	290.061	304.134	314.577		P62141	Jahn only UDMSE 2111
P62204		CALM_MOUSE	Calmodulin OS=Mus musculus GN=Calm1 PE=1 SV=2	3.88	16837.7	4352.27	7	62.42	199.118	218.915	256.712	403.871	378.994	379.236	203.681	304.448	585.798	326.057		P62204	Jahn only UDMSE 2107
P62259	Ywhae	1433E_MOUSE	14-3-3 protein epsilon OS=Mus musculus GN=Ywhae PE=1 SV=1	4.44	29345	6930.71	14	57.65	704.695	631.651	728.326	1000.54	833.479	967.555	1234.94	947.375	1083.58	885.086		P62259		12	9	118.514	0.0109885	1.3233	7204	7208	29345	14-3-3 protein epsilon OS=Mus musculus OX=10090 GN=Ywhae PE=1 SV=1	3483.77	3878.48	3683.41	3758.44	3684.54	3781.6	4403.69	4962.11	3899.7	4030.98	3574.86	3502.73	3887.03	9	10	8	9	5	9
P62331	Arf6	ARF6_MOUSE	ADP-ribosylation factor 6 OS=Mus musculus GN=Arf6 PE=1 SV=2	9.29	20196.3	10552.9	9	69.14	670.043	662.16	662.958	772.147	664.112	687.844	663.589	658.72	663.402	669.75		P62331		5	4	46.9402	0.00859934	1.61158	7203	7208	20196.3	ADP-ribosylation factor 6 OS=Mus musculus OX=10090 GN=Arf6 PE=1 SV=2	1132.64	971.074	949.05	778.09	1198.07	1137.29	1152.95	1129.63	915.99	1028.43	754.153	694.955	986.859	0	0	4	0	5	0
P62482	Kcnab2	KCAB2_MOUSE	Voltage-gated potassium channel subunit beta-2 OS=Mus musculus GN=Kcnab2 PE=1 SV=1	9.23	41306.5	5417.3	18	65.67	1034.9	1192.47	1237.29	1292.17	979.801	1147.07	1306.13	1456.36	1591.6	1232.45		P62482		18	17	155.303	0.0470684	1.22198	7202	7201	41306.5	Voltage-gated potassium channel subunit beta-2 OS=Mus musculus OX=10090 GN=Kcnab2 PE=1 SV=1	10037.1	11146.9	13317.3	12569.2	10767.6	10722.4	10792	10887.5	10593.1	11866.2	11065.1	11459	11268.6	12	15	15	16	15	12
P62627	Dynlrb1	in our list 2 peptides																		P62627		4	4	27.9087	0.0285421	1.62019	7203	7202	10989.7	Dynein light chain roadblock-type 1 OS=Mus musculus OX=10090 GN=Dynlrb1 PE=1 SV=3	2057.89	1661.26	1662.3	1566.32	2630.28	2600.7	1867.78	1665.85	1921.68	1628.3	2537.27	2021.58	1985.1	3	3	3	3	3	3
P62631	Eef1a2	EF1A2_MOUSE	Elongation factor 1-alpha 2 OS=Mus musculus GN=Eef1a2 PE=1 SV=1	9.35	50796.4	11201.6	19	64.15	2125	2564.32	2414.81	2214.46	2320.74	2418.57	2153.6	3131.23	3314.75	2499.25		P62631		19	11	177.624	0.0640933	1.24971	7207	7204	50796.4	Elongation factor 1-alpha 2 OS=Mus musculus OX=10090 GN=Eef1a2 PE=1 SV=1	37109.9	39657.4	31675.3	32344.9	35982.7	38099.9	30229.9	32785.3	35620.7	43130	35444.3	36980.6	35755.1	10	9	9	9	9	9
P62743	Ap2s1	AP2S1_MOUSE	AP-2 complex subunit sigma OS=Mus musculus GN=Ap2s1 PE=1 SV=1	5.76	17188.8	613.04	2	13.38	72.5006	68.9541	49.6256				65.8094	54.1504	54.8116	59.7649		P62743	Jahn only UDMSE 2239
P62746	Rhob	RHOB_MOUSE	Rho-related GTP-binding protein RhoB OS=Mus musculus GN=Rhob PE=1 SV=1	4.91	22579.6	7983.28	9	56.63	1146.69	1054.78	1119.81	1242.12	1177.98	1300.69	1285.89	1229.81	1330.52	1193.34		P62746		14	12	187.196	0.393532	1.09482	7207	7202	22579.6	Rho-related GTP-binding protein RhoB OS=Mus musculus OX=10090 GN=Rhob PE=1 SV=1	25339.4	25428.1	24425.9	24679.6	24936.1	25229	24873.4	26872.3	25611.5	28150.4	25484.4	28126	25763	9	11	11	11	9	12
P62748	Hpcal1	HPCL1_MOUSE	Hippocalcin-like protein 1 OS=Mus musculus GN=Hpcal1 PE=2 SV=2	5.16	22452.3	1760.55	11	57.51	119.28	125.064	135.306	115.007	136.14	167.011	458.501	723.872	1209.86	351.561		P62748		2	1	19.7005	0.000459434	1.81548	7203	7208	22452.3	Hippocalcin-like protein 1 OS=Mus musculus OX=10090 GN=Hpcal1 PE=1 SV=2	414.814	456.926	438.404	493.195	662.029	640.066	611.919	647.503	417.314	474.452	367.779	349.44	497.82	0	0	1	1	0	0
P62761	Vsnl1	VISL1_MOUSE	Visinin-like protein 1 OS=Mus musculus GN=Vsnl1 PE=1 SV=2	4.82	22313.5	4840.25	12	72.25	368.025	458.858	453.334	481.085	565.048	573.713	433.743	536.247	539.307	486.035		P62761		14	13	132.242	1.22331e-05	1.65927	7203	7202	22313.5	Visinin-like protein 1 OS=Mus musculus OX=10090 GN=Vsnl1 PE=1 SV=2	9467	9352.66	7612.66	7524.11	12474.9	12641	10385	10654	8070.81	7792.32	8380.65	9086.33	9453.46	6	13	10	9	11	14
P62806	H4c1	H4_MOUSE	Histone H4 OS=Mus musculus GN=Hist1h4a PE=1 SV=2	11.77	11367.4	4286.61	7	58.25	57.9606	166.736	104.452	71.6694	107.476	172.802	64.4747	78.2755	128.995	105.955		P62806		5	5	42.1711	7.1233e-07	2.13307	7202	7208	11367.4	Histone H4 OS=Mus musculus OX=10090 GN=H4c1 PE=1 SV=2	1587.08	1695.18	2730.38	2785.62	1315	1272.39	2524.64	2722.66	2441.68	2437.82	1279.65	1306.3	2008.2	0	2	5	6	1	0
P62814	Atp6v1b2	VATB2_MOUSE	V-type proton ATPase subunit B, brain isoform OS=Mus musculus GN=Atp6v1b2 PE=1 SV=1	5.45	56893.1	3634.23	26	78.28	1854.32	1557.81	1309.64	2247.5	1840.11	1636.2	2068.18	1734.22	1456.72	1712.97		P62814		11	11	95.7484	0.063006	1.20819	7203	7202	56893.1	V-type proton ATPase subunit B_ brain isoform OS=Mus musculus OX=10090 GN=Atp6v1b2 PE=1 SV=1	5136.89	4811.84	4642.66	4385.29	5664.4	5243.05	5361.76	4881.84	4873.88	4725.15	5060.63	4899.58	4973.91	12	11	13	11	12	13
P62821	Rab1a	RAB1A_MOUSE	Ras-related protein Rab-1A OS=Mus musculus GN=Rab1A PE=1 SV=3	5.85	22905.9	5438.77	9	56.1	244.181	262.49	241.412	353.506	341.463	363.516	402.816	362.949	351.305	319.356		P62821		11	6	88.0677	0.00435112	1.38925	7203	7208	22905.9	Ras-related protein Rab-1A OS=Mus musculus OX=10090 GN=Rab1A PE=1 SV=3	5248.27	5402.69	6045.1	5876.43	6349.82	6508.92	6833.18	5841.08	5653.54	5720.61	4751.94	4503.98	5727.96	5	3	4	4	3	6
P62823	Rab3c	RAB3C_MOUSE	Ras-related protein Rab-3C OS=Mus musculus GN=Rab3c PE=1 SV=1	4.91	26100.3	3293.1	8	36.12	62.1398	78.9672	61.1641	68.6683	73.9911	61.4144	363.485	300.92	312.431	147.251		P62823		5	1	38.0856	0.310596	1.64476	7203	7208	26100.3	Ras-related protein Rab-3C OS=Mus musculus OX=10090 GN=Rab3c PE=1 SV=1	294.788	299.267	355.891	326.94	441.793	353.233	294.954	299.121	488.462	258.884	227.817	255.553	324.725	1	0	0	1	1	1
P62827	Ran	RAN_MOUSE	GTP-binding nuclear protein Ran OS=Mus musculus GN=Ran PE=1 SV=3	7.31	24594.2	2365.61	7	39.35	460.327	363.536	393.748	515.555	366.045	478.42	431.194	329.706	361.318	405.041		P62827	Jahn only UDMSE 2089
P62835	Rap1a	RAP1A_MOUSE	Ras-related protein Rap-1A OS=Mus musculus GN=Rap1a PE=2 SV=1	6.53	21329.4	25589.4	11	72.83	1460.7	1412.11	1543.47	1529.44	1348.8	1508.48	1403.56	1311.52	1419.25	1418.99		P62835		18	8	208.204	0.015569	1.24707	7201	7202	21329.4	Ras-related protein Rap-1A OS=Mus musculus OX=10090 GN=Rap1a PE=1 SV=1	23184.4	22017.1	18255.7	17990.4	19940.4	19231.1	18009	19925.7	20474.2	22000.6	20216	21025.4	20189.2	8	8	8	9	9	7
P62874	Gnb1	GBB1_MOUSE	Guanine nucleotide-binding protein G(I)/G(S)/G(T) subunit beta-1 OS=Mus musculus GN=Gnb1 PE=1 SV=3	5.54	38175.4	25766.7	13	75.88	3478.22	3280.28	3344.27	3970.96	3036.57	3479.54	3704.82	3747.92	4020.36	3514.56		P62874		17	7	213.964	0.493521	1.11648	7201	7204	38175.4	Guanine nucleotide-binding protein G(I)/G(S)/G(T) subunit beta-1 OS=Mus musculus OX=10090 GN=Gnb1 PE=1 SV=3	35308.4	34183.2	33416.2	29820.4	35470.9	33129	31005.7	31235.7	34823.6	28483.2	34533.3	33464.6	32906.2	10	10	10	11	10	11
P62880	Gnb2	GBB2_MOUSE	Guanine nucleotide-binding protein G(I)/G(S)/G(T) subunit beta-2 OS=Mus musculus GN=Gnb2 PE=1 SV=3	5.54	38072.5	23501.4	12	62.06	3817.52	3678.4	3715.26	3367.47	2969.25	3429.32	3089.67	3041.19	3187.34	3325.93		P62880		19	10	217.052	0.615169	1.10735	7201	7204	38072.5	Guanine nucleotide-binding protein G(I)/G(S)/G(T) subunit beta-2 OS=Mus musculus OX=10090 GN=Gnb2 PE=1 SV=3	35934.4	33002.2	33531.4	29406.3	34722.5	31303.4	30774.3	31479.5	35017.2	31525.7	33350	33068.5	32759.6	7	9	9	10	11	9
P62881	Gnb5	GBB5_MOUSE	Guanine nucleotide-binding protein subunit beta-5 OS=Mus musculus GN=Gnb5 PE=1 SV=1	6	44648.9	379.486	2	7.59	152.315	144.522	117.379	141.412	135.907	143.414	163.64	167.982	152.836	144.392		P62881	Jahn only UDMSE 2171
P62897	Cycs	CYC_MOUSE	Cytochrome c, somatic OS=Mus musculus GN=Cycs PE=1 SV=2	10	11719.5	31655.7	7	56.19	1110.27	1262.28	1265.4	1140.15	1119.69	1528.3	1197.25	1123.27	1239.71	1206.71		P62897		16	15	234.375	0.0327628	1.25738	7204	7208	11719.5	Cytochrome c_ somatic OS=Mus musculus OX=10090 GN=Cycs PE=1 SV=2	56058.6	52158.9	55381	51135.5	52096.6	48693.8	56008.6	54534.4	45580.4	51212.5	42803	45112.1	50898	24	22	22	23	21	20
P62900	Rpl31	in our list 2 peptides																		P62900		2	2	12.3696	0.452736	1.76883	7203	7204	14462.9	60S ribosomal protein L31 OS=Mus musculus OX=10090 GN=Rpl31 PE=1 SV=1	2517.26	2915.4	2457.23	2378.89	2589.81	2977.44	2482.81	664.606	2139.46	2607.18	2439.56	2598.34	2397.33	0	0	2	2	1	1
P62962	Pfn1	PROF1_MOUSE	Profilin-1 OS=Mus musculus GN=Pfn1 PE=1 SV=2	8.48	15128.3	2984.85	7	60	116.817	85.4324	100.829	101.014	80.5454	116.334	134.048	101.209	136.385	106.121		P62962		5	5	31.7945	0.000440013	1.65311	7203	7207	15128.3	Profilin-1 OS=Mus musculus OX=10090 GN=Pfn1 PE=1 SV=2	1071.57	1184.91	1074.31	1056.91	1754.66	1742.81	1494.52	1509.53	979.044	1136.65	1326.05	1414.21	1312.1	2	4	2	2	3	3
P63001	Rac1	RAC1_MOUSE	Ras-related C3 botulinum toxin substrate 1 OS=Mus musculus GN=Rac1 PE=1 SV=1	8.57	21849.3	16862.1	8	43.75	2053.46	2059.86	2033.13	2192.28	2142.38	2191.15	2273.83	2226.85	2260.69	2129.25		P63001		11	10	131.127	0.0409082	1.24665	7207	7204	21849.3	Ras-related C3 botulinum toxin substrate 1 OS=Mus musculus OX=10090 GN=Rac1 PE=1 SV=1	21821.4	21350.5	19195.9	19516.2	22203.3	23383.8	18372.9	19674.4	22306.7	25124.9	21001	24040.5	21499.3	11	15	13	11	12	14
P63005	Pafah1b1	LIS1_MOUSE	Platelet-activating factor acetylhydrolase IB subunit alpha OS=Mus musculus GN=Pafah1b1 PE=1 SV=2	7.01	47240.4	1084.03	12	34.15	332.627	340.234	318.04	422.174	361.507	393.948	397.105	391.234	428.241	371.193		P63005		2	2	11.894	0.0824277	1.36174	7203	7207	47240.4	Platelet-activating factor acetylhydrolase IB subunit beta OS=Mus musculus OX=10090 GN=Pafah1b1 PE=1 SV=2	792.486	819.656	826.079	812.295	1000.83	1171.55	860.987	975.653	760.662	834.63	712.767	898.568	872.18	2	0	1	0	2	0
P63011	Rab3a	RAB3A_MOUSE	Ras-related protein Rab-3A OS=Mus musculus GN=Rab3a PE=1 SV=1	4.66	25198	6857.98	10	51.36	438.523	452.751	417.91	500.278	497.525	438.13	517.409	532.779	468.569	466.604		P63011		10	4	85.702	0.00568193	1.51327	7204	7208	25198	Ras-related protein Rab-3A OS=Mus musculus OX=10090 GN=Rab3a PE=1 SV=1	7541.54	8090.21	7199.47	7903.86	6840.12	7293.8	8574.72	9490.54	7995.21	9173.55	5894.61	6043.31	7670.08	3	3	4	3	4	5
P63017	Hspa8	HSP7C_MOUSE	Heat shock cognate 71 kDa protein OS=Mus musculus GN=Hspa8 PE=1 SV=1	5.2	71099.3	9601.46	29	57.12	5213.85	5193.23	5399.45	5240.92	4968.05	5298.21	4725.82	5096.53	5225.26	5094.66		P63017		39	30	464.574	0.264495	1.22941	7203	7207	71099.3	Heat shock cognate 71 kDa protein OS=Mus musculus OX=10090 GN=Hspa8 PE=1 SV=1	36818.6	34355	35757	31327.5	40419.1	37641.3	37335.4	34493.7	34906.1	28588.2	35854.4	38503.2	35499.9	34	36	36	32	35	36
P63024	Vamp3	VAMP3_MOUSE	Vesicle-associated membrane protein 3 OS=Mus musculus GN=Vamp3 PE=1 SV=1	8.92	11594.3	5463.26	4	56.31				141.523	164.116	207.126	197.5	158.637	189.075	175.549		P63024		3	1	30.0813	0.260074	1.32787	7208	7204	11594.3	Vesicle-associated membrane protein 3 OS=Mus musculus OX=10090 GN=Vamp3 PE=1 SV=1	1679.8	1593.36	1800.11	1439.42	1708.03	1422.77	1331.27	1390.56	1739.1	1470.9	1818.28	1795.97	1599.13	2	2	2	0	2	2
P63028	Tpt1	TCTP_MOUSE	Translationally-controlled tumor protein OS=Mus musculus GN=Tpt1 PE=1 SV=1	4.57	19576.3	776.548	2	15.7	82.9235	99.0056	100.463				94.1869	73.9606	96.3436	89.4764		P63028		2	2	13.2889	0.00822976	1.64363	7203	7207	19576.3	Translationally-controlled tumor protein OS=Mus musculus OX=10090 GN=Tpt1 PE=1 SV=1	2216.33	1860.97	2006.29	1810.86	2994.94	2631.19	2411.86	2413.15	1829.07	1593.93	2033.26	1890.88	2141.06	1	0	1	1	1	2
P63030	Mpc1	MPC1_MOUSE	Mitochondrial pyruvate carrier 1 OS=Mus musculus GN=Mpc1 PE=1 SV=1	9.9	12625.7	1851.05	2	31.19	86.2445	104.049	95.2745				103.037	85.7967	110.577	95.7583		P63030	Jahn only UDMSE 2207
P63037	Dnaja1	DNJA1_MOUSE	DnaJ homolog subfamily A member 1 OS=Mus musculus GN=Dnaja1 PE=1 SV=1	6.67	45609.6	302.142	2	9.57	109.031	93.1091	96.7137	124.714	128.873	122.641	96.3633	103.33	105.201	107.335		P63037		5	5	42.5263	0.032694	1.84994	7203	7207	45609.6	DnaJ homolog subfamily A member 1 OS=Mus musculus OX=10090 GN=Dnaja1 PE=1 SV=1	699.973	673.136	721.081	646.667	987.67	898.368	989.031	641.226	492.898	526.614	981.61	852.585	759.238	5	7	2	6	4	4
P63038	Hspd1	CH60_MOUSE	60 kDa heat shock protein, mitochondrial OS=Mus musculus GN=Hspd1 PE=1 SV=1	5.8	61126.7	3006.78	26	60.38	1138.45	1306.65	1090.25	1206.24	1354.17	1137.53	953.869	1163.42	1144.99	1156.29		P63038		17	16	131.565	0.199458	3.48066	7201	7203	61126.7	60 kDa heat shock protein_ mitochondrial OS=Mus musculus OX=10090 GN=Hspd1 PE=1 SV=1	16628.3	15453.6	4630.32	10801.6	4301.31	4915.88	4531.88	6982.14	5120.04	17394.3	10726.7	11138.3	9385.37	15	13	13	13	14	13
P63040	Cplx1	in our list 2 peptides																		P63040		4	3	31.3623	0.00022206	1.71043	7203	7202	15179.2	Complexin-1 OS=Mus musculus OX=10090 GN=Cplx1 PE=1 SV=1	1058.42	943.31	826.226	811.673	1449.4	1352.11	1243.04	1289.2	880.879	975.337	878.758	892.666	1050.08	2	0	0	4	0	3
P63044	Vamp2	in our list 2 peptides																		P63044		3	1	22.8368	0.199478	1.33534	7203	7201	12747.8	Vesicle-associated membrane protein 2 OS=Mus musculus OX=10090 GN=Vamp2 PE=1 SV=2	643.355	709.235	898.227	679.32	985.076	821.093	714.412	795.513	701.004	669.361	807.216	820.149	770.33	0	1	1	1	1	1
P63085	Mapk1	MK01_MOUSE	Mitogen-activated protein kinase 1 OS=Mus musculus GN=Mapk1 PE=1 SV=3	6.53	41674.9	1672.85	11	32.96	405.725	388.581	388.824	446.282	409.109	450.614	395.806	346.357	360.46	393.891		P63085	Jahn only UDMSE 2092
P63087	Ppp1cc	PP1G_MOUSE	Serine/threonine-protein phosphatase PP1-gamma catalytic subunit OS=Mus musculus GN=Ppp1cc PE=1 SV=1	6.1	37725.2	1238.67	12	39.63	100.162	93.6035	100.16				261.518	125.048	119.053	126.178		P63087		6	6	39.5011	0.00838326	1.43545	7203	7202	37725.2	Serine/threonine-protein phosphatase PP1-gamma catalytic subunit OS=Mus musculus OX=10090 GN=Ppp1cc PE=1 SV=1	939.968	1036.24	818.147	888.165	1153.81	1295.52	1038.15	1033.16	1026.66	1070.44	1030.73	975.341	1025.53	5	5	5	6	5	4
P63101	Ywhaz	1433Z_MOUSE	14-3-3 protein zeta/delta OS=Mus musculus GN=Ywhaz PE=1 SV=1	4.53	27942.3	9056.81	15	65.71	932.731	827.758	816.745	714.693	643.318	640.965	960.446	875.941	876.235	794.713		P63101		17	11	176.983	0.0077213	2.65448	7201	7203	27942.3	14-3-3 protein zeta/delta OS=Mus musculus OX=10090 GN=Ywhaz PE=1 SV=1	18582.9	15467.4	5720.31	8759.3	5667.26	7160.23	6253.44	7050.36	8522.33	10779.3	10611.5	12364.5	9744.9	11	9	8	10	11	10
P63141	Kcna2	KCNA2_MOUSE	Potassium voltage-gated channel subfamily A member 2 OS=Mus musculus GN=Kcna2 PE=1 SV=1	4.58	57157.1	3897.5	16	37.07	919.199	959.152	980.834	793.909	762.046	1089.29	671.994	703.454	779.641	844.573		P63141		11	6	108.931	0.00325417	1.54947	7202	7208	57157.1	Potassium voltage-gated channel subfamily A member 2 OS=Mus musculus OX=10090 GN=Kcna2 PE=1 SV=1	7972.22	7703.28	10969.2	9787.84	7429.41	6564.13	9636.09	8529.12	8432.24	8928.92	6804.71	6591.5	8279.06	6	7	7	6	6	7
P63168	Dynll1	DYL1_MOUSE	Dynein light chain 1, cytoplasmic OS=Mus musculus GN=Dynll1 PE=1 SV=1	7.23	10537	20889.6	5	62.92	343.784	323.817	384.646	486.705	441.881	546.47	382.784	340.362	406.093	402.241		P63168		4	2	58.5799	0.0107622	1.59632	7204	7203	10537	Dynein light chain 1_ cytoplasmic OS=Mus musculus OX=10090 GN=Dynll1 PE=1 SV=1	3343.57	3663.61	4551.5	4153.3	3114.21	3234.46	5065.45	5069.07	4590.89	3648.8	4002.3	3711.14	4012.36	4	4	4	4	3	4
P63213	Gng2	GBG2_MOUSE	Guanine nucleotide-binding protein G(I)/G(S)/G(O) subunit gamma-2 OS=Mus musculus GN=Gng2 PE=2 SV=2	8.25	7964.22	8395.4	4	52.11	75.8712	64.3555	62.6916	97.5188	67.486	77.5915	108.424	77.4888	79.2373	77.1968		P63213		6	5	51.0023	0.0103051	1.63319	7204	7208	7964.22	Guanine nucleotide-binding protein G(I)/G(S)/G(O) subunit gamma-2 OS=Mus musculus OX=10090 GN=Gng2 PE=1 SV=2	3030.21	3847.75	4607.76	4857.37	3419	3536.51	4838.2	4825.1	3724.88	4622.5	2954.86	2961.98	3935.51	4	4	4	5	5	5
P63216	Gng3	GBG3_MOUSE	Guanine nucleotide-binding protein G(I)/G(S)/G(O) subunit gamma-3 OS=Mus musculus GN=Gng3 PE=1 SV=1	7.84	8532.89	6401.01	4	70.67	82.737	69.7576	70.4428	101.755	80.4839	88.3176	114.207	96.1547	103.997	88.0804		P63216		3	3	29.2223	0.0993155	1.45347	7204	7208	8532.89	Guanine nucleotide-binding protein G(I)/G(S)/G(O) subunit gamma-3 OS=Mus musculus OX=10090 GN=Gng3 PE=1 SV=1	1865.11	1366.92	1304.92	1330.56	1702.37	1603.38	1855.98	1783.88	1428.96	1808.43	1238.11	1266.15	1546.23	3	2	2	3	4	4
P63280	Ube2i	UBC9_MOUSE	SUMO-conjugating enzyme UBC9 OS=Mus musculus GN=Ube2i PE=1 SV=1	8.9	18235	849.757	4	34.81	52.5502	59.5715	61.1388	87.5891	90.6904	105.561	72.531	77.6199	75.971	75.2475		P63280	Jahn only UDMSE 2226
P63318	Prkcg	KPCG_MOUSE	Protein kinase C gamma type OS=Mus musculus GN=Prkcg PE=1 SV=1	7.17	79612.4	1853.13	32	58.68	1131.03	991.861	1026.22	1215	1107.7	1300.86	1198.82	1078.86	1155.37	1118.54		P63318	Jahn only UDMSE 2043
P63321	Rala	RALA_MOUSE	Ras-related protein Ral-A OS=Mus musculus GN=Rala PE=1 SV=1	6.99	23723.9	6334.31	7	48.54	678.189	661.01	709.427	796.082	753.524	816.03	747.507	681.975	768.77	725.275		P63321		6	3	67.508	0.104321	1.15828	7201	7207	23723.9	Ras-related protein Ral-A OS=Mus musculus OX=10090 GN=Rala PE=1 SV=1	18433.6	17077.2	16385.7	15799.9	17495.1	16925.4	15526.3	16953	16019.1	14639.1	17127.7	17927.9	16692.5	5	5	5	5	5	5
P63328	Ppp3ca	PP2BA_MOUSE	Serine/threonine-protein phosphatase 2B catalytic subunit alpha isoform OS=Mus musculus GN=Ppp3ca PE=1 SV=1	5.48	59328.2	405.978	5	11.9	167.19	152.891	137.894	222.542	177.802	162.627	188.831	165.395	150.5	166.748		P63328		8	7	68.648	0.00463949	1.58839	7203	7202	59328.2	Serine/threonine-protein phosphatase 2B catalytic subunit alpha isoform OS=Mus musculus OX=10090 GN=Ppp3ca PE=1 SV=1	866.469	903.238	804.59	937.926	1295.04	1472.75	1095.57	1270.79	989.885	992.621	983.101	933.572	1045.46	4	6	7	0	7	4
P63330	Ppp2ca	PP2AA_MOUSE	Serine/threonine-protein phosphatase 2A catalytic subunit alpha isoform OS=Mus musculus GN=Ppp2ca PE=1 SV=1	5.17	36178.5	596.888	11	46.93	123.446	110.576	113.605	155.035	123.868	125.865	165.119	149.161	151.346	132.919		P63330		6	6	46.2671	0.000126816	1.48829	7203	7201	36178.5	Serine/threonine-protein phosphatase 2A catalytic subunit alpha isoform OS=Mus musculus OX=10090 GN=Ppp2ca PE=1 SV=1	1933.15	1995.48	2251.55	2226.06	2997.39	2849.55	2709.26	2589.64	2221.34	2123.98	2147.83	2289.07	2361.19	2	4	4	3	4	4
P67778	Phb1	PHB_MOUSE	Prohibitin OS=Mus musculus GN=Phb PE=1 SV=1	5.43	29877.1	3064.17	15	75.74	400.215	404.997	395.666	406.995	445.656	416.842	399.51	431.069	431.424	409.866		P67778		10	10	95.3675	0.214116	1.23524	7208	7207	29877.1	Prohibitin OS=Mus musculus OX=10090 GN=Phb PE=1 SV=1	3810.75	3093.03	3279.99	3135.44	3526.04	3236.4	3373.69	3009.72	2836.65	2812.37	3621.06	3356.86	3257.67	10	11	11	7	12	9
P68033	Actc1	in our list 2 peptides																		P68033		24	2	316.408	0.178263	1.17156	7203	7207	42361.2	Actin_ alpha cardiac muscle 1 OS=Mus musculus OX=10090 GN=Actc1 PE=1 SV=1	76389	68274.8	73597.3	66495.6	81809	78272.4	74906.7	74311.3	72433.6	64205.7	68928.9	68473.7	72341.5	3	4	0	4	0	4
P68037	Ube2l3	UB2L3_MOUSE	Ubiquitin-conjugating enzyme E2 L3 OS=Mus musculus GN=Ube2l3 PE=2 SV=1	8.8	18032.7	932.708	3	35.71	51.8039	55.7888	54.8267	97.0989	97.6874	107.32	62.5628	90.6002	152.395	85.5574		P68037	Jahn only UDMSE 2218
P68181	Prkacb	KAPCB_MOUSE	cAMP-dependent protein kinase catalytic subunit beta OS=Mus musculus GN=Prkacb PE=1 SV=2	8.82	40879	504.658	6	21.65	81.6673	76.4948	75.3284	128.407	134.271	175.486	153.407	124.714	133.25	118.458		P68181	Jahn only UDMSE 2186
P68254	Ywhaq	1433T_MOUSE	14-3-3 protein theta OS=Mus musculus GN=Ywhaq PE=1 SV=1	4.49	28063.5	6559.68	12	50.61	645.266	535.995	577.379	1155.76	883.651	1027.79	1210.93	981.763	1098.26	884.992		P68254		14	8	124.573	0.130797	1.50275	7204	7203	28063.5	14-3-3 protein theta OS=Mus musculus OX=10090 GN=Ywhaq PE=1 SV=1	1001.49	1240.13	1003.28	1289.79	922.084	938.167	1269.84	1525.65	1106.49	1262.97	1367.28	1225.61	1179.4	6	8	5	6	8	6
P68368	Tuba4a	TBA4A_MOUSE	Tubulin alpha-4A chain OS=Mus musculus GN=Tuba4a PE=1 SV=1	4.75	50665.8	29115	22	58.93	13045.1	12509.5	12525.6	13574.1	11606.4	12272.9	12444.2	12114.6	11841.3	12267.7		P68368		29	4	464.411	0.00823398	1.49608	7204	7207	50665.8	Tubulin alpha-4A chain OS=Mus musculus OX=10090 GN=Tuba4a PE=1 SV=1	53826.5	51246.5	58902.8	55358.6	61101.8	58126.5	70851.4	59837.5	41598.1	45756.3	55233.6	54070.6	55492.5	7	7	7	8	7	7
P68372	Tubb4b	TBB4B_MOUSE	Tubulin beta-4B chain OS=Mus musculus GN=Tubb4b PE=1 SV=1	4.6	50287.4	41550.9	23	71.91	2889.15	2862.87	2882.47	2502.07	2143.29	2381.77	3395.95	3414.29	3463.9	2831.89		P68372		49	1	688.788	0.0301911	1.27984	7204	7207	50287.4	Tubulin beta-4B chain OS=Mus musculus OX=10090 GN=Tubb4b PE=1 SV=1	101310	98438.8	99430.2	92725.2	105059	93479.1	107365	103904	84612.3	80461.7	94921.3	85806.3	95626.1	1	1	1	0	1	1
P68404	Prkcb	KPCB_MOUSE	Protein kinase C beta type OS=Mus musculus GN=Prkcb PE=1 SV=4	6.57	77891.5	698.803	20	38.9	16313.1	16936	16947.9	406.427	278.097	329.65	397.153	297.189	309.141	5747.79		P68404	Jahn only UDMSE 2023
P68510	Ywhah	1433F_MOUSE	14-3-3 protein eta OS=Mus musculus GN=Ywhah PE=1 SV=2	4.61	28382.9	2143.39	9	46.34	191.469	206.603	187.267	204.399	196.236	215.484	180.414	191.594	182.483	192.993		P68510		10	6	88.2747	0.0449179	1.43144	7203	7207	28382.9	14-3-3 protein eta OS=Mus musculus OX=10090 GN=Ywhah PE=1 SV=2	858.974	934.122	980.187	876.185	1222.27	1126.34	924.177	874.272	728.995	911.74	1107.84	1002.9	962.334	1	2	4	3	3	3
P70122	Sbds	SBDS_MOUSE	Ribosome maturation protein SBDS OS=Mus musculus GN=Sbds PE=1 SV=4	9.08	29065.7	365.105	6	29.2	56.4805	58.323	54.6879	67.742	78.2951	98.4459	84.5433	67.834	75.9591	70.3178		P70122	Jahn only UDMSE 2233
P70168	Kpnb1	in our list 2 peptides																		P70168		4	4	24.44	0.00178973	1.91046	7204	7207	98438.9	Importin subunit beta-1 OS=Mus musculus OX=10090 GN=Kpnb1 PE=1 SV=2	367.544	318.857	409.71	420.829	567.768	468.609	620.903	550.232	315.535	297.476	352.171	302.78	416.034	0	0	2	0	0	0
P70202	Lxn	in our list 2 peptides																		P70202		3	3	18.9358	0.000621226	1.83687	7204	7208	25662.9	Latexin OS=Mus musculus OX=10090 GN=Lxn PE=1 SV=2	516.418	446.244	393.399	369.926	602.057	668.498	651.677	710.4	565.41	653.164	358.976	382.543	526.559	3	2	0	2	2	2
P70290	Mpp1	EM55_MOUSE	55 kDa erythrocyte membrane protein OS=Mus musculus GN=Mpp1 PE=1 SV=1	6.77	52512.4	335.165	2	10.3	86.5056	84.6536	86.4629				92.9363	89.8731	84.2559	85.5209		P70290		2	2	12.7308	0.49771	1.74498	7208	7201	52512.4	55 kDa erythrocyte membrane protein OS=Mus musculus OX=10090 GN=Mpp1 PE=1 SV=1	348.752	308.05	414.069	400.358	516.07	440.989	613.679	275.565	350.469	463.451	650.178	495.93	439.796	0	0	0	0	2	0
P70296	Pebp1	PEBP1_MOUSE	Phosphatidylethanolamine-binding protein 1 OS=Mus musculus GN=Pebp1 PE=1 SV=3	5.03	21001.6	2779.23	8	74.33	215.114	207.344	212.3	317.282	263.267	301.949	331.56	276.294	334.997	268.89		P70296		6	6	47.8503	0.00325904	2.17918	7203	7207	21001.6	Phosphatidylethanolamine-binding protein 1 OS=Mus musculus OX=10090 GN=Pebp1 PE=1 SV=3	3411.93	3378.38	3741.74	3158.28	7774.26	6928.66	4989.6	4746.27	3938.87	2808.12	4197.31	3792.87	4405.52	6	6	6	6	6	6
P70349	Hint1	HINT1_MOUSE	Histidine triad nucleotide-binding protein 1 OS=Mus musculus GN=Hint1 PE=1 SV=3	6.41	13891	1131.86	2	30.16	62.2393	40.2006	50.9511	64.358	52.1639	70.5931	37.2515	54.2457	79.7141	56.6384		P70349	Jahn only UDMSE 2242
P70404	Idh3g	IDHG1_MOUSE	Isocitrate dehydrogenase [NAD] subunit gamma 1, mitochondrial OS=Mus musculus GN=Idh3g PE=1 SV=1	9.25	43184.7	2782.11	11	44.53	679.582	789.857	763.623	754.252	682.988	806.769	834.07	908.958	875.282	777.89		P70404		5	5	31.1195	0.0488358	1.13004	7204	7207	43184.7	Isocitrate dehydrogenase [NAD] subunit gamma 1_ mitochondrial OS=Mus musculus OX=10090 GN=Idh3g PE=1 SV=1	1713.28	1737.73	1942.92	1773.2	1756.84	1786.83	1855.55	1863.23	1685.21	1605.64	1758.9	1712	1765.94	4	4	5	4	3	4
P70452	Stx4	STX4_MOUSE	Syntaxin-4 OS=Mus musculus GN=Stx4 PE=1 SV=1	5.77	34279.1	1046.32	9	38.59	270.201	245.555	264.905	184.787	162.443	200.092	242.856	217.233	235.733	221.153		P70452		5	5	32.5359	0.128936	4.58692	7201	7204	34279.1	Syntaxin-4 OS=Mus musculus OX=10090 GN=Stx4 PE=1 SV=1	5785.8	7336.82	1351.43	4440.47	1201.88	2417.4	1160.98	1699.89	3465.98	1419.39	3790.24	4697.65	3230.66	2	5	3	5	5	4
P80313	Cct7	TCPH_MOUSE	T-complex protein 1 subunit eta OS=Mus musculus GN=Cct7 PE=1 SV=1	7.78	60165.5	366.069	9	22.79	262.639	232.192	239.708	204.016	170.793	192.543	280.36	276.974	249.788	230.001		P80313		7	7	48.7506	0.00505589	2.41916	7203	7208	60165.5	T-complex protein 1 subunit eta OS=Mus musculus OX=10090 GN=Cct7 PE=1 SV=1	972.673	729.721	1141.7	1046.06	1804.77	1494.66	1102.77	836.266	1410.79	1704.91	719.218	644.656	1134.02	0	0	5	3	5	3
P80314	Cct2	TCPB_MOUSE	T-complex protein 1 subunit beta OS=Mus musculus GN=Cct2 PE=1 SV=4	5.95	57819.5	898.773	14	42.99	340.314	299.415	322.522	409.688	320.903	374.183	369.689	336.679	382.823	345.874		P80314		10	9	68.6299	0.0240943	1.29189	7203	7202	57819.5	T-complex protein 1 subunit beta OS=Mus musculus OX=10090 GN=Cct2 PE=1 SV=4	1511.91	1372.74	1190.82	1199.36	1454.4	1633.45	1479	1449.83	1321.55	1236.82	1598.21	1427.74	1406.32	3	7	6	5	4	4
P80315	Cct4	TCPD_MOUSE	T-complex protein 1 subunit delta OS=Mus musculus GN=Cct4 PE=1 SV=3	8	58579.7	379.272	9	27.46	208.459	167.849	174.226	286.764	239.829	248.119	251.79	215.958	229.701	221.372		P80315		12	10	78.3123	0.197724	1.43329	7203	7208	58579.7	T-complex protein 1 subunit delta OS=Mus musculus OX=10090 GN=Cct4 PE=1 SV=3	970.368	724.237	879.182	774.338	1024.63	915.117	809.412	911.891	716.496	800.542	735.96	617.387	823.296	8	6	8	5	8	6
P80316	Cct5	TCPE_MOUSE	T-complex protein 1 subunit epsilon OS=Mus musculus GN=Cct5 PE=1 SV=1	5.63	60080.5	370.721	5	15.53	261.644	187.38	223.41	313.774	232.475	262.257	4444.82	5668.67	1448.52	1366.96		P80316		8	7	49.0407	0.0344559	1.30627	7203	7201	60080.5	T-complex protein 1 subunit epsilon OS=Mus musculus OX=10090 GN=Cct5 PE=1 SV=1	1312	1192.54	1244.21	1289.84	1657.65	1613.96	1284.66	1541.29	1381.06	1376.04	1441.5	1487.12	1401.82	4	3	4	3	5	6
P80317	Cct6a	TCPZ_MOUSE	T-complex protein 1 subunit zeta OS=Mus musculus GN=Cct6a PE=1 SV=3	6.66	58460.6	374.53	5	15.25	222.527	226.839	206.948	284.788	229.917	226.761	225.24	185.992	195.095	219.495		P80317		7	6	43.2921	0.101352	1.51659	7204	7201	58460.6	T-complex protein 1 subunit zeta OS=Mus musculus OX=10090 GN=Cct6a PE=1 SV=3	905.403	996.103	1242.18	1089.43	1622.18	1192.19	1531.01	1352.79	1177.56	1044.33	1246.8	1037.07	1203.09	3	0	4	5	4	5
P80318	Cct3	TCPG_MOUSE	T-complex protein 1 subunit gamma OS=Mus musculus GN=Cct3 PE=1 SV=1	6.26	61200.4	578.744	12	29.54	262.85	229.188	229.76	334.684	281.159	284.424	314.028	262.825	281.127	271.11		P80318		15	15	105.638	0.000481952	1.92906	7204	7202	61200.4	T-complex protein 1 subunit gamma OS=Mus musculus OX=10090 GN=Cct3 PE=1 SV=1	2163.31	1865.5	1639.72	1558.07	3218.32	2812.66	3165.04	3003.7	2275.75	2160.04	2243.18	2053.75	2346.59	5	10	9	12	9	9
P84075	Hpca	HPCA_MOUSE	Neuron-specific calcium-binding protein hippocalcin OS=Mus musculus GN=Hpca PE=1 SV=2	4.68	22541.5	1251.25	8	44.04				28.0354	28.4307	31.8619	187.316	298.81	499.778	179.76		P84075	Jahn only UDMSE 2153
P84084	Arf5	ARF5_MOUSE	ADP-ribosylation factor 5 OS=Mus musculus GN=Arf5 PE=1 SV=2	6.36	20643.8	4093.52	8	50	356.396	308.266	294.673	422.322	346.739	403.244	479.063	400.067	413.674	373.541		P84084	Jahn only UDMSE 2097
P84091	Ap2m1	AP2M1_MOUSE	AP-2 complex subunit mu OS=Mus musculus GN=Ap2m1 PE=1 SV=1	9.88	49996.9	699.424	12	35.63	370.712	349.703	345.145	349.381	310.512	318.22	408.877	337.298	340.838	341.446		P84091		11	11	105.064	0.00018081	1.443	7203	7204	49996.9	AP-2 complex subunit mu OS=Mus musculus OX=10090 GN=Ap2m1 PE=1 SV=1	4625.6	4939.16	4581	4374.68	6301.28	6293.1	4422.08	4305.82	5575.73	6022.5	4989.01	4888.89	5109.9	9	8	6	7	9	11
P84096	Rhog	RHOG_MOUSE	Rho-related GTP-binding protein RhoG OS=Mus musculus GN=Rhog PE=2 SV=1	8.08	21764.7	24971.8	13	69.11	1119.5	1041.26	1140	1168.01	1087.89	1204.05	1326.7	1203.87	1291.02	1157.35		P84096		11	11	141.138	0.783046	1.05271	7207	7204	21764.7	Rho-related GTP-binding protein RhoG OS=Mus musculus OX=10090 GN=Rhog PE=1 SV=1	20214.4	19364.8	19962.2	18192.6	19170.3	19478	18899.4	19113.2	20747.9	19268.4	20443.6	18958.8	19484.5	15	16	14	16	16	15
P85094	Isoc2a	ISC2A_MOUSE	Isochorismatase domain-containing protein 2A, mitochondrial OS=Mus musculus GN=Isoc2a PE=1 SV=1	8.02	22759.5	938.684	3	27.18	149.255	117.944	104.995				60.194	62.9589	68.7112	93.3732		P85094	Jahn only UDMSE 2208
P97300	Nptn	NPTN_MOUSE	Neuroplastin OS=Mus musculus GN=Nptn PE=1 SV=3	7.66	44715.3	750.582	5	15.62	787.929	828.933	744.156	1044.34	1103.89	976.382	939.139	1159.46	977.669	940.941		P97300		7	7	62.2602	0.375934	1.06442	7207	7203	44715.3	Neuroplastin OS=Mus musculus OX=10090 GN=Nptn PE=1 SV=3	15353.5	15616.9	15568	15685.6	15001.2	14841.9	14727.1	16106.8	15724.5	16041.1	14523.4	15324.3	15376.2	5	9	6	8	8	8
P97315	Csrp1	CSRP1_MOUSE	Cysteine and glycine-rich protein 1 OS=Mus musculus GN=Csrp1 PE=1 SV=3	8.55	21438.8	16927.8	10	61.14	1427.64	1156.03	1347.01	1656.04	1308.28	1550.92	1567.81	1352.5	1570.38	1416.24		P97315		9	9	100.737	0.563091	1.19291	7201	7207	21438.8	Cysteine and glycine-rich protein 1 OS=Mus musculus OX=10090 GN=Csrp1 PE=1 SV=3	8617.21	8966.88	7920.83	7949.78	7180.16	7916.1	7538.44	9575.82	6496	8244.47	7820.78	9440.95	8138.95	10	8	11	10	6	11
P97370	Atp1b3	AT1B3_MOUSE	Sodium/potassium-transporting ATPase subunit beta-3 OS=Mus musculus GN=Atp1b3 PE=1 SV=1	8.63	32117.9	6662.19	12	55.04	1423.48	1235.88	1482.42	1884.8	1617.28	1803.25	2047.08	1564.87	1912.49	1633.93		P97370		11	11	117.326	0.0118027	1.33407	7204	7207	32117.9	Sodium/potassium-transporting ATPase subunit beta-3 OS=Mus musculus OX=10090 GN=Atp1b3 PE=1 SV=1	14137.7	13271.8	12999.3	12961.4	16447.6	15281.5	17025.5	15062.7	11188.8	12864	12572.6	12205.2	13834.9	13	11	12	8	14	13
P97382	Kcnab3	in our list 2 peptides																		P97382		2	1	13.7981	0.0150959	2.13838	7202	7203	28034.2	Voltage-gated potassium channel subunit beta-3 OS=Mus musculus OX=10090 GN=Kcnab3 PE=1 SV=1	426.877	305.509	456.288	374.672	196.414	192.179	251.438	248.991	251.757	339.634	255.513	253.557	296.069	0	1	1	0	0	0
P97384	Anxa11	ANX11_MOUSE	Annexin A11 OS=Mus musculus GN=Anxa11 PE=1 SV=2	7.62	54421.6	196.564	2	5.37	161.046	149.368	133.071	168.336	168.162	253.805	180.257	182.178	171.945	172.404		P97384	Jahn only UDMSE 2159
P97427	Crmp1	DPYL1_MOUSE	Dihydropyrimidinase-related protein 1 OS=Mus musculus GN=Crmp1 PE=1 SV=1	6.78	62510	8063.85	29	76.75	1763.86	1671.67	1858.21	1706.28	1676.46	1889.49	1932.54	1862.17	2100.78	1803.89		P97427	Jahn only UDMSE 2035
P97447	Fhl1	FHL1_MOUSE	Four and a half LIM domains protein 1 OS=Mus musculus GN=Fhl1 PE=1 SV=3	8.26	33827.7	1343.2	13	58.93	781.561	988.202	872.506	1014.34	1229.43	1048.99	176.83	229.069	251.492	734.836		P97447		2	2	11.9669	0.0462878	1.55198	7202	7201	33827.7	Four and a half LIM domains protein 1 OS=Mus musculus OX=10090 GN=Fhl1 PE=1 SV=3	422.153	380.535	560.063	685.693	523.34	579.613	541.643	609.091	487.839	652.246	403.311	443.692	524.102	0	0	0	0	2	2
P97450	Atp5pf	in our list 2 peptides																		P97450		7	7	61.1212	0.0517207	1.72315	7201	7203	12496.5	ATP synthase-coupling factor 6_ mitochondrial OS=Mus musculus OX=10090 GN=Atp5pf PE=1 SV=1	9700.25	6816.34	7425.69	6789.95	4431.14	5153.98	7454.54	6861.68	7827.28	6994.92	6777.52	5970.98	6850.36	7	7	7	7	7	7
P97797	Sirpa	SHPS1_MOUSE	Tyrosine-protein phosphatase non-receptor type substrate 1 OS=Mus musculus GN=Sirpa PE=1 SV=1	8.12	56995.2	258.776	4	12.67	383.747	382.388	401.12	418.617	388.167	425.774	420.54	420.33	341.41	392.235		P97797	Jahn only UDMSE 2093
P97807	Fh	FUMH_MOUSE	Fumarate hydratase, mitochondrial OS=Mus musculus GN=Fh PE=1 SV=3	9.38	54585	2078.07	12	38.26	1349.76	1306.84	1316.28	2025.29	1765.31	2112.07	645.793	714.408	730.218	1329.57		P97807		9	9	56.9442	0.913722	1.21754	7203	7207	54585	Fumarate hydratase_ mitochondrial OS=Mus musculus OX=10090 GN=Fh PE=1 SV=3	1172.55	1047.76	1048.7	1079.29	1344.22	1105.32	1411.96	600.018	1036.87	975.005	1125.27	1043.44	1082.53	7	7	8	8	5	6
P99024	Tubb5	TBB5_MOUSE	Tubulin beta-5 chain OS=Mus musculus GN=Tubb5 PE=1 SV=1	4.59	50127.2	37979.7	23	69.82	1767.85	1842.88	1725.87	1896.54	1737.25	1895.58	1802.49	1926.07	1880.19	1808.42		P99024		47	6	668.833	0.0918634	1.33466	7204	7207	50127.2	Tubulin beta-5 chain OS=Mus musculus OX=10090 GN=Tubb5 PE=1 SV=1	137530	119849	133056	118210	135737	121889	145713	131343	105290	102296	128437	114591	124495	8	9	9	9	9	9
P99028	Uqcrh	in our list 2 peptides																		P99028		2	2	24.3237	0.307367	1.28354	7203	7204	10719.8	Cytochrome b-c1 complex subunit 6_ mitochondrial OS=Mus musculus OX=10090 GN=Uqcrh PE=1 SV=2	15413.8	13221.2	14356.3	11337.8	15192.2	13493.9	10494.3	11854.9	12162.9	13397.4	14198.3	12493.1	13134.7	2	3	2	3	2	2
P99029	Prdx5	PRDX5_MOUSE	Peroxiredoxin-5, mitochondrial OS=Mus musculus GN=Prdx5 PE=1 SV=2	9.13	22239.7	17171	11	62.86	1407.54	1296.06	1405.61	1457.04	1276.39	1614.69	1404.53	1283.72	1473.79	1384.68		P99029		10	10	97.8419	0.0152751	1.40268	7204	7207	22239.7	Peroxiredoxin-5_ mitochondrial OS=Mus musculus OX=10090 GN=Prdx5 PE=1 SV=2	2167.57	2124.63	2266.04	2264.33	2764.21	2698.97	3130.78	2593.47	2157.43	1923.49	2875.19	2529.25	2457.95	11	11	11	10	12	12
Q00612	G6pdx	G6PD1_MOUSE	Glucose-6-phosphate 1-dehydrogenase X OS=Mus musculus GN=G6pdx PE=1 SV=3	6.04	59718.9	236.461	4	10.1	7329.96	6798.33	7065.46	120.355	90.6044	117.823	188.458	147.075	166.187	2639.78		Q00612	Jahn only UDMSE 2033
Q01768	Nme2	NDKB_MOUSE	Nucleoside diphosphate kinase B OS=Mus musculus GN=Nme2 PE=1 SV=1	7.37	17477.2	41739.4	12	79.61	1979.02	2440.63	2294.02	1751.14	1896.15	1999.19	2052.3	2227.09	2280.64	2076		Q01768		10	5	126.994	0.00804498	1.52303	7204	7202	17477.2	Nucleoside diphosphate kinase B OS=Mus musculus OX=10090 GN=Nme2 PE=1 SV=1	6416.42	6508.07	4600.24	4668.57	6689.29	6285.92	6712.91	7403.79	4938.84	5996.98	6214.25	6833.22	6105.71	3	1	5	2	4	4
Q01853	Vcp	TERA_MOUSE	Transitional endoplasmic reticulum ATPase OS=Mus musculus GN=Vcp PE=1 SV=4	4.95	90006.3	1202.2	26	51.12	1160.27	917.653	1137.84	1254.27	1148.52	999.112	912.926	804.913	690.343	989.554		Q01853		24	24	221.414	0.533832	1.24744	7204	7201	90006.3	Transitional endoplasmic reticulum ATPase OS=Mus musculus OX=10090 GN=Vcp PE=1 SV=4	2754.3	3344.18	3046.03	3705.46	3642.45	3802.73	3863.4	3744.08	3551.05	2930.58	3146.06	4355.77	3490.51	22	20	23	22	26	24
Q02053	Uba1	UBA1_MOUSE	Ubiquitin-like modifier-activating enzyme 1 OS=Mus musculus GN=Uba1 PE=1 SV=1	5.3	119007	268.679	11	15.88	464.071	397.506	377.058	797.453	609.981	667.341	537.117	455.79	463.789	523.595		Q02053		15	15	108.573	0.00123467	1.74407	7203	7204	119007	Ubiquitin-like modifier-activating enzyme 1 OS=Mus musculus OX=10090 GN=Uba1 PE=1 SV=1	4095.18	3312.64	2541	2598.47	3926.69	3614.89	2127.29	2196.85	3193.87	3202.48	3096.06	3312.61	3101.5	11	11	0	10	14	11
Q02248	Ctnnb1	CTNB1_MOUSE	Catenin beta-1 OS=Mus musculus GN=Ctnnb1 PE=1 SV=1	5.45	86098.1	764.593	9	16.01	308.025	200.558	276.583	265.657	286.36	168.078	198.51	183.406	156.794	223.893		Q02248	Jahn only UDMSE 2138
Q02257	Jup	PLAK_MOUSE	Junction plakoglobin OS=Mus musculus GN=Jup PE=1 SV=3	5.69	82542.3	2668.13	26	49.4	1305.76	671.345	1387.72	954.168	1475.56	474.693	8250.08	7768.78	8016.39	3223.03		Q02257	Jahn only UDMSE 2029
Q03265	Atp5f1a	ATPA_MOUSE	ATP synthase subunit alpha, mitochondrial OS=Mus musculus GN=Atp5a1 PE=1 SV=1	9.52	59866.8	22739.7	29	63.11	9246.24	10593.2	9723.46	9422.3	9411.42	9663.34	9597.02	10301.7	10703.2	9732.99		Q03265		40	40	514.728	0.00183346	1.34803	7201	7202	59866.8	ATP synthase subunit alpha_ mitochondrial OS=Mus musculus OX=10090 GN=Atp5f1a PE=1 SV=1	589491	608469	446723	441953	596229	573890	475294	504633	542217	599251	525166	555394	538226	48	47	48	53	48	45
Q04447	Ckb	KCRB_MOUSE	Creatine kinase B-type OS=Mus musculus GN=Ckb PE=1 SV=1	5.29	42998.5	16589.6	16	61.94	4464.29	4181.56	4176.29	4351.89	3847.83	3906.61	4563.15	4266.53	4289.9	4161.7		Q04447		25	21	270.506	0.00191099	1.58582	7203	7202	42998.5	Creatine kinase B-type OS=Mus musculus OX=10090 GN=Ckb PE=1 SV=1	37776.8	35733.5	33169.4	30534.1	52874.8	48147.2	48454.7	45533.8	39887.7	36293.3	42377.7	38375.5	40763.2	20	21	20	21	24	26
Q05816	Fabp5	FABP5_MOUSE	Fatty acid-binding protein, epidermal OS=Mus musculus GN=Fabp5 PE=1 SV=3	6.14	15479.6	3816.82	6	65.19	99.553	89.6849	136.821	216.317	194.096	196.388	101.774	98.5148	184.331	145.951		Q05816		6	6	53.203	8.72698e-05	2.04631	7203	7202	15479.6	Fatty acid-binding protein 5 OS=Mus musculus OX=10090 GN=Fabp5 PE=1 SV=3	703.591	810.295	602.33	607.008	1298.3	1176.38	1090.14	1111.01	713.499	744.789	782.783	831.425	872.629	3	0	2	3	8	8
Q05920	Pc	PYC_MOUSE	Pyruvate carboxylase, mitochondrial OS=Mus musculus GN=Pc PE=1 SV=1	6.24	130426	222.787	5	5.86	323.211	327.439	334.654	336.203	310.709	292.77	412.231	692.905	478.153	385.259		Q05920		11	11	64.3035	0.014901	1.28796	7202	7207	130426	Pyruvate carboxylase_ mitochondrial OS=Mus musculus OX=10090 GN=Pc PE=1 SV=1	1189.81	1025.03	1279.77	1274.72	1116.62	1103.61	1227.61	1252.22	956.845	1026.51	1191.69	1192.5	1153.08	9	8	0	0	6	9
Q06138	Cab39	CAB39_MOUSE	Calcium-binding protein 39 OS=Mus musculus GN=Cab39 PE=1 SV=2	6.46	40014.1	821.014	11	34.9	4374.21	2636.66	200.901	358.248	4227.39	5346.39	5847.52	4940.07	4900.67	3572.35		Q06138	Jahn only UDMSE 2025
Q06185	Atp5me	ATP5I_MOUSE	ATP synthase subunit e, mitochondrial OS=Mus musculus GN=Atp5i PE=1 SV=2	9.74	8235.62	1063.09	3	54.93	30.7216	35.1322	39.5641	68.9894	68.605	69.5029	35.6042	34.4593	46.9439	47.5251		Q06185		5	4	44.5196	0.0342795	1.23531	7207	7208	8235.62	ATP synthase subunit e_ mitochondrial OS=Mus musculus OX=10090 GN=Atp5me PE=1 SV=2	9536.84	8699.08	9575.77	9412.03	8943.63	8778.89	8217.61	8947.83	9984.87	11141.4	8651.23	8450.75	9195	4	4	3	4	3	4
Q08331	Calb2	in our list 2 peptides																		Q08331		4	4	24.4485	0.00051816	1.4971	7203	7207	31486.8	Calretinin OS=Mus musculus OX=10090 GN=Calb2 PE=1 SV=3	1937.34	1729.01	1788.83	1776.85	2738.55	2586.12	2755.27	2552.52	1687.64	1869.01	1926.13	2008.64	2112.99	2	2	2	0	4	2
Q08642	Padi2	PADI2_MOUSE	Protein-arginine deiminase type-2 OS=Mus musculus GN=Padi2 PE=1 SV=2	5.21	76991.1	2211.76	27	50.97	1138.35	1225.1	1336.6	1264.34	1343.42	1459.44	1230.24	1323.13	1408.68	1289.51		Q08642		24	24	220.214	0.0023981	1.31098	7203	7202	76991.1	Protein-arginine deiminase type-2 OS=Mus musculus OX=10090 GN=Padi2 PE=1 SV=2	13329.4	13762.5	10736.9	10122.1	13777.9	13568	11317.5	12319.1	11523.7	12053.5	11958.5	12535.2	12250.4	19	23	21	18	24	26
Q11011	Npepps	PSA_MOUSE	Puromycin-sensitive aminopeptidase OS=Mus musculus GN=Npepps PE=1 SV=2	5.51	104010	366.923	7	8.26	327.453	243.923	252.332	267.102	220.375	270.334	340.133	272.635	263.532	267.72		Q11011		4	4	23.4517	0.0641284	1.66129	7203	7202	104010	Puromycin-sensitive aminopeptidase OS=Mus musculus OX=10090 GN=Npepps PE=1 SV=2	550.493	459.921	470.992	404.29	770.44	683.655	443.388	548.965	521.511	416.15	514.734	423.599	517.345	0	0	0	0	4	4
Q14BB9	Map6d1	MA6D1_MOUSE	MAP6 domain-containing protein 1 OS=Mus musculus GN=Map6d1 PE=1 SV=1	10.14	20660.8	1389.53	6	56.02	97.6998	101.837	110.638	98.618	100.135	118.656	116.336	117.383	128.625	108.544		Q14BB9		4	4	31.9423	0.510997	1.34375	7201	7204	20660.8	MAP6 domain-containing protein 1 OS=Mus musculus OX=10090 GN=Map6d1 PE=1 SV=1	1306.03	982.157	1200.01	840.959	916.847	833.065	897.503	805.342	963.41	772.514	1086.63	884.398	957.406	2	4	3	5	1	5
Q3TC72	Fahd2a	FAHD2_MOUSE	Fumarylacetoacetate hydrolase domain-containing protein 2A OS=Mus musculus GN=Fahd2 PE=1 SV=1	8.18	35089.6	455.878	4	19.49	73.9434	69.5104	77.7648	75.6833	65.0266	85.1291	62.647	58.7394	67.388	69.4154		Q3TC72	Jahn only UDMSE 2234
Q3THE2	Myl12b	ML12B_MOUSE	Myosin regulatory light chain 12B OS=Mus musculus GN=Myl12b PE=1 SV=2	4.49	19836.2	1128.4	6	44.19	66.4433	77.1376	85.8948	134.409	113.059	142.956	159.816	139.935	167.046	118.683		Q3THE2		8	8	68.1058	0.708527	1.16125	7204	7202	19836.2	Myosin regulatory light chain 12B OS=Mus musculus OX=10090 GN=Myl12b PE=1 SV=2	2849.4	2351.08	2592.52	2163.04	2637.06	2385.8	2957.35	2565.01	2549.54	2702.01	2713.94	2562.2	2585.75	7	6	9	7	7	8
Q3U7R1	Esyt1	in our list 2 peptides																		Q3U7R1		11	10	70.4817	0.606768	1.37953	7207	7203	121782	Extended synaptotagmin-1 OS=Mus musculus OX=10090 GN=Esyt1 PE=1 SV=2	1780.65	1300.23	1530.47	1457.62	1732.5	908.906	1408.74	1288.11	1889.95	1753.94	1425.83	1274.13	1479.26	9	0	0	9	6	8
Q3UGR5	Hdhd2	HDHD2_MOUSE	Haloacid dehalogenase-like hydrolase domain-containing protein 2 OS=Mus musculus GN=Hdhd2 PE=1 SV=2	5.63	28901.3	561.84	5	35.91	90.4609	77.7928	78.9262	116.007	87.9851	99.4775	99.8263	87.9303	93.5422	91.0959		Q3UGR5	Jahn only UDMSE 2211
Q3UHJ0	Aak1	in our list 2 peptides																		Q3UHJ0		22	22	153.201	0.38142	1.23156	7208	7204	104088	AP2-associated protein kinase 1 OS=Mus musculus OX=10090 GN=Aak1 PE=1 SV=2	1739.23	1702.38	1795.27	1852.77	1706.01	1728.72	1686.24	1646.71	1455.6	1990.06	1950.59	2154.15	1783.98	14	16	15	15	16	21
Q3UIU2	Ndufb6	NDUB6_MOUSE	NADH dehydrogenase [ubiquinone] 1 beta subcomplex subunit 6 OS=Mus musculus GN=Ndufb6 PE=1 SV=3	10.08	15515.1	1719.38	4	34.38	138.111	134.521	129.65	98.9144	96.9496	127.225	116.095	119.517	129.34	119.7		Q3UIU2		3	3	34.6827	0.332936	1.30126	7204	7208	15515.1	NADH dehydrogenase [ubiquinone] 1 beta subcomplex subunit 6 OS=Mus musculus OX=10090 GN=Ndufb6 PE=1 SV=3	1871.01	1440.38	1864.96	1502.66	1750.64	1599.03	1867.37	1718.59	1722.53	1741.84	1451.61	1304.15	1652.9	5	5	5	0	5	5
Q3ULJ0	Gpd1l	GPD1L_MOUSE	Glycerol-3-phosphate dehydrogenase 1-like protein OS=Mus musculus GN=Gpd1l PE=1 SV=2	6.34	38852.9	430.934	3	10.26	124.839	99.0056	87.0815				40.438	46.6649	47.6473	73.9688		Q3ULJ0	Jahn only UDMSE 2227
Q3UPR9	Sbspon	in our list 2 peptides																		Q3UPR9		3	3	18.0443	0.000135275	12.6926	7202	7203	30889.5	Somatomedin-B and thrombospondin type-1 domain-containing protein OS=Mus musculus OX=10090 GN=Sbspon PE=2 SV=1	110.543	153.251	792.799	792.262	41.4706	83.4099	708.289	769.447	429.468	540.873	87.2499	60.1852	380.771	0	0	3	3	0	0
Q3USB7	Plcl1	PLCL1_MOUSE	Inactive phospholipase C-like protein 1 OS=Mus musculus GN=Plcl1 PE=1 SV=3	5.32	124441	348.701	19	22.81	632.654	552.3	590.078	826.588	656.07	744.487	788.582	709.104	785.339	687.852		Q3USB7		6	6	35.886	0.00580459	1.69336	7203	7201	124441	Inactive phospholipase C-like protein 1 OS=Mus musculus OX=10090 GN=Plcl1 PE=1 SV=3	347.368	320.423	419.983	380.179	541.34	589.467	421.221	469.727	368.347	307.124	408.836	467.795	420.151	0	0	0	0	6	6
Q3UX10	Tubal3	TBAL3_MOUSE	Tubulin alpha chain-like 3 OS=Mus musculus GN=Tubal3 PE=2 SV=2	5.24	50729.6	672.119	3	7.4				180.859	152.581	184.513	824.018	735.041	773.276	461.491		Q3UX10	Jahn only UDMSE 2077
Q3UZP4	Svip	SVIP_MOUSE	Small VCP/p97-interacting protein OS=Mus musculus GN=Svip PE=2 SV=1	9.46	8477.66	4215.52	3	41.56	46.7417	48.9033	47.9339	96.4196	80.7176	93.1121	81.9821	68.132	101.303	73.0293		Q3UZP4		3	3	28.9134	0.0111431	1.6128	7201	7204	8477.66	Small VCP/p97-interacting protein OS=Mus musculus OX=10090 GN=Svip PE=3 SV=1	11402.8	10964.7	8996.09	7813.55	8261.11	9583.28	6980.16	6888.55	9690.86	8405.75	9668.7	10940.8	9133.03	2	3	3	3	2	2
Q3V0K9	Pls1	PLSI_MOUSE	Plastin-1 OS=Mus musculus GN=Pls1 PE=2 SV=1	5.06	70806.9	228.893	4	8.41	161.78	114.755	125.156	265.064	184.271	209.622	259.257	199.807	210.699	188.426		Q3V0K9	Jahn only UDMSE 2151
Q3V132	Slc25a31	ADT4_MOUSE	ADP/ATP translocase 4 OS=Mus musculus GN=Slc25a31 PE=2 SV=1	9.89	35543.1	2692.24	3	9.06				382.788	422.439	470.215	499.925	469.247	521.652	459.497		Q3V132	Jahn only UDMSE 2078
Q4VAE3	Tmem65	TMM65_MOUSE	Transmembrane protein 65 OS=Mus musculus GN=Tmem65 PE=2 SV=1	7.75	25203.3	376.309	4	17.09	77.5877	90.9705	90.5278	71.8917	72.6384	99.454	100.933	117.634	95.9263	89.5684		Q4VAE3	Jahn only UDMSE 2214
Q56A07	Scn2b	SCN2B_MOUSE	Sodium channel subunit beta-2 OS=Mus musculus GN=Scn2b PE=1 SV=1	6.11	24570	624.366	2	10.23	85.7345	89.0668	88.1166				78.5311	86.0231	70.857	81.8287		Q56A07	Jahn only UDMSE 2221
Q59J78	Ndufaf2	in our list 2 peptides																		Q59J78		4	4	25.559	0.0142273	1.47827	7202	7207	19627.9	NADH dehydrogenase [ubiquinone] 1 alpha subcomplex assembly factor 2 OS=Mus musculus OX=10090 GN=Ndufaf2 PE=1 SV=1	270.321	320.899	331.564	306.097	299.238	325.795	306.818	301.899	230.791	200.566	278.862	295.907	289.063	3	2	3	0	3	3
Q5EBJ4	Ermn	ERMIN_MOUSE	Ermin OS=Mus musculus GN=Ermn PE=1 SV=1	4.34	32319	5239.35	11	54.8	476.782	547.356	710.488	1078.84	850.338	1103.97	919.095	902.593	1277.82	865.342		Q5EBJ4		9	9	90.1996	0.000181727	1.47106	7203	7207	32319	Ermin OS=Mus musculus OX=10090 GN=Ermn PE=1 SV=1	4874.45	5003.89	4807.9	4461.44	6046.58	6206.8	5291.38	5536.14	4082.09	4247.56	5084	5195.29	5069.79	8	9	7	8	10	10
Q5M8N0	Cnrip1	CNRP1_MOUSE	CB1 cannabinoid receptor-interacting protein 1 OS=Mus musculus GN=Cnrip1 PE=1 SV=1	8.19	18726.4	6242.09	6	59.76	338.722	411.153	395.048	388.815	428.403	394.276	354.947	466.101	458.484	400.433		Q5M8N0	Jahn only UDMSE 2091
Q5SRX1	Tom1l2	in our list 2 peptides																		Q5SRX1		2	2	11.5834	0.0193165	2.25493	7204	7201	56004.8	TOM1-like protein 2 OS=Mus musculus OX=10090 GN=Tom1l2 PE=1 SV=1	259.866	329.643	559.38	485.258	649.109	495.852	774.528	554.776	365.027	430.995	440.397	389.454	477.857	0	0	0	0	0	1
Q5SSL4	Abr	ABR_MOUSE	Active breakpoint cluster region-related protein OS=Mus musculus GN=Abr PE=1 SV=1	6.12	98237.3	246.939	3	4.07	224.591	266.854	264.35	193.494	212.96	236.326	183.684	213.967	228.187	222.964		Q5SSL4	Jahn only UDMSE 2139
Q5SUA5	Myo1g	in our list 2 peptides																		Q5SUA5		5	3	39.8133	0.705732	1.32635	7201	7204	118197	Unconventional myosin-Ig OS=Mus musculus OX=10090 GN=Myo1g PE=1 SV=1	12929.2	8506.1	9572.79	7728.16	10802.1	8638.52	8783.65	7377.53	9673	7485.56	9475.49	8878.45	9154.21	1	0	1	1	1	1
Q5SYD0	Myo1d	MYO1D_MOUSE	Unconventional myosin-Id OS=Mus musculus GN=Myo1d PE=1 SV=1	9.7	116880	4984.56	59	63.22	3795.59	3601.46	3503.2	4647.57	4356.95	4669.9	3766.31	3840.71	4236.66	4005.83		Q5SYD0		56	54	514.528	0.245823	1.15618	7208	7204	116880	Unconventional myosin-Id OS=Mus musculus OX=10090 GN=Myo1d PE=1 SV=1	20207.2	23797.7	20501.7	20921.7	19994.5	20379.6	18848.4	21372.4	22153	22011.3	22765.2	23737.4	21390.8	50	44	48	45	53	50
Q60597	Ogdh	ODO1_MOUSE	2-oxoglutarate dehydrogenase, mitochondrial OS=Mus musculus GN=Ogdh PE=1 SV=3	6.36	117647	964.256	28	36.36	1050.53	1052.84	982.677	1208.38	1194.85	1158.52	1151.65	1293.65	1287.81	1139.98		Q60597		23	23	153.691	0.0556995	1.34576	7207	7203	117647	2-oxoglutarate dehydrogenase_ mitochondrial OS=Mus musculus OX=10090 GN=Ogdh PE=1 SV=3	3480.94	3572.42	4425.54	4167.57	3711.87	3340.38	4848.28	4375.89	4464.77	5025.87	4472.01	3529.83	4117.95	17	16	15	19	19	18
Q60605	Myl6	MYL6_MOUSE	Myosin light polypeptide 6 OS=Mus musculus GN=Myl6 PE=1 SV=3	4.36	17101.2	716.612	6	52.32				66.0994	63.969	85.1877	46.3419	98.9558	94.174	76.4611		Q60605		7	5	56.4386	0.000219846	2.38003	7208	7201	17101.2	Myosin light polypeptide 6 OS=Mus musculus OX=10090 GN=Myl6 PE=1 SV=3	6817.16	6339.88	8901.92	8144.55	10585.4	9464.71	10870.5	10576.7	11080.3	13199.4	15272.8	16041.4	10607.9	5	5	6	6	5	4
Q60634	Flot2	FLOT2_MOUSE	Flotillin-2 OS=Mus musculus GN=Flot2 PE=1 SV=2	4.94	47437.3	249.262	3	10.51	71.5304	80.9327	63.8025	102.632	83.1401		89.4974	72.3038	74.9577	77.9248		Q60634		8	8	55.2592	0.499807	1.2031	7203	7204	47437.3	Flotillin-2 OS=Mus musculus OX=10090 GN=Flot2 PE=1 SV=2	1396.55	1363.15	1513.6	1409.75	1464.08	1650.95	1277.92	1311.25	1522.59	1112.73	1463.84	1389.24	1406.3	7	6	8	4	6	5
Q60737	Csnk2a1	CSK21_MOUSE	Casein kinase II subunit alpha OS=Mus musculus GN=Csnk2a1 PE=1 SV=2	7.58	45247.7	509.706	3	9.97	84.0429	78.9424	78.6233	109.029	101.807	111.657	112.909	114.415	115.608	99.3977		Q60737		6	5	51.7594	0.885323	1.38282	7208	7204	45247.7	Casein kinase II subunit alpha OS=Mus musculus OX=10090 GN=Csnk2a1 PE=1 SV=2	2101.88	3097.17	1997.3	2840.58	1865.78	2457.15	1792.22	2380.16	1808.52	3151.96	2222.53	3547.1	2438.53	2	2	4	3	5	3
Q60770	Stxbp3	STXB3_MOUSE	Syntaxin-binding protein 3 OS=Mus musculus GN=Stxbp3 PE=1 SV=1	7.96	68855.1	868.085	15	30.74	420.638	388.828	424.197	552.495	474.123	589.761	537.369	482.955	537.221	483.054		Q60770		14	14	93.5746	0.00297053	1.57167	7203	7204	68855.1	Syntaxin-binding protein 3 OS=Mus musculus OX=10090 GN=Stxbp3 PE=1 SV=1	1970.52	1690.88	1580.01	1570.41	1939.53	2119.15	1227.91	1354.5	1762.81	1663.88	1983.8	1892.47	1729.66	9	10	6	9	12	9
Q60771	Cldn11	CLD11_MOUSE	Claudin-11 OS=Mus musculus GN=Cldn11 PE=1 SV=1	7.81	22855.7	11834	3	25.6	6057.56	7506.12	5513.97	3371.52	3206.75	2778.63	5421.55	4854.48	5271.28	4794.35		Q60771	Jahn only UDMSE 2024
Q60790	Rasa3	RASA3_MOUSE	Ras GTPase-activating protein 3 OS=Mus musculus GN=Rasa3 PE=1 SV=2	7	97242	252.334	7	11.03	473.138	453.542	519.56	982.215	830.196	981.704	2277.63	1103.32	1550.83	977.429		Q60790		7	7	41.1844	0.602218	1.08711	7208	7207	97242	Ras GTPase-activating protein 3 OS=Mus musculus OX=10090 GN=Rasa3 PE=1 SV=2	1076.37	1093.69	1086.13	1021.78	1045.98	1140.73	1012.24	1111.16	1077.15	997.355	1152.55	1102.66	1076.48	3	0	0	5	5	4
Q60864	Stip1	STIP1_MOUSE	Stress-induced-phosphoprotein 1 OS=Mus musculus GN=Stip1 PE=1 SV=1	6.39	63209.5	486.268	10	21.73	250.014	249.795	292.918	3781.32	4584.31	1926.62	360.118	374.058	422.77	1368.66		Q60864		16	16	109.544	0.000723325	1.60208	7203	7207	63209.5	Stress-induced-phosphoprotein 1 OS=Mus musculus OX=10090 GN=Stip1 PE=1 SV=1	2414.22	2163.34	1977.3	1800.78	3120.65	2878.13	2535.06	2574.75	1901.26	1843.11	2247.67	2090.21	2295.54	10	11	12	7	12	11
Q60870	Reep5	REEP5_MOUSE	Receptor expression-enhancing protein 5 OS=Mus musculus GN=Reep5 PE=1 SV=1	8.54	21278.8	1017.19	4	23.24	222.862	190.582	197.644	342.193	325.785	429.854	347.324	298.489	318.809	293.082		Q60870		3	3	22.8552	0.653864	1.14252	7201	7208	21278.8	Receptor expression-enhancing protein 5 OS=Mus musculus OX=10090 GN=Reep5 PE=1 SV=1	4195.45	4380.26	3781.98	4434.03	3482.82	4171.1	4203.37	3685.86	4163.52	3894.43	3848.34	3657.61	3991.56	3	3	3	3	2	3
Q60930	Vdac2	VDAC2_MOUSE	Voltage-dependent anion-selective channel protein 2 OS=Mus musculus GN=Vdac2 PE=1 SV=2	7.37	32360.2	6194.01	13	57.97	841.636	917.369	843.344	1052.23	1053.82	1030.19	827.89	975.994	952.099	935.459		Q60930		12	11	111.157	0.00402511	1.36111	7202	7203	32360.2	Voltage-dependent anion-selective channel protein 2 OS=Mus musculus OX=10090 GN=Vdac2 PE=1 SV=2	11809.2	12657.1	14263.8	13059.2	9877.66	10196.5	11079	12206	13217.9	13592.4	12197.2	12249.3	12200.5	11	10	13	13	12	11
Q60931	Vdac3	VDAC3_MOUSE	Voltage-dependent anion-selective channel protein 3 OS=Mus musculus GN=Vdac3 PE=1 SV=1	9	31094.9	4470.66	11	48.06	895.442	964.604	876.723	832.887	823.309	852.229	913.972	991.334	1005.87	894.613		Q60931		10	8	93.5432	0.173377	1.16626	7207	7203	31094.9	Voltage-dependent anion-selective channel protein 3 OS=Mus musculus OX=10090 GN=Vdac3 PE=1 SV=1	7764.92	6883.72	7896.08	7859.23	6824.78	6726.9	7122.69	7773.07	8312.42	7492.38	7379.18	7062.9	7424.86	5	5	6	7	7	7
Q60932	Vdac1	VDAC1_MOUSE	Voltage-dependent anion-selective channel protein 1 OS=Mus musculus GN=Vdac1 PE=1 SV=3	8.67	32522.6	15214.8	16	74.32	3084.36	3282.9	3140.35	3215.72	3360.86	3481.34	2935.44	3231.77	3238.26	3186		Q60932		18	16	180.427	0.437933	1.09047	7202	7204	32522.6	Voltage-dependent anion-selective channel protein 1 OS=Mus musculus OX=10090 GN=Vdac1 PE=1 SV=3	36306.9	33021.7	39042.6	35984.3	35588.7	35550.8	32640.3	36162	38147.7	35874.5	38186.3	36466	36081	16	14	14	13	14	12
Q61011	Gnb3	GBB3_MOUSE	Guanine nucleotide-binding protein G(I)/G(S)/G(T) subunit beta-3 OS=Mus musculus GN=Gnb3 PE=1 SV=2	5.29	38209.7	1268.21	4	15.88	40.1371	42.1537	44.4244				41.3157	38.3928	32.639	39.0815		Q61011	Jahn only UDMSE 2254
Q61016	Gng7	GBG7_MOUSE	Guanine nucleotide-binding protein G(I)/G(S)/G(O) subunit gamma-7 OS=Mus musculus GN=Gng7 PE=2 SV=2	8.97	7593.75	11303.2	4	57.35	89.4659	73.6763	78.1183	51.3406	36.9648	44.194	93.2129	78.7403	87.2003	68.7112		Q61016		3	3	32.2784	0.13253	1.21053	7203	7204	7593.75	Guanine nucleotide-binding protein G(I)/G(S)/G(O) subunit gamma-7 OS=Mus musculus OX=10090 GN=Gng7 PE=1 SV=2	4476.35	4481.64	4726.51	4179.7	4902.15	4685.14	3802.64	4117.27	4291.51	4744.61	4455.38	4715.72	4464.88	3	3	3	3	4	3
Q61165	Slc9a1	SL9A1_MOUSE	Sodium/hydrogen exchanger 1 OS=Mus musculus GN=Slc9a1 PE=1 SV=1	6.67	91924.1	272.954	5	9.39	363.1	387.938	365.091	297.608	247.219	240.523	479.953	498.891	469.344	364.618		Q61165	Jahn only UDMSE 2101
Q61166	Mapre1	MARE1_MOUSE	Microtubule-associated protein RP/EB family member 1 OS=Mus musculus GN=Mapre1 PE=1 SV=3	4.93	30187.3	455.924	2	11.19	97.8615	97.7818	104.768				76.9199	74.9976	84.2321	88.3009		Q61166	Jahn only UDMSE 2216
Q61171	Prdx2	PRDX2_MOUSE	Peroxiredoxin-2 OS=Mus musculus GN=Prdx2 PE=1 SV=3	5.04	21949.8	4542.97	11	72.73	716.933	661.468	731.431	690.561	576.09	783.886	857.229	778.142	871.538	729.002		Q61171		8	8	63.7129	0.0949856	1.24586	7204	7202	21949.8	Peroxiredoxin-2 OS=Mus musculus OX=10090 GN=Prdx2 PE=1 SV=3	5230.99	5591.35	4991.58	5343.72	6321.33	6391.25	7143.41	5732.95	5168.35	5500.05	5729.3	5445.28	5715.8	7	5	5	4	8	6
Q61206	Pafah1b2	PA1B2_MOUSE	Platelet-activating factor acetylhydrolase IB subunit beta OS=Mus musculus GN=Pafah1b2 PE=1 SV=2	5.5	25752.5	637.869	2	12.23	130.175	105.768	102.874	208.821	161.829	173.318	205.196	148.744	155.256	151.583		Q61206		2	2	14.1979	0.0191652	1.96859	7203	7201	25752.5	Platelet-activating factor acetylhydrolase IB subunit alpha2 OS=Mus musculus OX=10090 GN=Pafah1b2 PE=1 SV=2	1101.04	1468.8	1205.94	1373.69	2698.51	2360.45	2670.12	2143.28	1070.77	1582.56	1802.98	1468.1	1745.52	1	2	0	2	2	2
Q61207	Psap	in our list 2 peptides																		Q61207		6	6	41.1241	0.538792	1.35632	7203	7207	63304.1	Prosaposin OS=Mus musculus OX=10090 GN=Psap PE=1 SV=2	2676.55	1830.63	2044.46	1951.3	2474.95	2460.73	1680	2355.03	1953.3	1685.73	2225.38	1970.88	2109.08	5	5	5	4	6	5
Q61316	Hspa4	HSP74_MOUSE	Heat shock 70 kDa protein 4 OS=Mus musculus GN=Hspa4 PE=1 SV=1	4.96	94931.2	244.83	2	2.97				203.028	190.112	224.346	217.184	183.978	195.393	201.576		Q61316		15	14	109.078	0.0280857	1.73342	7203	7202	94931.2	Heat shock 70 kDa protein 4 OS=Mus musculus OX=10090 GN=Hspa4 PE=1 SV=1	4735.26	4275.42	4500.83	4174.77	8062.15	6976.31	5932.12	3991.82	6970.03	6231.85	5874.17	6316.81	5670.13	10	7	6	8	12	13
Q61330	Cntn2	CNTN2_MOUSE	Contactin-2 OS=Mus musculus GN=Cntn2 PE=1 SV=2	7.43	114016	1933.83	34	45.67	1396.48	1255.95	1324.17	1862.34	1726.83	2043.45	1614.57	1547.57	1708.27	1591.25		Q61330		17	16	108.312	0.0937083	1.1989	7202	7203	114016	Contactin-2 OS=Mus musculus OX=10090 GN=Cntn2 PE=1 SV=2	3527.29	3831.81	3975.5	3567.99	3111.3	3180.74	3517.06	3399.87	3559.35	3939.94	3470.44	3688.26	3564.13	12	11	13	11	12	14
Q61411	Hras	RASH_MOUSE	GTPase HRas OS=Mus musculus GN=Hras PE=1 SV=2	4.98	21640.3	4202.56	9	66.67	113.135	112.987	110.815	182.428	164.608	164.057	74.4068	63.7456	68.8185	116.688		Q61411		10	3	90.7699	0.0227977	1.25275	7203	7201	21640.3	GTPase HRas OS=Mus musculus OX=10090 GN=Hras PE=1 SV=2	1577.46	1576.39	1759.75	1554.55	2006.55	1944.43	1782.48	1847.04	1597.93	1749.42	1658.31	1633.24	1723.96	4	3	3	3	4	3
Q61490	Alcam	CD166_MOUSE	CD166 antigen OS=Mus musculus GN=Alcam PE=1 SV=3	5.76	65776.5	290.407	3	7.03	163.994	167.181	161.034	124.393	111.78	124.716	137.234	130.209	132.559	137.491		Q61490	Jahn only UDMSE 2174
Q61548	Snap91	AP180_MOUSE	Clathrin coat assembly protein AP180 OS=Mus musculus GN=Snap91 PE=1 SV=1	4.53	92136.7	312.375	2	3	437.939	434.777	336.118	486.334	478.747	456.124	308.581	277.164	270.339	383.894		Q61548		11	7	80.0614	0.0500382	1.20258	7207	7208	92136.7	Clathrin coat assembly protein AP180 OS=Mus musculus OX=10090 GN=Snap91 PE=1 SV=1	3832.88	3981.55	3993.94	3664.5	3758.82	3679.95	3730.97	3931.45	4178.99	4634.73	3709.42	3619.59	3893.07	5	5	5	4	6	4
Q61553	Fscn1	FSCN1_MOUSE	Fascin OS=Mus musculus GN=Fscn1 PE=1 SV=4	6.45	55249.4	6125.75	28	68.97	2934.48	1932.2	2549.13	3396.94	2162.47	2910.47	2963.35	2411.15	2953.55	2649.31		Q61553		5	5	30.0635	0.191151	2.18553	7204	7207	55249.4	Fascin OS=Mus musculus OX=10090 GN=Fscn1 PE=1 SV=4	1009.7	557.589	748.034	622.097	981.595	725.44	986.903	1610.06	693.74	494.514	665.115	629.437	810.352	0	0	0	0	3	4
Q61598	Gdi2	GDIB_MOUSE	Rab GDP dissociation inhibitor beta OS=Mus musculus GN=Gdi2 PE=1 SV=1	5.85	51050.5	4173.63	29	75.73	1017.33	785.11	830.026	932.431	810.496	884.747	1154.63	874.38	889.67	890.247		Q61598		13	9	106.487	0.615855	1.32017	7203	7207	51050.5	Rab GDP dissociation inhibitor beta OS=Mus musculus OX=10090 GN=Gdi2 PE=1 SV=1	3689.16	2980.14	3254.38	2694.37	3781.21	3202.19	4060.81	2505.88	2671.88	2617.89	3628.69	3271.22	3196.48	7	6	6	6	8	6
Q61644	Pacsin1	PACN1_MOUSE	Protein kinase C and casein kinase substrate in neurons protein 1 OS=Mus musculus GN=Pacsin1 PE=1 SV=1	4.97	50917.5	2549.7	18	47.62	597.542	705.364	572.114	838.914	995.935	867.925	887.314	920.878	856.661	793.933		Q61644		23	23	184.298	3.24368e-05	8.98671	7203	7204	50917.5	Protein kinase C and casein kinase substrate in neurons protein 1 OS=Mus musculus OX=10090 GN=Pacsin1 PE=1 SV=1	20142.1	19754.7	26454.9	22320.6	41371.6	30042.4	3859.21	4087.42	24895.8	31717.5	15318.3	17561.1	21460.5	16	21	18	18	18	19
Q61699	Hsph1	in our list 2 peptides																		Q61699		6	5	43.5281	0.0810736	1.69303	7207	7202	97377	Heat shock protein 105 kDa OS=Mus musculus OX=10090 GN=Hsph1 PE=1 SV=2	928.991	987.25	802.515	1083.61	1297.6	1102.08	1098.91	967.551	1862.17	1331.09	1152.91	1320.89	1161.3	4	2	3	3	3	6
Q61730	Il1rap	IL1AP_MOUSE	Interleukin-1 receptor accessory protein OS=Mus musculus GN=Il1rap PE=1 SV=1	7.65	66425.1	236.225	2	5.61				228.754	293.64	333.225	193.929	168.435	195.62	237.232		Q61730	Jahn only UDMSE 2127
Q61735	Cd47	CD47_MOUSE	Leukocyte surface antigen CD47 OS=Mus musculus GN=Cd47 PE=1 SV=2	8.7	33610.8	2916.74	5	17.49	1283.87	1184.79	1198.98	1278.16	1090.01	1150.04	3011.25	2406.67	2804.18	1661.46		Q61735		4	4	28.8624	0.0378269	1.28994	7204	7203	33610.8	Leukocyte surface antigen CD47 OS=Mus musculus OX=10090 GN=Cd47 PE=1 SV=2	5295.49	4625.88	5539.88	5281.83	4696.57	4624.43	6210.08	5813.49	4826.59	5518.17	6035.99	5697.24	5347.14	3	2	3	3	2	3
Q61753	Phgdh	SERA_MOUSE	D-3-phosphoglycerate dehydrogenase OS=Mus musculus GN=Phgdh PE=1 SV=3	6.1	57384	2427.73	19	37.71	1166.24	869.01	971.858	1463.73	1074.99	1211.99	1152.3	904.953	1030.7	1078.05		Q61753		10	10	64.43	0.0611387	2.91457	7203	7201	57384	D-3-phosphoglycerate dehydrogenase OS=Mus musculus OX=10090 GN=Phgdh PE=1 SV=3	3588.14	4261.43	3731.78	5000.58	7871.11	15007	7463.22	14867.9	3446.59	6371.28	3580.27	4379.39	6630.73	7	7	5	6	6	9
Q61768	Kif5b	in our list 2 peptides																		Q61768		13	7	80.2481	0.999747	1.26868	7207	7202	110293	Kinesin-1 heavy chain OS=Mus musculus OX=10090 GN=Kif5b PE=1 SV=3	3494.95	10059	4370.13	8299.89	4877.1	10353.3	3845.66	10930.5	3279.77	12794.4	3456.37	10183	7162.01	4	3	2	4	4	2
Q61792	Lasp1	LASP1_MOUSE	LIM and SH3 domain protein 1 OS=Mus musculus GN=Lasp1 PE=1 SV=1	6.67	30393.6	328.05	3	11.41	66.3936	51.5116	88.3817	116.304	122.945	171.888	143.15	160.294	165.675	119.341		Q61792	Jahn only UDMSE 2185
Q61879	Myh10	MYH10_MOUSE	Myosin-10 OS=Mus musculus GN=Myh10 PE=1 SV=2	5.27	229966	219.823	10	6.02	566.435	644.816	630.097	3496.7	3130.24	3754.1	4083.92	3445.72	3957.66	2584.9		Q61879		67	51	512.147	0.0406663	1.37243	7207	7204	229966	Myosin-10 OS=Mus musculus OX=10090 GN=Myh10 PE=1 SV=2	17172.5	15653.9	15152.2	12586.5	16875.6	14485.7	13378.5	12500.1	16946.3	18570.2	17836.3	17082.5	15686.7	32	29	34	30	32	33
Q61885	Mog	MOG_MOUSE	Myelin-oligodendrocyte glycoprotein OS=Mus musculus GN=Mog PE=1 SV=1	7.92	28670.2	32301.1	12	42.28	10059	9910.4	10156.7	8861.76	8429.4	9932.85	8813.71	8327.1	8954.04	9157.19		Q61885		19	19	236.997	0.012275	1.12597	7208	7204	28670.2	Myelin-oligodendrocyte glycoprotein OS=Mus musculus OX=10090 GN=Mog PE=1 SV=1	171528	175875	156407	158010	173266	172162	151256	158907	156328	165996	170794	178441	165748	13	16	22	21	22	18
Q61923	Kcna6	KCNA6_MOUSE	Potassium voltage-gated channel subfamily A member 6 OS=Mus musculus GN=Kcna6 PE=2 SV=1	4.77	59130	349.844	7	19.66	106.817	95.1611	100.652	162.482	134.111	130.542	144.304	118.957	131.724	122.951		Q61923		3	1	21.0662	0.257193	2.19414	7203	7201	59130	Potassium voltage-gated channel subfamily A member 6 OS=Mus musculus OX=10090 GN=Kcna6 PE=1 SV=1	19.2219	25.9033	15.5987	36.5516	53.33	45.681	39.0173	27.2205	25.0245	35.0132	28.4564	30.2788	31.7748	0	0	0	0	1	0
Q62048	Pea15	in our list 2 peptides																		Q62048		2	2	13.1362	8.23274e-05	3.49543	7203	7202	15111.2	Astrocytic phosphoprotein PEA-15 OS=Mus musculus OX=10090 GN=Pea15 PE=1 SV=1	366.107	318.353	281.383	297.465	926.463	1096.86	600.347	653.199	274.021	345.108	355.008	380.929	491.27	0	0	0	0	2	0
Q62108	Dlg4	DLG4_MOUSE	Disks large homolog 4 OS=Mus musculus GN=Dlg4 PE=1 SV=1	5.47	80814.6	382.016	4	10.91	247.999	228.842	226.061	256.827	225.761	226.667	632.277	461.44	499.599	322.756		Q62108	Jahn only UDMSE 2108
Q62188	Dpysl3	DPYL3_MOUSE	Dihydropyrimidinase-related protein 3 OS=Mus musculus GN=Dpysl3 PE=1 SV=1	6.03	62335.6	4513.54	20	53.51	513.201	340.629	405.539	591.782	372.341	496.872	529.325	378.945	466.054	447.124		Q62188		19	13	148.111	0.000526267	1.54909	7203	7207	62335.6	Dihydropyrimidinase-related protein 3 OS=Mus musculus OX=10090 GN=Dpysl3 PE=1 SV=1	1506.39	1495.11	1417.78	1244.86	2001.19	2015.37	1775.15	2005.74	1283.75	1309.1	1381.83	1368.32	1567.05	6	7	9	7	9	8
Q62261	Sptbn1	SPTB2_MOUSE	Spectrin beta chain, non-erythrocytic 1 OS=Mus musculus GN=Sptbn1 PE=1 SV=2	5.26	275079	1353.4	96	52.56	7579.6	5164.66	4865.58	7396.3	11835.1	6022.02				6988.15		Q62261	Jahn only UDMSE 2022
Q62277	Syp	SYPH_MOUSE	Synaptophysin OS=Mus musculus GN=Syp PE=1 SV=2	4.63	34309.8	908.466	2	7.32	416.794	386.43	336.51	318.739	280.212	567.406	412.219	384.416	293.346	372.337		Q62277	Jahn only UDMSE 2098
Q62420	Sh3gl2	SH3G2_MOUSE	Endophilin-A1 OS=Mus musculus GN=Sh3gl2 PE=1 SV=2	5.1	40126.5	826.836	7	30.4				175.03	146.617	121.41	153.984	121.901	121.627	139.011		Q62420		6	6	56.0082	0.00950461	1.52278	7203	7202	40126.5	Endophilin-A1 OS=Mus musculus OX=10090 GN=Sh3gl2 PE=1 SV=2	3173.74	3140.44	2693.81	2343.04	4139.47	3530.57	3501.66	3432.77	2947.79	3010.45	3061.08	2745.98	3143.4	7	6	7	8	7	7
Q62425	Ndufa4	NDUA4_MOUSE	Cytochrome c oxidase subunit NDUFA4 OS=Mus musculus GN=Ndufa4 PE=1 SV=2	9.9	9326.81	7243.09	4	46.34	344.02	389.051	392.359	431.659	430.235	484.516	395.902	376.907	456.243	406.787		Q62425		4	3	40.1569	0.0828156	1.64799	7207	7203	9326.81	Cytochrome c oxidase subunit NDUFA4 OS=Mus musculus OX=10090 GN=Ndufa4 PE=1 SV=2	4758.26	3380.07	4280.8	4170.94	3376.3	3331.29	4499.34	3842.43	4987.25	6066.82	3967.09	3778.48	4203.26	3	2	4	2	3	4
Q62433	Ndrg1	NDRG1_MOUSE	Protein NDRG1 OS=Mus musculus GN=Ndrg1 PE=1 SV=1	5.65	43465	12112.5	15	63.96	2613.91	2414.06	2616.62	3098.94	2659.61	2956.96	3087.65	2801.25	2962.24	2759.27		Q62433		9	9	93.0993	0.168227	1.17395	7202	7203	43465	Protein NDRG1 OS=Mus musculus OX=10090 GN=Ndrg1 PE=1 SV=1	6246.25	6040.95	6159.46	6217.64	5250.25	5292.87	5733.92	6390.04	5470.22	6429.94	5371.95	5713.75	5859.77	12	11	11	10	11	11
Q62442	Vamp1	VAMP1_MOUSE	Vesicle-associated membrane protein 1 OS=Mus musculus GN=Vamp1 PE=1 SV=1	6.62	13004	371.895	2	20.34	45.4357	45.3925	36.7363	31.6047	30.0908	33.4561	30.6621	20.1678	34.4987	33.7892		Q62442		3	3	39.3107	0.304767	1.49783	7203	7208	13004	Vesicle-associated membrane protein 1 OS=Mus musculus OX=10090 GN=Vamp1 PE=1 SV=1	1787.59	1415.11	2052.84	1492.64	2178.88	1659.95	1622.74	1422.11	1629.79	1418.93	1377.83	1185.11	1603.63	4	5	3	5	5	5
Q62446	Fkbp3	in our list 2 peptides																		Q62446		3	3	24.0947	0.0351316	1.43825	7204	7208	25204.8	Peptidyl-prolyl cis-trans isomerase FKBP3 OS=Mus musculus OX=10090 GN=Fkbp3 PE=1 SV=2	4521.26	4596.76	3844.07	4576.44	5217.58	5714.81	4978.1	6348	3990.83	4330.28	3958.1	3916.85	4666.09	0	2	0	1	4	4
Q62465	Vat1	VAT1_MOUSE	Synaptic vesicle membrane protein VAT-1 homolog OS=Mus musculus GN=Vat1 PE=1 SV=3	5.92	43324.8	2787.69	15	59.36	1143.12	938.631	1017.39	1168.81	1028.17	1178.61	1218.32	1013.18	1075.18	1069.5		Q62465		12	12	88.5736	0.0110961	1.3614	7203	7207	43324.8	Synaptic vesicle membrane protein VAT-1 homolog OS=Mus musculus OX=10090 GN=Vat1 PE=1 SV=3	6936.44	6394.18	5948.05	5392.65	7339.31	7002.21	5950.04	6085.18	5602.15	4932.26	6251.37	6168.1	6166.83	10	8	12	8	11	10
Q63844	Mapk3	MK03_MOUSE	Mitogen-activated protein kinase 3 OS=Mus musculus GN=Mapk3 PE=1 SV=5	6.14	43408.7	1393.3	12	43.68	275.437	228.162	252.016	200.101	158.263	210.595	195.348	142.712	175.879	201.304		Q63844	Jahn only UDMSE 2146
Q63912	Omg	OMGP_MOUSE	Oligodendrocyte-myelin glycoprotein OS=Mus musculus GN=Omg PE=1 SV=1	8.45	49739.9	927.156	9	21.82	748.202	884.647	962.062	817.103	722.117	796.031	754.361	777.093	856.995	803.567		Q63912		2	2	12.0585	0.00392579	1.90415	7208	7203	49739.9	Oligodendrocyte-myelin glycoprotein OS=Mus musculus OX=10090 GN=Omg PE=1 SV=1	1962.95	1709.24	1765.21	1680.27	1161.8	1051.39	1401.53	1560.12	1664.77	1330.47	2144.14	2070.1	1625.16	0	0	0	0	2	0
Q63959	Kcnc3	in our list 2 peptides																		Q63959		8	8	52.472	0.00439292	1.46851	7207	7203	82972.2	Potassium voltage-gated channel subfamily C member 3 OS=Mus musculus OX=10090 GN=Kcnc3 PE=1 SV=3	1619.39	1639.67	1852.2	1961.98	1423.34	1324.73	1447.01	1725.6	1945.86	2089.71	1465.66	1418.83	1659.5	7	7	8	7	7	7
Q640R3	Hepacam	HECAM_MOUSE	Hepatocyte cell adhesion molecule OS=Mus musculus GN=Hepacam PE=1 SV=2	9.73	46595	1907.01	10	32.54	1246.46	1178.36	1255.64	1518.69	1359.25	1461.99	1585.17	1583.91	1646.69	1405.72		Q640R3		6	6	53.1838	0.0115603	1.37526	7204	7207	46595	Hepatocyte cell adhesion molecule OS=Mus musculus OX=10090 GN=Hepacam PE=1 SV=2	4969.81	4655.58	5076.53	4578.26	4418.12	4032.35	5157.8	5359.25	3629.79	4017.52	4920.97	4653.25	4622.44	7	8	7	8	8	6
Q64331	Myo6	MYO6_MOUSE	Unconventional myosin-VI OS=Mus musculus GN=Myo6 PE=1 SV=1	9.02	147778	245.955	8	8.46				761.044	668.945	767.897	847.333	702.346	752.021	745.138		Q64331		5	5	29.151	0.0241941	1.95154	7203	7207	147778	Unconventional myosin-VI OS=Mus musculus OX=10090 GN=Myo6 PE=1 SV=1	1452.46	1090.06	1024.92	875.474	1929.01	1501.53	1086.11	917.439	833.741	924.125	1540.25	1237.31	1201.03	4	3	0	3	4	0
Q64332	Syn2	SYN2_MOUSE	Synapsin-2 OS=Mus musculus GN=Syn2 PE=1 SV=2	8.56	63657.8	4116.18	15	40.78	1493.69	2129.33	1767.36	1974.26	2847.48	2225.95	1653.65	2555.27	2163.37	2078.31		Q64332		13	9	100.225	0.0946231	1.31786	7203	7204	63657.8	Synapsin-2 OS=Mus musculus OX=10090 GN=Syn2 PE=1 SV=2	3433.23	2841.2	2930.41	2558.02	3442.63	3337.91	2666.88	2478.24	3146.87	3019.22	3166.67	2849.73	2989.25	8	7	8	8	10	6
Q64433	Hspe1	CH10_MOUSE	10 kDa heat shock protein, mitochondrial OS=Mus musculus GN=Hspe1 PE=1 SV=2	9.12	10962.7	1387.37	4	45.1	46.5053	38.6801	24.6929	85.823	103.16	121.293	67.2403	145.656	161.026	92.7774		Q64433		6	6	44.7585	0.129035	1.28139	7204	7208	10962.7	10 kDa heat shock protein_ mitochondrial OS=Mus musculus OX=10090 GN=Hspe1 PE=1 SV=2	4723.89	3898.78	4447.86	4258.49	4116.35	4257.95	4836.42	5244.94	4449.99	4380.78	4160.35	3707.19	4373.58	5	4	4	4	6	4
Q64436	Atp4a	ATP4A_MOUSE	Potassium-transporting ATPase alpha chain 1 OS=Mus musculus GN=Atp4a PE=1 SV=3	5.51	115727	2556.22	11	11.33	542.492	447.658	483.96	9381.62	10866.1	6371.06	1636.66	1279.49	1973.25	3682.05		Q64436		11	4	152.562	0.0368564	1.27373	7208	7204	115727	Potassium-transporting ATPase alpha chain 1 OS=Mus musculus OX=10090 GN=Atp4a PE=1 SV=3	2771.48	2638.33	2934.05	2588.27	2699.74	2666.85	2179.68	2394.2	2639.19	2735.1	2993.11	2832.76	2672.73	0	2	0	2	1	1
Q64442	Sord	DHSO_MOUSE	Sorbitol dehydrogenase OS=Mus musculus GN=Sord PE=1 SV=3	6.59	38819.8	403.452	4	16.81	56.7169	99.5867	53.7158	65.6795	113.059		81.5733	162.248	73.706	89.3344		Q64442	Jahn only UDMSE 2215
Q64487	Ptprd	PTPRD_MOUSE	Receptor-type tyrosine-protein phosphatase delta OS=Mus musculus GN=Ptprd PE=1 SV=3	6.1	215607	362.736	17	12.19	1255.79	1136.35	1277.43	1370.75	1240.3	1397.75	1485.48	1249.55	1445.77	1296.93		Q64487		4	4	30.2036	0.179734	1.2161	7201	7202	215607	Receptor-type tyrosine-protein phosphatase delta OS=Mus musculus OX=10090 GN=Ptprd PE=1 SV=3	1829.6	1644.81	1506.52	1350.49	1729.1	1453.76	1548.34	1431.88	1489.54	1444.65	1635.02	1647.42	1559.26	0	0	5	0	0	3
Q64516	Gk	GLPK_MOUSE	Glycerol kinase OS=Mus musculus GN=Gk PE=2 SV=2	5.51	62083	253.725	6	17.89	171.929	190.619	182.583	208.277	188.722	183.669	172.682	227.103	230.75	193.406		Q64516	Jahn only UDMSE 2148
Q64521	Gpd2	GPDM_MOUSE	Glycerol-3-phosphate dehydrogenase, mitochondrial OS=Mus musculus GN=Gpd2 PE=1 SV=2	6.15	81467.1	445.197	11	21.18	299.069	346.563	321.348	536.699	445.471	393.76	377.709	435.694	390.143	389.722		Q64521		4	4	23.5727	0.0711411	2.22825	7203	7201	81467.1	Glycerol-3-phosphate dehydrogenase_ mitochondrial OS=Mus musculus OX=10090 GN=Gpd2 PE=1 SV=2	960.534	1343.88	1411.43	1191.61	3018.22	2116.58	2031.1	1437.17	1518.3	1148.79	2064.55	1549.44	1649.3	0	0	0	0	4	2
Q68FD5	Cltc	CLH1_MOUSE	Clathrin heavy chain 1 OS=Mus musculus GN=Cltc PE=1 SV=3	5.35	193325	1306.54	55	42.81	7074.08	6089.98	8363.83	7378.6	9210.29	4981.2	3965.44	4459.76	2889.56	5989.33		Q68FD5		66	66	616.323	0.631668	1.10754	7208	7201	193325	Clathrin heavy chain 1 OS=Mus musculus OX=10090 GN=Cltc PE=1 SV=3	10259	9895.57	10872	9766.04	10765.2	10446.5	10646.3	11167.7	11790.1	9906.92	11350.8	10971.2	10653.1	61	59	58	61	65	72
Q68FL4	Ahcyl2	in our list 2 peptides																		Q68FL4		2	2	17.9126	0.000742605	2.54808	7204	7201	67926	Putative adenosylhomocysteinase 3 OS=Mus musculus OX=10090 GN=Ahcyl2 PE=1 SV=1	778.501	624.524	1017.82	1107.91	806.875	868.491	1620.75	1954.26	948.022	1035.1	747.667	827.99	1028.16	0	0	0	0	0	0
Q6IRU5	Cltb	in our list 2 peptides																		Q6IRU5		3	3	26.3502	0.0230459	1.42341	7204	7202	25285.6	Clathrin light chain B OS=Mus musculus OX=10090 GN=Cltb PE=1 SV=1	564.868	564.096	483.626	413.815	609.112	580.177	680.843	596.588	519.537	515.134	498.475	410.795	536.422	3	2	2	3	3	2
Q6P1F6	Ppp2r2a	2ABA_MOUSE	Serine/threonine-protein phosphatase 2A 55 kDa regulatory subunit B alpha isoform OS=Mus musculus GN=Ppp2r2a PE=1 SV=1	5.76	52205.4	246.305	4	12.98	151.481	123.692	130.584	136.793	95.7814	144.363	277.619	171.331	226.411	157.17		Q6P1F6	Jahn only UDMSE 2166
Q6P8J7	Ckmt2	KCRS_MOUSE	Creatine kinase S-type, mitochondrial OS=Mus musculus GN=Ckmt2 PE=1 SV=1	8.43	47929.6	2620.99	7	14.32				127.098	108.472	118.785	67.9858	74.4135	65.3257	94.5215		Q6P8J7		10	2	86.6863	0.0171957	1.63071	7201	7203	47929.6	Creatine kinase S-type_ mitochondrial OS=Mus musculus OX=10090 GN=Ckmt2 PE=1 SV=1	2750.3	2357.73	2005.69	2076.98	1624.53	1507.86	1787.76	1744.99	2071.72	2595.14	2158	2643.75	2110.37	0	0	0	0	1	1
Q6PDL0	Dync1li2	DC1L2_MOUSE	Cytoplasmic dynein 1 light intermediate chain 2 OS=Mus musculus GN=Dync1li2 PE=1 SV=2	5.84	54503.7	640.632	10	28.66	196.581	171.953	193.831	597.488	707.804	782.187	291.278	232.431	270.291	382.061		Q6PDL0		7	6	56.2834	0.204292	1.32195	7204	7201	54503.7	Cytoplasmic dynein 1 light intermediate chain 2 OS=Mus musculus OX=10090 GN=Dync1li2 PE=1 SV=2	1997.02	2513.47	2235.56	2564.74	2536.35	3122.33	2656.11	3306.52	3018.88	2673.6	2254.98	2317.75	2599.77	5	6	3	5	5	5
Q6PER3	Mapre3	MARE3_MOUSE	Microtubule-associated protein RP/EB family member 3 OS=Mus musculus GN=Mapre3 PE=1 SV=1	5.19	32251.4	686.764	8	35.94	96.742	113.642	110.727	88.713	84.2837	88.1183	98.3714	105.619	124.417	99.9291		Q6PER3		4	3	24.9241	0.0290329	1.35353	7204	7207	32251.4	Microtubule-associated protein RP/EB family member 3 OS=Mus musculus OX=10090 GN=Mapre3 PE=1 SV=1	884.732	881.648	996.401	857.178	936.668	942.78	911.315	996.484	757.526	651.978	769.085	834.625	868.368	1	1	2	2	3	3
Q6PHN9	Rab35	RAB35_MOUSE	Ras-related protein Rab-35 OS=Mus musculus GN=Rab35 PE=1 SV=1	8.39	23310.4	3977.93	5	33.33	81.8041	83.3927	73.6367	146.216	158.73	158.196	130.825	153.5	144.611	124.435		Q6PHN9		7	5	53.3449	0.0375629	1.35979	7204	7208	23310.4	Ras-related protein Rab-35 OS=Mus musculus OX=10090 GN=Rab35 PE=1 SV=1	1202.75	1264.21	1289.92	1249.06	1420.21	1399.27	1463.4	1468.53	1124.85	1393	1031.21	1124.94	1285.95	4	3	4	3	3	3
Q6PHU5	Sort1	SORT_MOUSE	Sortilin OS=Mus musculus GN=Sort1 PE=1 SV=1	5.47	92169.6	170.693	2	1.94				1637.53	1328.24	1757.69	2153.13	2101.96	2268.88	1864		Q6PHU5	Jahn only UDMSE 2034
Q6PHZ2	Camk2d	KCC2D_MOUSE	Calcium/calmodulin-dependent protein kinase type II subunit delta OS=Mus musculus GN=Camk2d PE=1 SV=1	6.85	56996.8	2028.62	14	36.47	146.22	150.394	122.656	170.349	164.989	140.377	196.045	204.372	162.396	159.13		Q6PHZ2		8	3	69.704	0.281817	1.3899	7202	7204	56996.8	Calcium/calmodulin-dependent protein kinase type II subunit delta OS=Mus musculus OX=10090 GN=Camk2d PE=1 SV=1	817.725	907.434	1057.03	1051.02	1011.83	686.692	793.449	723.243	899.34	927.677	875.305	966.578	893.11	1	1	0	1	0	2
Q6PIC6	Atp1a3	AT1A3_MOUSE	Sodium/potassium-transporting ATPase subunit alpha-3 OS=Mus musculus GN=Atp1a3 PE=1 SV=1	5.09	113117	37697.8	50	54.59	31322.8	34368.4	32555.6	29160.9	30394.3	31358.6	29553.8	31609.7	30606.6	30842.8		Q6PIC6		80	53	1180.79	0.405711	1.17943	7202	7203	113117	Sodium/potassium-transporting ATPase subunit alpha-3 OS=Mus musculus OX=10090 GN=Atp1a3 PE=1 SV=1	136003	126122	153564	140209	125286	123794	128356	141856	144344	118610	138781	138100	134585	66	76	67	67	64	67
Q6PIE5	Atp1a2	AT1A2_MOUSE	Sodium/potassium-transporting ATPase subunit alpha-2 OS=Mus musculus GN=Atp1a2 PE=1 SV=1	5.23	113529	16227	46	50	2843.87	3228.57	2972.65	3085.77	3174.71	3341.91	2588.95	3343.21	2604.51	2993.65		Q6PIE5		50	22	628.774	0.00554718	1.33449	7204	7207	113529	Sodium/potassium-transporting ATPase subunit alpha-2 OS=Mus musculus OX=10090 GN=Atp1a2 PE=1 SV=1	5590.61	5697.87	5820.34	5330.66	5922.6	5533.27	5819.57	6284.36	4702.92	4367.16	4837.53	5014.36	5410.1	13	14	18	14	16	20
Q6Q477	Atp2b4	in our list 2 peptides																		Q6Q477		10	2	84.3139	0.00232454	1.66901	7203	7207	134209	Plasma membrane calcium-transporting ATPase 4 OS=Mus musculus OX=10090 GN=Atp2b4 PE=1 SV=1	455.826	422.378	538.624	455.218	627.805	566.458	571.76	540.547	348.742	366.812	455.772	473.639	485.298	1	1	2	0	2	1
Q6R0H7	Gnas	GNAS1_MOUSE	Guanine nucleotide-binding protein G(s) subunit alpha isoforms XLas OS=Mus musculus GN=Gnas PE=2 SV=1	4.52	122589	2670.91	13	15.53	1671.36	1428.32	1540.9	3750.79	3575.9	3848.3	4831.74	3636.38	3684.24	3036.82		Q6R0H7		14	13	144.674	0.0376769	1.27605	7207	7204	122589	Guanine nucleotide-binding protein G(s) subunit alpha isoforms XLas OS=Mus musculus OX=10090 GN=Gnas PE=1 SV=1	8417.97	7695.62	7788.59	7352.89	8509.14	8270.58	6679.58	7288.15	8384.95	9438.56	8247.97	8754.88	8069.07	12	13	12	13	13	14
Q6URW6	Myh14	MYH14_MOUSE	Myosin-14 OS=Mus musculus GN=Myh14 PE=1 SV=1	5.32	229498	263.828	15	9.7	3893.84	2111.57	2225.37	1022.22	1108.27	1035.85	1558.3	1249.36	1120.23	1672.66		Q6URW6		37	27	245.93	0.0024099	1.71393	7207	7202	229498	Myosin-14 OS=Mus musculus OX=10090 GN=Myh14 PE=1 SV=1	3134.24	2633.81	2652.17	2775.92	3802.63	4307.22	3402.47	3480.78	4340.48	4962.91	2771.52	3021.71	3440.49	20	20	19	17	21	17
Q6X893	Slc44a1	CTL1_MOUSE	Choline transporter-like protein 1 OS=Mus musculus GN=Slc44a1 PE=1 SV=3	8.72	74606.9	9887.22	22	37.21	4920.03	4471.72	4920.23	4468.55	3754.38	3879.81	4681.3	4314.66	4654.3	4382.33		Q6X893		18	18	211.396	0.746165	1.05876	7201	7207	74606.9	Choline transporter-like protein 1 OS=Mus musculus OX=10090 GN=Slc44a1 PE=1 SV=3	20056.3	19041.6	19539	18125.1	18586.8	18459	18751.7	18378.6	17487	19441.2	18099.7	18899.4	18738.8	19	21	21	21	23	24
Q6ZQ38	Cand1	CAND1_MOUSE	Cullin-associated NEDD8-dissociated protein 1 OS=Mus musculus GN=Cand1 PE=2 SV=2	5.4	138043	350.855	15	15.04	635.366	489.255	581.431	818.103	601.287	743.514	866.993	629.768	880.026	681.512		Q6ZQ38		7	7	42.1608	0.100958	1.30048	7204	7202	138043	Cullin-associated NEDD8-dissociated protein 1 OS=Mus musculus OX=10090 GN=Cand1 PE=1 SV=2	1006.94	999.27	1040.79	959.627	1307.97	1119.83	1289.6	1311.91	1177.11	930.196	1077.46	1132.16	1112.74	6	0	0	0	7	6
Q761V0	Slc6a5	SC6A5_MOUSE	Sodium- and chloride-dependent glycine transporter 2 OS=Mus musculus GN=Slc6a5 PE=2 SV=1	6.94	89116.1	314.998	5	10.01	297.875	429.226	530.909	375.563	502.419	546.341	450.481	528.666	555.09	463.87		Q761V0		12	12	108.01	0.014916	1.33235	7201	7204	89116.1	Sodium- and chloride-dependent glycine transporter 2 OS=Mus musculus OX=10090 GN=Slc6a5 PE=1 SV=1	7881.25	7588.32	7566.78	7032.62	6426.28	6403.9	5500.29	6110.44	8351.08	7079.41	6347.38	6343.9	6885.97	12	13	14	13	11	12
Q76MZ3	Ppp2r1a	2AAA_MOUSE	Serine/threonine-protein phosphatase 2A 65 kDa regulatory subunit A alpha isoform OS=Mus musculus GN=Ppp2r1a PE=1 SV=3	4.81	66121.1	780.222	17	39.73	1197.61	1184.51	1153.79	1694.25	686.628	704.243	1978.54	1771.31	1822.24	1321.03		Q76MZ3		15	15	120.132	0.221956	2.11805	7203	7207	66121.1	Serine/threonine-protein phosphatase 2A 65 kDa regulatory subunit A alpha isoform OS=Mus musculus OX=10090 GN=Ppp2r1a PE=1 SV=3	2703.26	1887.92	3209.65	1846.34	4290.78	2917.33	3726.54	2402.41	1673.93	1729.25	2357.65	1771.99	2543.09	12	12	12	8	16	13
Q78IK2	Atp5mk	USMG5_MOUSE	Up-regulated during skeletal muscle growth protein 5 OS=Mus musculus GN=Usmg5 PE=1 SV=1	10.16	6438.56	13052	2	43.1	101.531	110.391	111.181	139.992	137.739	155.664	115.867	120.637	132.523	123.904		Q78IK2		2	1	16.3713	0.000189265	2.29659	7203	7202	6438.56	ATP synthase membrane subunit K_ mitochondrial OS=Mus musculus OX=10090 GN=Atp5mk PE=1 SV=1	2114.82	2202.25	1802.7	1528.99	3812.04	3839.49	1641.01	1893.88	2186.42	2162.95	2742.93	3092.77	2418.35	1	1	1	1	1	1
Q78ZA7	Nap1l4	in our list 2 peptides																		Q78ZA7		4	4	23.6303	0.0853529	2.71476	7204	7208	42850.5	Nucleosome assembly protein 1-like 4 OS=Mus musculus OX=10090 GN=Nap1l4 PE=1 SV=1	482.158	398.003	937.517	441.611	942.318	518.787	1085.48	996.891	467.34	331.548	415.513	351.542	614.059	0	0	0	2	4	0
Q791V5	Mtch2	MTCH2_MOUSE	Mitochondrial carrier homolog 2 OS=Mus musculus GN=Mtch2 PE=1 SV=1	8.2	34126.5	799.237	7	29.7	226.196	263.529	241.664	209.031	220.596	230.899	271.402	299.907	294.002	247.259		Q791V5		4	4	30.2563	0.0863122	1.17512	7207	7201	34126.5	Mitochondrial carrier homolog 2 OS=Mus musculus OX=10090 GN=Mtch2 PE=1 SV=1	775.46	793.342	961.925	867.396	842.407	861.03	824.219	948.25	925.039	918.487	809.791	801.444	860.732	2	3	3	4	4	4
Q7M6Y3	Picalm	PICAL_MOUSE	Phosphatidylinositol-binding clathrin assembly protein OS=Mus musculus GN=Picalm PE=1 SV=1	7.96	71714.6	262.274	2	3.33	127.29	133.705	118.945	133.52	124.163	126.052	314.449	304.413	292.273	181.094		Q7M6Y3		6	3	45.3025	0.0765455	1.27225	7202	7208	71714.6	Phosphatidylinositol-binding clathrin assembly protein OS=Mus musculus OX=10090 GN=Picalm PE=1 SV=1	1462.36	1325.27	1708.78	1451.44	1417.91	1307.5	1577.56	1521.62	1567.19	1417.7	1233.79	1250.17	1436.77	2	1	3	1	2	1
Q7M750	Opalin	OPALI_MOUSE	Opalin OS=Mus musculus GN=Opalin PE=1 SV=1	4.64	15947	2783.21	5	47.55	304.816	322.05	326.953	193.086	185.5	184.173	242.616	259.321	284	252.261		Q7M750		2	2	14.7383	0.0192781	1.70752	7204	7201	15947	Opalin OS=Mus musculus OX=10090 GN=Opalin PE=1 SV=1	2484.24	3489.14	4310.1	4663.79	3454.27	3648.15	5016.25	5183.41	4678.66	4209.92	3994.74	3936.56	4089.1	0	2	2	2	2	1
Q7TMF3	Ndufa12	NDUAC_MOUSE	NADH dehydrogenase [ubiquinone] 1 alpha subcomplex subunit 12 OS=Mus musculus GN=Ndufa12 PE=2 SV=2	9.67	17143.5	3289.23	6	57.93	104.08	116.065	114.589	129.704	141.895	142.534	114.015	115.774	117.276	120.492		Q7TMF3		7	7	68.1015	0.00103516	1.82191	7204	7203	17143.5	NADH dehydrogenase [ubiquinone] 1 alpha subcomplex subunit 12 OS=Mus musculus OX=10090 GN=Ndufa12 PE=1 SV=2	7358.16	7529.11	7674.15	7136.99	6174.75	6931.82	11905	11973.9	8174.54	6940.04	7468.13	7991.5	8104.85	8	7	9	7	7	7
Q7TMM9	Tubb2a	TBB2A_MOUSE	Tubulin beta-2A chain OS=Mus musculus GN=Tubb2a PE=1 SV=1	4.59	50306.3	32680	22	59.78	1658.27	1762.62	1629.14	1498.29	1389.6	1373.87	1548.86	1555.38	1446.8	1518.15		Q7TMM9		50	2	695.615	0.0207588	1.40556	7204	7201	50306.3	Tubulin beta-2A chain OS=Mus musculus OX=10090 GN=Tubb2a PE=1 SV=1	56964.2	70425.7	73340.8	77626.6	72042.9	78482.2	90062.4	88991.8	61106.5	66786.7	64701.7	67903	72369.5	3	3	3	3	3	3
Q7TPM6	Fsd1	FSD1_MOUSE	Fibronectin type III and SPRY domain-containing protein 1 OS=Mus musculus GN=Fsd1 PE=2 SV=1	6.22	55981.4	330.323	5	17.74	8355.77	8298.39	8080.91	160.16	181.75	203.07	158.445	196.827	211.701	2847.45		Q7TPM6		6	6	43.8246	0.0186324	1.43065	7203	7202	55981.4	Fibronectin type III and SPRY domain-containing protein 1 OS=Mus musculus OX=10090 GN=Fsd1 PE=1 SV=1	785.463	774.377	638.436	630.451	918.642	896.689	704.168	784.223	707.713	774.925	597.7	724.762	744.796	3	7	3	0	6	7
Q7TQD2	Tppp	TPPP_MOUSE	Tubulin polymerization-promoting protein OS=Mus musculus GN=Tppp PE=1 SV=1	9.87	23745.7	20267.9	10	49.54	3317.92	3606.63	3811.64	3607.41	4021.66	3776.03	3271.75	3769.32	3756.6	3623.32		Q7TQD2		12	12	127.615	0.32468	1.14837	7208	7204	23745.7	Tubulin polymerization-promoting protein OS=Mus musculus OX=10090 GN=Tppp PE=1 SV=1	13168.7	13383.5	13101.6	12461.6	13186.2	12549.9	12379.6	13153.8	11941.2	13811.7	15601	13720.7	13205	12	12	14	10	9	11
Q7TQF7	Amph	AMPH_MOUSE	Amphiphysin OS=Mus musculus GN=Amph PE=1 SV=1	4.36	75127.3	498.663	10	18.22	406.968	383.302	371.996	397.362	388.77	420.616	398.536	397.266	394.672	390.425		Q7TQF7		14	12	105.913	0.00317053	1.48603	7203	7202	75127.3	Amphiphysin OS=Mus musculus OX=10090 GN=Amph PE=1 SV=1	2028.85	1841.77	1639.72	1530.65	2278.23	2433.03	1601.09	1824.64	1972.56	1952.84	2099.92	2113.28	1943.05	7	10	8	9	11	10
Q7TQI3	Otub1	in our list 2 peptides																		Q7TQI3		2	2	11.4854	0.00131199	3.21333	7203	7202	31498.2	Ubiquitin thioesterase OTUB1 OS=Mus musculus OX=10090 GN=Otub1 PE=1 SV=2	122.13	136.433	115.176	142.7	374.289	454.352	347.719	345.971	217.986	149.892	170.939	224.052	233.47	0	0	0	0	0	2
Q7TSJ2	Map6	MAP6_MOUSE	Microtubule-associated protein 6 OS=Mus musculus GN=Map6 PE=1 SV=2	9.92	96735	2174.07	43	62.8	1975.9	2407.44	2125.08	1883.07	2482.04	2819.78	1790.96	2542.05	2371.78	2254.31		Q7TSJ2		48	48	391.689	6.65065e-05	1.74762	7207	7203	96735	Microtubule-associated protein 6 OS=Mus musculus OX=10090 GN=Map6 PE=1 SV=2	8964.97	8835.89	8932.75	8761.64	6543.75	6908.24	7421.77	7042.52	11145.7	12363.2	9332.83	9573.71	8818.92	41	43	38	43	40	41
Q7TT50	Cdc42bpb	in our list 2 peptides																		Q7TT50		2	2	12.7237	0.00601169	1.55187	7202	7203	196635	Serine/threonine-protein kinase MRCK beta OS=Mus musculus OX=10090 GN=Cdc42bpb PE=1 SV=2	2569.47	2831.05	2659.38	2958.12	1711.76	1908.07	2249.82	2553.52	2662.06	2940.88	2339.53	2486.78	2489.2	1	1	0	1	0	1
Q80SW1	Ahcyl1	SAHH2_MOUSE	Putative adenosylhomocysteinase 2 OS=Mus musculus GN=Ahcyl1 PE=1 SV=1	6.48	60035.1	332.744	8	15.85	1634.15	1461.55	1629.6	335.474	334.024	335.218	2823.17	2348.66	2587.85	1445.2		Q80SW1	Jahn only UDMSE 2038
Q80TL4	Phf24	in our list 2 peptides																		Q80TL4		7	7	43.4111	0.0319541	1.25125	7201	7204	45964.3	PHD finger protein 24 OS=Mus musculus OX=10090 GN=Phf24 PE=1 SV=2	1544.7	1625.14	1612.68	1539.18	1462.54	1418.34	1259.66	1273.68	1327.79	1577.76	1330.66	1331.16	1441.94	4	4	5	0	0	4
Q80TY0	Fnbp1	FNBP1_MOUSE	Formin-binding protein 1 OS=Mus musculus GN=Fnbp1 PE=1 SV=2	5.36	71743.1	242.91	3	6.49	147.24	123.482	118.604	162.89	136.017	185.064	220.262	158.565	189.695	156.924		Q80TY0	Jahn only UDMSE 2167
Q80U19	Daam2	DAAM2_MOUSE	Disheveled-associated activator of morphogenesis 2 OS=Mus musculus GN=Daam2 PE=2 SV=4	6.47	129168	343.562	18	22.24	4459.52	2385.32	1371.97	3738.32	6464.37	1703.92	1744.3	1897.73	772.656	2702.22		Q80U19		26	26	162.726	0.165673	1.32515	7203	7202	129168	Disheveled-associated activator of morphogenesis 2 OS=Mus musculus OX=10090 GN=Daam2 PE=1 SV=4	3672.69	3307.87	2939.83	2814.2	3806.24	3818.73	3568.17	3956.11	3348.22	3295.86	3634.31	2648.16	3400.87	12	12	15	13	15	20
Q80U23	Snph	SNPH_MOUSE	Syntaphilin OS=Mus musculus GN=Snph PE=2 SV=3	5.51	54608.5	270.646	4	9.49	123.135	163.374	156.843	176.043	172.601	171.008	170.085	185.265	163.171	162.483		Q80U23		7	7	50.1484	0.0314291	1.82483	7204	7203	54608.5	Syntaphilin OS=Mus musculus OX=10090 GN=Snph PE=1 SV=3	1409.79	1670.32	1392.85	1707.72	940.988	1121.23	1654.25	2108.94	1543.6	1648.88	1277.51	1445.65	1493.48	8	6	6	5	5	5
Q80UG5	Septin9	SEPT9_MOUSE	Septin-9 OS=Mus musculus GN=Sept9 PE=1 SV=1	9.19	65917.2	176.123	3	7.38				185.404	171.445	165.499	189.817	182.369	184.939	179.238		Q80UG5		12	12	78.5857	0.000138564	3.07445	7204	7203	65917.2	Septin-9 OS=Mus musculus OX=10090 GN=Septin9 PE=1 SV=1	5300.67	6765.95	8910.27	9203.09	4087.92	3387.12	10768.4	12213.3	9948.34	10703.3	4459.22	4765.84	7542.78	5	6	6	8	7	8
Q80UW2	Fbxo2	FBX2_MOUSE	F-box only protein 2 OS=Mus musculus GN=Fbxo2 PE=1 SV=1	4.01	33961.1	361.315	2	14.14	60.1373	62.971	66.9333				159.251	110.875	98.3582	89.3139		Q80UW2		3	3	20.0868	0.080052	1.49311	7203	7208	33961.1	F-box only protein 2 OS=Mus musculus OX=10090 GN=Fbxo2 PE=1 SV=1	975.592	943.515	1031.04	998.202	1582.6	1113.86	1343.83	1119.47	991.459	896.52	898.902	907.027	1066.83	3	2	1	2	3	0
Q80V42	Cpm	CBPM_MOUSE	Carboxypeptidase M OS=Mus musculus GN=Cpm PE=2 SV=2	7.65	50955.1	1885.13	16	42.66	2944.79	2910.83	2870.25	1182.96	1066.06	1189.65	1071.83	944.371	1025.38	1670.26		Q80V42		6	6	43.6055	0.0427105	1.30217	7208	7202	50955.1	Carboxypeptidase M OS=Mus musculus OX=10090 GN=Cpm PE=1 SV=2	1029.68	1010.98	956.169	820.151	1253.6	1054.83	1116.32	1093.13	975.674	959.015	1187.65	1125.42	1048.55	5	0	5	4	5	5
Q80VQ0	Aldh3b1	AL3B1_MOUSE	Aldehyde dehydrogenase family 3 member B1 OS=Mus musculus GN=Aldh3b1 PE=2 SV=1	7.39	52976.6	1154.64	17	47.44	463.897	434.48	480.589	471.761	444.131	531.57	501.26	428.495	476.616	463.534		Q80VQ0		5	5	30.0377	0.391807	1.34064	7202	7208	52976.6	Aldehyde dehydrogenase family 3 member B1 OS=Mus musculus OX=10090 GN=Aldh3b1 PE=1 SV=1	1085.3	1147.43	1384.12	1302	1013.6	1031.75	1095.46	1093.79	1280.54	799.217	968.902	1034.71	1103.07	3	4	4	4	4	4
Q80W21	Gstm7	GSTM7_MOUSE	Glutathione S-transferase Mu 7 OS=Mus musculus GN=Gstm7 PE=1 SV=1	6.38	25880.8	8339.65	9	43.12	83.1225	69.189	66.6808	80.3394	60.034	68.9168	74.491	67.4168	67.2331	69.7582		Q80W21		5	3	43.3382	0.649203	1.73998	7203	7207	25880.8	Glutathione S-transferase Mu 7 OS=Mus musculus OX=10090 GN=Gstm7 PE=1 SV=1	452.344	244.016	368.116	207.1	552.154	437.25	363.813	320.165	416.308	152.321	413.797	309.366	353.063	0	0	0	0	3	2
Q80XI4	Pip4k2b	in our list 2 peptides																		Q80XI4		5	2	54.0495	0.348762	1.2707	7208	7203	47718.2	Phosphatidylinositol 5-phosphate 4-kinase type-2 beta OS=Mus musculus OX=10090 GN=Pip4k2b PE=1 SV=1	1417.03	1375.23	836.681	1362.77	1071.59	1127.55	1055.79	1273.22	1439.91	1347.88	1337.68	1456.78	1258.51	0	1	0	0	0	1
Q80XN0	Bdh1	BDH_MOUSE	D-beta-hydroxybutyrate dehydrogenase, mitochondrial OS=Mus musculus GN=Bdh1 PE=1 SV=2	9.25	38641.3	1636.23	12	41.98	374.232	399.138	370.469	427.645	474.984	461.809	442.076	471.56	472.42	427.489		Q80XN0		6	6	46.0656	0.073037	1.27587	7204	7207	38641.3	D-beta-hydroxybutyrate dehydrogenase_ mitochondrial OS=Mus musculus OX=10090 GN=Bdh1 PE=1 SV=2	1258.74	1154.56	1444.66	1218.29	1177.69	1191.18	1417.76	1255.8	1046.68	1048.79	1202	1215.3	1219.29	4	4	4	3	7	3
Q80Y17	Llgl1	L2GL1_MOUSE	Lethal(2) giant larvae protein homolog 1 OS=Mus musculus GN=Llgl1 PE=1 SV=1	6.02	113873	595.317	23	33.3	1102.11	1293.13	3540.57	874.162	731.352	878.487	737.575	585.844	626.853	1135.73		Q80Y17		13	12	93.5397	0.895232	1.04313	7204	7207	113873	Lethal(2) giant larvae protein homolog 1 OS=Mus musculus OX=10090 GN=Llgl1 PE=1 SV=1	2154.33	2162.75	2199.19	2104.34	2147.36	2135.97	2196.19	2153.36	2216.05	1953.68	2144.61	2134.42	2141.85	10	7	11	9	11	11
Q80YN3	Bcas1	BCAS1_MOUSE	Breast carcinoma-amplified sequence 1 homolog OS=Mus musculus GN=Bcas1 PE=2 SV=3	5.82	67833.8	5792.74	19	42.02	4757.14	4823.76	5323.39	5668.61	5025.43	6288.53	5432.18	5026.77	5497.75	5248.83		Q80YN3		19	19	212.649	0.525778	1.21972	7204	7203	67833.8	Breast carcinoma-amplified sequence 1 homolog OS=Mus musculus OX=10090 GN=Bcas1 PE=1 SV=3	26872.7	28357.2	25625	26550.3	21509.3	24110.7	26057.2	29586.4	22768.3	31095.5	23674.7	26454.2	26055.1	23	22	26	25	26	25
Q80Z24	Negr1	NEGR1_MOUSE	Neuronal growth regulator 1 OS=Mus musculus GN=Negr1 PE=1 SV=1	6.09	38584.5	656.896	2	9.48	354.319	289.192	287.742	273.228	269.255	428.963	418.689	248.999	308.557	313.504		Q80Z24	Jahn only UDMSE 2112
Q80ZJ1	Rap2a	RAP2A_MOUSE	Ras-related protein Rap-2a OS=Mus musculus GN=Rap2a PE=1 SV=2	4.53	20870.6	3364.36	10	62.84	133.944	138.823	145.885	154.911	141.772	165.839	165.936	152.677	172.517	150.321		Q80ZJ1		7	4	54.2044	0.0267924	1.5881	7204	7202	20870.6	Ras-related protein Rap-2a OS=Mus musculus OX=10090 GN=Rap2a PE=1 SV=2	725.289	725.662	630.027	538.896	917.318	750.676	960.392	895.975	700.635	592.07	747.167	649.037	736.095	1	3	1	2	3	4
Q810U3	Nfasc	NFASC_MOUSE	Neurofascin OS=Mus musculus GN=Nfasc PE=1 SV=1	5.77	138774	3918.76	42	41.61	6501.54	6403.04	6406.21	6870.79	6631.7	7423.29	7077.86	7197.15	7293.93	6779.36		Q810U3		26	23	220.62	0.185698	1.25977	7202	7203	138774	Neurofascin OS=Mus musculus OX=10090 GN=Nfasc PE=1 SV=1	7047.77	6036.99	7271.66	6509.58	5444.52	5494.98	6048.85	6315.92	5470.32	6592.64	5881.68	5769.52	6157.03	23	22	25	23	25	24
Q811D0	Dlg1	DLG1_MOUSE	Disks large homolog 1 OS=Mus musculus GN=Dlg1 PE=1 SV=1	5.43	100519	367.416	14	25.3	487.815	457.139	460.984	599.056	554.718	563.878	529.782	569.765	556.199	524.768		Q811D0		6	6	34.7613	0.126575	2.45489	7204	7202	100519	Disks large homolog 1 OS=Mus musculus OX=10090 GN=Dlg1 PE=1 SV=1	734.811	680.577	603.238	787.022	550.359	865.011	1103.92	2309.01	803.501	1163.21	729.559	775.997	925.518	5	2	0	0	0	0
Q8BFR5	Tufm	EFTU_MOUSE	Elongation factor Tu, mitochondrial OS=Mus musculus GN=Tufm PE=1 SV=1	7.32	49907.6	2707.89	16	43.58	561.509	654.891	629.289	699.218	829.937	803.182	668.086	752.229	792.528	703.268		Q8BFR5		14	14	135.192	0.417123	1.227	7201	7207	49907.6	Elongation factor Tu_ mitochondrial OS=Mus musculus OX=10090 GN=Tufm PE=1 SV=1	4520.75	4168.13	4511.92	3311.98	3819.26	3472.98	4449.59	4011.06	3549.68	3531.72	3963.75	3471.19	3898.5	15	10	15	10	12	11
Q8BFZ3	Actbl2	ACTBL_MOUSE	Beta-actin-like protein 2 OS=Mus musculus GN=Actbl2 PE=1 SV=1	5.15	42346.5	10230.9	12	27.13	7984.54	7124.57	6937.8				7139.28	6462.65	6717.04	6939.04		Q8BFZ3		19	2	246.891	0.000811318	2.06813	7204	7201	42346.5	Beta-actin-like protein 2 OS=Mus musculus OX=10090 GN=Actbl2 PE=1 SV=1	544.506	602.152	560.541	635.487	667.935	729.701	1269.33	1102.11	649.876	743.984	709.879	702.922	743.202	0	0	0	0	0	1
Q8BFZ9	Erlin2	ERLN2_MOUSE	Erlin-2 OS=Mus musculus GN=Erlin2 PE=1 SV=1	5.22	38100.7	258.546	3	10.88	76.6299	77.2118	67.1984	84.8102	68.728	80.5573				73.0065		Q8BFZ9	Jahn only UDMSE 2230
Q8BGH2	Samm50	SAM50_MOUSE	Sorting and assembly machinery component 50 homolog OS=Mus musculus GN=Samm50 PE=1 SV=1	6.35	52263.2	316.163	8	22.17	230.474	254.047	255.362	250.096	262.148	271.553	219.312	240.56	226.566	243.068		Q8BGH2		3	3	17.702	0.724499	1.20561	7202	7208	52263.2	Sorting and assembly machinery component 50 homolog OS=Mus musculus OX=10090 GN=Samm50 PE=1 SV=1	1244.6	949.106	1190.4	1083.74	1154.54	908.657	1014.67	1027.18	1187.3	979.304	945.63	940.674	1052.15	3	0	0	2	1	0
Q8BGN3	Enpp6	ENPP6_MOUSE	Ectonucleotide pyrophosphatase/phosphodiesterase family member 6 OS=Mus musculus GN=Enpp6 PE=2 SV=1	6.95	50960.7	5142.25	21	63.41	1811.98	1815.63	1978.55	1955.21	1936.41	1848.62	1747.24	1876.75	1970.85	1861.07		Q8BGN3		14	13	141.725	0.0101569	1.63616	7203	7201	50960.7	Glycerophosphocholine cholinephosphodiesterase ENPP6 OS=Mus musculus OX=10090 GN=Enpp6 PE=1 SV=1	2836.05	2865.55	2939.51	2821.98	5058.48	4270.22	4225.78	3582.19	2867.63	3106.57	3600.66	2931.81	3425.53	9	11	10	13	15	12
Q8BGT8	Phyhipl	PHIPL_MOUSE	Phytanoyl-CoA hydroxylase-interacting protein-like OS=Mus musculus GN=Phyhipl PE=2 SV=1	5.89	42911.2	477.493	11	28.8	135.76	97.4604	113.605	164.544	107.894	136.697	168.293	118.468	145.135	129.381		Q8BGT8	Jahn only UDMSE 2181
Q8BGY2	Eif5a2	in our list 2 peptides																		Q8BGY2		2	2	18.9909	0.54529	1.24923	7202	7204	17135.4	Eukaryotic translation initiation factor 5A-2 OS=Mus musculus OX=10090 GN=Eif5a2 PE=1 SV=3	1249.76	1413.89	1416.29	1624	1247	1202.35	1290.74	1143	1062.27	1553.66	1334.83	1563.5	1341.78	3	3	0	0	2	0
Q8BH59	Slc25a12	CMC1_MOUSE	Calcium-binding mitochondrial carrier protein Aralar1 OS=Mus musculus GN=Slc25a12 PE=1 SV=1	8.29	74968.9	3353.39	31	67.65	1912.7	2042.82	1921.91	2143.94	2208.19	2201.07	2148.97	2193.02	2116.51	2071.63		Q8BH59		25	20	220.621	0.635072	1.21985	7202	7203	74968.9	Calcium-binding mitochondrial carrier protein Aralar1 OS=Mus musculus OX=10090 GN=Slc25a12 PE=1 SV=1	6320.17	5096.12	6291.39	7013.46	5294.84	5612.15	5474.66	6569.56	5212.19	7028.73	7029.39	6120.31	6088.58	17	17	19	19	19	19
Q8BH66	Atl1	in our list 2 peptides																		Q8BH66		6	6	40.1186	0.119893	1.66792	7203	7207	63776.7	Atlastin-1 OS=Mus musculus OX=10090 GN=Atl1 PE=1 SV=1	595.035	560.167	614.405	395.366	747.989	634.176	563.839	557.399	448.895	379.782	570.586	576.626	553.689	5	6	0	0	0	0
Q8BH82	Napepld	in our list 2 peptides																		Q8BH82		6	6	35.2433	0.563083	1.27842	7203	7204	46215.1	N-acyl-phosphatidylethanolamine-hydrolyzing phospholipase D OS=Mus musculus OX=10090 GN=Napepld PE=1 SV=1	568.349	539.871	554.199	461.082	655.713	618.906	602.201	394.827	510.309	615.637	568.281	568.048	554.785	4	5	0	4	2	5
Q8BH95	Echs1	ECHM_MOUSE	Enoyl-CoA hydratase, mitochondrial OS=Mus musculus GN=Echs1 PE=1 SV=1	8.58	31873.6	1629.81	8	37.59	184.728	236.506	214.737	209.796	273.043	294.623	162.113	250	243.231	229.187		Q8BH95		2	2	17.4854	0.000678509	2.6291	7202	7207	31873.6	Enoyl-CoA hydratase_ mitochondrial OS=Mus musculus OX=10090 GN=Echs1 PE=1 SV=1	157.69	135.402	403.232	320.177	195.979	159.417	304.587	258.837	141.521	133.634	169.201	166.259	212.161	0	0	1	3	0	3
Q8BHC1	Rab39b	in our list 2 peptides																		Q8BHC1		2	1	14.4866	0.0654707	4.11605	7202	7208	24864.3	Ras-related protein Rab-39B OS=Mus musculus OX=10090 GN=Rab39b PE=1 SV=1	46.5848	23.8492	54.6717	83.0205	35.6449	16.5911	58.2407	50.5499	45.834	63.8389	10.3003	23.1522	42.6898	0	0	1	0	0	0
Q8BHJ6	Serinc5	SERC5_MOUSE	Serine incorporator 5 OS=Mus musculus GN=Serinc5 PE=2 SV=1	7.94	53770	398.62	2	3.9	538.139	429.783	440.571	625.622	686.419	904.945	384.371	339.384	337.822	518.524		Q8BHJ6	Jahn only UDMSE 2073
Q8BIG7	Comtd1	in our list 2 peptides																		Q8BIG7		2	2	12.3318	0.0147972	1.29939	7204	7203	29246	Catechol O-methyltransferase domain-containing protein 1 OS=Mus musculus OX=10090 GN=Comtd1 PE=1 SV=1	792.469	763.939	841.518	795.345	730.156	756.911	933.492	998.782	855.065	989.125	817.455	829.269	841.961	0	0	1	0	0	1
Q8BK64	Ahsa1	in our list 2 peptides																		Q8BK64		3	3	17.9867	0.00226124	1.66489	7201	7207	38345.3	Activator of 90 kDa heat shock protein ATPase homolog 1 OS=Mus musculus OX=10090 GN=Ahsa1 PE=1 SV=2	1306.41	1289.63	1274.68	1279.02	1070.84	1004.03	1235.5	1205.96	734.706	824.578	1013.03	1233.73	1122.68	3	0	1	1	2	3
Q8BKX1	Baiap2	BAIP2_MOUSE	Brain-specific angiogenesis inhibitor 1-associated protein 2 OS=Mus musculus GN=Baiap2 PE=1 SV=2	9.34	59465.1	341.831	7	18.69	635.639	657.87	641.307	937.816	967.652	976.804	641.861	670.258	647.869	747.01		Q8BKX1	Jahn only UDMSE 2052
Q8BKZ9	Pdhx	ODPX_MOUSE	Pyruvate dehydrogenase protein X component, mitochondrial OS=Mus musculus GN=Pdhx PE=1 SV=1	7.74	54284.2	226.45	3	7.19	115.125	120.293	119.122	158.394	170.375	159.778	149.006	175.717	169.263	146.971		Q8BKZ9		2	2	12.4615	0.0852481	1.25299	7201	7203	54284.2	Pyruvate dehydrogenase protein X component_ mitochondrial OS=Mus musculus OX=10090 GN=Pdhx PE=1 SV=1	1625.34	1586.64	1378.56	1337.19	1258.19	1305.27	1336.49	1262.95	1330.44	1592.62	1463.49	1318.99	1399.68	1	2	2	0	0	0
Q8BL86	Mblac2	MBLC2_MOUSE	Metallo-beta-lactamase domain-containing protein 2 OS=Mus musculus GN=Mblac2 PE=2 SV=2	6.39	31433.5	407.432	2	10.75				39.6572	46.6917		86.5033	85.5583	111.018	81.4006		Q8BL86		6	6	44.1424	0.647529	1.18418	7207	7202	31433.5	Metallo-beta-lactamase domain-containing protein 2 OS=Mus musculus OX=10090 GN=Mblac2 PE=1 SV=2	635.027	630.646	619.169	623.974	668.178	683.245	654.559	699.03	639.548	832.559	623.691	778.248	673.99	3	4	5	3	3	5
Q8BLK3	Lsamp	LSAMP_MOUSE	Limbic system-associated membrane protein OS=Mus musculus GN=Lsamp PE=1 SV=1	6.21	38485.4	2694.67	11	36.66	491.571	499.726	466.892	646.778	590.023	654.118	658.262	631.269	616.494	575.437		Q8BLK3		8	7	53.629	0.0740376	1.29542	7202	7208	38485.4	Limbic system-associated membrane protein OS=Mus musculus OX=10090 GN=Lsamp PE=1 SV=1	1934.42	1751.75	2181.94	1920.64	1854.8	1871.66	2075.54	1762.88	1592.18	1701.84	1533.22	1633.76	1817.89	3	4	3	4	6	5
Q8BLQ9	Cadm2	CADM2_MOUSE	Cell adhesion molecule 2 OS=Mus musculus GN=Cadm2 PE=1 SV=2	5.08	48015.1	1040.57	8	34.02	341.62	367.047	316.159	352.938	359.38	346.284	350.655	411.795	334.985	349.076		Q8BLQ9		4	4	31.5989	0.420976	1.40712	7208	7207	48015.1	Cell adhesion molecule 2 OS=Mus musculus OX=10090 GN=Cadm2 PE=1 SV=2	1554.4	2049.25	1301.37	1840.78	1663.92	2029.9	1867.79	1805.78	1331.01	1534.04	1762.4	2269.07	1750.81	0	2	4	3	3	4
Q8BMF4	Dlat	ODP2_MOUSE	Dihydrolipoyllysine-residue acetyltransferase component of pyruvate dehydrogenase complex, mitochondrial OS=Mus musculus GN=Dlat PE=1 SV=2	8.67	68512.1	1371.89	19	38.16	808.999	988.301	949.11	912.349	1239.42	1166.19	1046.24	1338.28	1222.69	1064.03		Q8BMF4		17	17	152.538	0.82927	1.12748	7202	7203	68512.1	Dihydrolipoyllysine-residue acetyltransferase component of pyruvate dehydrogenase complex_ mitochondrial OS=Mus musculus OX=10090 GN=Dlat PE=1 SV=2	10568.1	9312.01	10249.7	9998.74	9032.42	8926.67	10803.5	8567.57	7631.53	10351.6	9835.85	9491.49	9564.09	14	16	17	16	16	17
Q8BMS1	Hadha	ECHA_MOUSE	Trifunctional enzyme subunit alpha, mitochondrial OS=Mus musculus GN=Hadha PE=1 SV=1	9.46	83354.3	263.026	5	10.88	255.587	310.417	321.323	282.935	322.723	391.533	229.389	307.667	313.73	302.415		Q8BMS1		10	10	79.0703	0.00168576	1.36665	7202	7208	83354.3	Trifunctional enzyme subunit alpha_ mitochondrial OS=Mus musculus OX=10090 GN=Hadha PE=1 SV=1	2698.74	2569.03	3078.88	2775.48	2454	2601.1	2641.13	2609.36	2303.77	2295.48	2130.75	2152.97	2525.89	11	10	10	11	8	9
Q8BNY6	Ncs1	NCS1_MOUSE	Neuronal calcium sensor 1 OS=Mus musculus GN=Ncs1 PE=2 SV=3	4.51	21935.8	457.546	3	17.37				98.2228	116.502	117.518	87.6937	83.1148	70.7378	95.8163		Q8BNY6	Jahn only UDMSE 2206
Q8BR63	Fam177a1	F177A_MOUSE	Protein FAM177A1 OS=Mus musculus GN=Fam177a1 PE=2 SV=1	4.33	23749.3	1874.67	4	24.15	311.209	291.751	312.587	310.032	264.287	261.694	370.711	344.546	358.851	308.364		Q8BR63		8	7	62.6951	4.4258e-05	4.64187	7204	7201	23749.3	Protein FAM177A1 OS=Mus musculus OX=10090 GN=Fam177a1 PE=1 SV=1	11336	10775.9	16984.8	15123.6	27583.5	26519.4	51965	50675.6	29249.5	21769.2	19300.5	19767.1	25087.5	6	3	5	3	4	5
Q8BRT1	Clasp2	CLAP2_MOUSE	CLIP-associating protein 2 OS=Mus musculus GN=Clasp2 PE=1 SV=1	8.73	141652	297.799	7	7.54	361.072	376.306	342.986	434.327	455.346	415.892	510.242	470.821	483.005	420.651		Q8BRT1	Jahn only UDMSE 2086
Q8BU31	Rap2c	RAP2C_MOUSE	Ras-related protein Rap-2c OS=Mus musculus GN=Rap2c PE=1 SV=1	4.67	20972.9	1682.82	8	48.09	22.8733	22.2883	24.0112	32.1605	31.4557	29.2243	34.1733	32.1231	33.9503	28.6781		Q8BU31		4	1	33.0398	0.4688	1.47485	7204	7202	20972.9	Ras-related protein Rap-2c OS=Mus musculus OX=10090 GN=Rap2c PE=1 SV=1	214.491	197.074	196.904	96.0087	221.614	195.374	226.581	205.421	197.489	148.612	198.764	170.193	189.044	1	1	1	0	1	1
Q8BU33	Ilvbl	in our list 2 peptides																		Q8BU33		4	4	25.5559	0.49077	1.59519	7203	7207	68783.6	2-hydroxyacyl-CoA lyase 2 OS=Mus musculus OX=10090 GN=Ilvbl PE=1 SV=1	1223.3	1192.84	1650.77	1353.33	1659.08	1601.89	1674.57	708.401	912.027	1132.22	1222.84	984.928	1276.35	2	2	3	2	4	4
Q8BVE3	Atp6v1h	VATH_MOUSE	V-type proton ATPase subunit H OS=Mus musculus GN=Atp6v1h PE=1 SV=1	6.17	56311.3	780.034	12	31.88	438.474	345.043	350.232	484.679	252.863	271.705	585.695	422.237	359.613	379.235		Q8BVE3		5	5	31.67	0.00135429	1.64246	7203	7202	56311.3	V-type proton ATPase subunit H OS=Mus musculus OX=10090 GN=Atp6v1h PE=1 SV=1	1074.63	972.852	852.702	785.171	1389.05	1301.09	1402.52	1171.58	844.939	818.358	1066.94	1024.9	1058.73	3	4	5	2	5	5
Q8BVI4	Qdpr	DHPR_MOUSE	Dihydropteridine reductase OS=Mus musculus GN=Qdpr PE=1 SV=2	7.88	25798.4	26845.4	14	73.86	2063.05	1661.6	1814.52	1969.09	1672.89	2078.18	1819.2	1526.89	1763	1794.72		Q8BVI4		8	8	68.7721	0.671373	1.24854	7203	7202	25798.4	Dihydropteridine reductase OS=Mus musculus OX=10090 GN=Qdpr PE=1 SV=2	6432.66	4409.41	5278.18	4302.51	6491.39	5470.51	5681.68	5099.12	5510.58	5595.27	5325.67	4398.4	5332.95	7	8	6	6	7	6
Q8BWF0	Aldh5a1	SSDH_MOUSE	Succinate-semialdehyde dehydrogenase, mitochondrial OS=Mus musculus GN=Aldh5a1 PE=1 SV=1	8.25	56538.6	4076.25	17	51.05	1490.99	1810.35	1539.72	1475.37	1873.57	1654.11	1231.97	1620.05	1483.73	1564.17		Q8BWF0		5	5	31.7694	0.00134122	1.69037	7203	7201	56538.6	Succinate-semialdehyde dehydrogenase_ mitochondrial OS=Mus musculus OX=10090 GN=Aldh5a1 PE=1 SV=1	1006.24	925.257	1454.73	1193.18	1609.78	1655.17	1488.58	1585.39	986.607	1048.47	1102.76	1185.53	1270.14	4	4	4	3	3	4
Q8BWT1	Acaa2	in our list 2 peptides																		Q8BWT1		5	5	28.3562	0.0301924	1.54703	7204	7208	42286.2	3-ketoacyl-CoA thiolase_ mitochondrial OS=Mus musculus OX=10090 GN=Acaa2 PE=1 SV=3	1005.84	876.363	1071.18	883.839	1141.58	1107.63	1176.82	1134.64	1039.44	834.818	734.192	759.934	980.523	2	3	5	0	3	3
Q8BY89	Slc44a2	CTL2_MOUSE	Choline transporter-like protein 2 OS=Mus musculus GN=Slc44a2 PE=1 SV=2	8.79	81592.8	359.324	6	9.63	418.486	400.671	420.119	504.366	453.489	440.052	479.604	420.413	426.203	433.527		Q8BY89		3	3	26.1109	0.00549235	1.37387	7201	7204	81592.8	Choline transporter-like protein 2 OS=Mus musculus OX=10090 GN=Slc44a2 PE=1 SV=2	1619.76	1563.96	1375.1	1448.74	1510.38	1464.81	1145.12	1172.22	1400.3	1301.98	1440.38	1645.62	1424.03	2	3	0	3	0	4
Q8BYI6	Lpcat2	in our list 2 peptides																		Q8BYI6		3	2	17.8973	0.110583	1.64002	7203	7201	60938.1	Lysophosphatidylcholine acyltransferase 2 OS=Mus musculus OX=10090 GN=Lpcat2 PE=1 SV=1	150.953	197.785	253.562	175.606	319.478	252.459	250.481	278.23	189.503	186.69	173.295	215.142	220.265	0	0	0	0	0	0
Q8BYI9	Tnr	TENR_MOUSE	Tenascin-R OS=Mus musculus GN=Tnr PE=1 SV=2	4.65	151928	978.492	25	26.88	1420.72	1373.3	1441.94	1692.66	1541.42	1555	1338.11	1427.87	1410.14	1451.1		Q8BYI9		15	15	117.772	0.0168257	1.18481	7208	7204	151928	Tenascin-R OS=Mus musculus OX=10090 GN=Tnr PE=1 SV=2	1796.36	1769.14	1718.57	1564.75	1673.32	1620.66	1502.03	1574.56	1641.62	1605.4	1796.95	1848.22	1675.97	12	13	15	14	14	13
Q8BZ98	Dnm3	DYN3_MOUSE	Dynamin-3 OS=Mus musculus GN=Dnm3 PE=1 SV=1	8.46	97589.8	2429.63	33	44.15	729.757	831.146	813.804	859.909	944.841	849.333	753.543	778.607	802.458	809.161		Q8BZ98		41	23	427.731	0.685768	1.25785	7201	7202	97589.8	Dynamin-3 OS=Mus musculus OX=10090 GN=Dnm3 PE=1 SV=1	31480.8	35786.3	25968.2	27509.7	23997.8	33917.3	25422.3	28267	24436.1	33463.1	26711.9	29973.6	28911.2	20	22	26	18	24	19
Q8C0M9	Asrgl1	ASGL1_MOUSE	Isoaspartyl peptidase/L-asparaginase OS=Mus musculus GN=Asrgl1 PE=1 SV=1	7.55	34406.2	729.375	11	47.24	200.549	191.917	205.875	245.143	209.393	251.484	250.095	237.842	261.577	225.031		Q8C0M9	Jahn only UDMSE 2137
Q8C163	Exog	EXOG_MOUSE	Nuclease EXOG, mitochondrial OS=Mus musculus GN=Exog PE=2 SV=1	8.21	41612	272.911	2	7.07				223.073	502.653	466.838	76.2585	69.6576	68.8543	240.73		Q8C163		7	7	42.3424	0.550139	1.5434	7201	7207	41612	Nuclease EXOG_ mitochondrial OS=Mus musculus OX=10090 GN=Exog PE=1 SV=1	1400.32	1702.85	981.344	1300.55	953.243	1229.08	915.298	1244.33	759.2	1251.41	901.25	1346.6	1165.46	4	5	0	5	3	5
Q8C1B7	Septin11	SEP11_MOUSE	Septin-11 OS=Mus musculus GN=Sept11 PE=1 SV=4	6.23	50036.9	2160.63	14	42.23	390.463	1336.52	398.583	4292.66	4406.65	5116.01	475.624	544.495	538.306	1970.18		Q8C1B7		11	4	114.886	0.104688	1.23559	7207	7202	50036.9	Septin-11 OS=Mus musculus OX=10090 GN=Septin11 PE=1 SV=4	1505.81	1412.78	1333.23	1313.77	1455.85	1437.13	1375.22	1415.28	1483.82	1786.79	1383.22	1271.5	1431.2	3	3	4	1	2	4
[truncated: 340 more rows]
[truncated: 6 more columns]

## Sheet: Overview comparison
			Jahn 2020 UDMSE		Schmitt 2021
[truncated: 964 more rows]

## Sheet: 154 proteins not in Jahn
			Jahn 2020 UDMSE		Schmitt 2021
[truncated: 155 more rows]

## Sheet: 238 proteins not in our data
			Jahn 2020 UDMSE		Schmitt 2021
[truncated: 239 more rows]
